# Supplementary material for: Survival Prediction in Allogeneic Haematopoietic Stem Cell Transplant Recipients Using Pre‐ and Post‐Transplant Factors and Computational Intelligence
Source: J Cell Mol Med. 2025 Aug 27;29(16):e70672. doi: 10.1111/jcmm.70672 (PMC12381535; doi:10.1111/jcmm.70672)
Supplement: Supplementary file 1 — Appendix S1. [file JCMM-29-e70672-s001.zip]

Archive with 6 entries (6 files):
- Best Models - Supplementary Material.xlsx
- Database - Supplementary Material.xlsx
- jcmm70672-sup-0001-DataS1@Best Models - Supplementary Material.xlsx
- jcmm70672-sup-0002-DataS2@Database - Supplementary Material.xlsx
- jcmm70672-sup-0003-DataS3@Optimal DERGA-Extra Trees Model -Supplementary Material.xlsx
- Optimal DERGA-Extra Trees Model -Supplementary Material.xlsx
