# Supplementary material for: Survival Prediction in Allogeneic Haematopoietic Stem Cell Transplant Recipients Using Pre‐ and Post‐Transplant Factors and Computational Intelligence
Source: J Cell Mol Med. 2025 Aug 27;29(16):e70672. doi: 10.1111/jcmm.70672 (PMC12381535; doi:10.1111/jcmm.70672)
Supplement: Supplementary file 1 — Appendix S1. [file JCMM-29-e70672-s001.zip › Best Models - Supplementary Material.xlsx]

## Sheet: DERGA
	Ranking of optimal classification meta-algorithms
	Ranking	Classification meta-algorithm	Number of Input Parameters	Performance Indices
				Accuracy	Precision	F1-Score	Recall
	1	DERGA-Extra Trees	7	0.932624	0.929336	0.930305	0.931327
	2	DERGA-Decision Trees	12	0.930851	0.9339	0.9287	0.9247
	3	DERGA-CatBoost	9	0.921986	0.9194	0.9214	0.924
	4	DERGA-Gradient boosting	13	0.87234	0.8721	0.8693	0.8674
	5	DERGA-Adaptive Boosting (AdaBoost)	18	0.611702	0.6024	0.5856	0.5849
