# Supplementary material for: Survival Prediction in Allogeneic Haematopoietic Stem Cell Transplant Recipients Using Pre‐ and Post‐Transplant Factors and Computational Intelligence
Source: J Cell Mol Med. 2025 Aug 27;29(16):e70672. doi: 10.1111/jcmm.70672 (PMC12381535; doi:10.1111/jcmm.70672)
Supplement: Supplementary file 1 — Appendix S1. [file JCMM-29-e70672-s001.zip › Database - Supplementary Material.xlsx]

## Sheet: ΜΗΤΡΩΟ
Check Anna Vardi	UPN	ΑΜΚΑ	ΟΝΟΜΑΤΕΠΩΝΥΜΟ ΑΣΘΕΝΗ	ΦΥΛΟ ΑΣΘΕΝΗ (Α/Θ)	Ημερομηνία εισαγωγής	ΗΜ/ΝΙΑ ΓΕΝΝΗΣΗΣ	ΑΣΘΕΝΕΙΑ	ΥΠΟΤΥΠΟΣ ΝΟΣΟΥ	ΦΑΣΗ ΝΟΣΟΥ HCT	ΕΙΔΟΣ ΜΕΤΑΜΟΣΧΕΥΣΗΣ	ΕΙΔΟΣ ΔΟΤΗ	HLA ΣΥΜΒΑΤΟΤΗΤΑ	ΕΙΔΟΣ ΜΟΣΧΕΥΜΑΤΟΣ (αν CAR-T, καταγράφουμε ποιο)	ΣΧΗΜΑ ΠΡΟΕΤΟΙΜΑΣΙΑΣ	ΣΧΟΛΙΑ ΓΙΑ ΤΟ ΣΧΗΜΑ	ΗΜ/ΝΙΑ ΕΓΧΥΣΗΣ	PLT (DAY 0)	L.D.H. (DAY 0)	ΚΡΕΑΤΙΝΙΝΗ (DAY 0)	ΕΤΟΣ ΕΓΧΥΣΗΣ	ΚΩΔΙΚΟΣ UNRELATED ΜΟΣΧΕΥΜΑΤΟΣ	ΣΤΟΙΧΕΙΑ ΜΟΣΧΕΥΜΑΤΟΣ (CD34+x106/Kg)	ΣΤΟΙΧΕΙΑ ΜΟΣΧΕΥΜΑΤΟΣ (CD3+x108/Kg)	ΥΠΟΛΟΙΠΟ ΨΥΓΜΕΝΟΥ ΜΟΣΧΕΥΜΑΤΟΣ	ΕΠΙΤΥΧΙΑ ΕΜΦΥΤΕΥΣΗΣ ΠΟΛ/ΝΩΝ	ΗΜ/ΝΙΑ ΕΜΦΥΤΕΥΣΗΣ ΠΟΛ/ΝΩΝ	ΗΜΕΡΑ (+) ΕΜΦΥΤΕΥΣΗΣ ΠΟΛ/ΝΩΝ	ΕΠΙΤΥΧΙΑ ΕΜΦΥΤΕΥΣΗΣ ΑΙΜΟΠΕΤΑΛΙΩΝ	ΗΜ/ΝΙΑ ΕΜΦΥΤΕΥΣΗΣ ΑΙΜΟΠΕΤΑΛΙΩΝ	ΗΜΕΡΑ (+) ΕΜΦΥΤΕΥΣΗΣ ΑΙΜΟΠΕΤΑΛΙΩΝ	ΕΠΙΜΟΛΥΝΣΗ ΚΦΚ	ΑΠΟΜΟΝΩΣΗ ΠΑΘΟΓΟΝΟΥ ΜΙΚΡΟΒΙΟΥ	ΥΛΙΚΟ ΑΠΟΜΟΝΩΣΗΣ ΜΙΚΡΟΒΙΟΥ	ΕΙΔΟΣ ΑΠΟΜΟΝΩΘΕΝΤΟΣ ΜΙΚΡΟΒΙΟΥ	ΗΜ/ΝΙΑ ΥΠΟΤΡΟΠΗΣ	ΘΕΡΑΠΕΙΑ ΥΠΟΤΡΟΠΗΣ	ΧΟΡΗΓΗΣΗ DLIs (ΗΜ/ΝΙΕΣ)	ΠΑΡΟΥΣΑ ΦΑΣΗ ΝΟΣΟΥ	aGvHD GRADE	cGvHD	CGvHD GRADE NIH	ΗΜ/ΝIΑ ΕΚΔΗΛΩΣΗΣ cGvHD	SECONDARY MALIGNANCY	SECONDARY MALIGNANCY ΗΜ/ΝΙΑ ΔΙΑΓΝΩΣΗΣ	SECONDARY MALIGNANCY ΔΙΑΓΝΩΣΗ	TRM 30+	TRM 100+	1 YEAR TRM	ΗΜ/ΝIΑ ΤΕΛΕΥΤΑΙΟΥ FOLLOW-UP
	1185	11056900688	ΜΑΛΑΜΑ ΑΙΚΑΤΕΡΙΝΗ			1969-05-11	MM						ΠΕΡΙΦΕΡΙΚΟ			2013-01-07				2013		2.58			ΝΑΙ	2013-01-18	11		2013-01-22	15					2013-09-17			RELAPSED DISEASE					ΟΧΙ						2019-02-05
	1164	7047201822	ΑΝΔΡΕΑΔΟΥ ΜΑΡΙΑ			1972-04-07	MM			ΑΛΛΟΓΕΝΗΣ	ΤΑΥΤΟΣΗΜΟΣ ΑΔΕΛΦΟΣ		ΠΕΡΙΦΕΡΙΚΟ			2013-01-16	174	249	0.86	2013		6.46			ΝΑΙ	2013-01-26	10		2013-01-26	10								CR	III	ΝΑΙ			ΟΧΙ						2014-02-20
	1186	50170004218	ΤΑΥΛΙΚΟΣ ΗΡΑΚΛΗΣ			1970-01-05	AML		CR1, MRD+	ΑΛΛΟΓΕΝΗΣ	ΜΗ ΣΥΓΓΕΝΗΣ		ΠΕΡΙΦΕΡΙΚΟ	BUCY		2013-01-16	94			2013		4.12			ΝΑΙ	2013-01-31	15		2013-02-03	18								CR	0	ΝΑΙ			ΟΧΙ						3012/22
	1187	7034702725	ΙΟΡΔΑΝΙΔΟΥ-ΜΑΡΤΙΔΟΥ ΧΡΥΣΟΥΛΑ			1947-03-07	NHL(DLBCL)			ΑΥΤΟΛΟΓΗ			ΠΕΡΙΦΕΡΙΚΟ			2013-01-18				2013		8.74			ΝΑΙ	2013-01-27	9		2013-02-08	21					2017-05-26			CR					ΟΧΙ						8/12//2017
	1190	13108601173	ΚΑΜΑΡΑΚΗΣ ΓΕΩΡΓΙΟΣ			1986-10-13	CML		CR2	ΑΛΛΟΓΕΝΗΣ	ΜΗ ΣΥΓΓΕΝΗΣ		ΠΕΡΙΦΕΡΙΚΟ	TBI-CY		2013-01-21	142	295	1.05	2013		5.38			ΝΑΙ	2013-02-03	13		2013-02-06	16								CR	III	ΝΑΙ			ΟΧΙ						2021-07-16
	1188	22029000258	ΚΑΡΑΚΙΚΕΣ ΓΕΩΡΓΙΟΣ			1990-02-22	HL			ΑΥΤΟΛΟΓΗ			ΠΕΡΙΦΕΡΙΚΟ			2013-01-21				2013		3.16			ΝΑΙ	2013-01-31	10		2013-02-08	18
	1189	23065600118	ΠΑΣΕΝΙΔΗΣ ΦΩΤΙΟΣ			1956-06-23	CML		CR2	ΑΛΛΟΓΕΝΗΣ	ΜΗ ΣΥΓΓΕΝΗΣ		ΠΕΡΙΦΕΡΙΚΟ	BUCY		2013-01-26				2013		7.02			ΝΑΙ	2013-02-08	13		2013-02-09	14								CR	II	ΝΑΙ			ΟΧΙ						2019-02-07
	1191	12096100362	ΝΙΚΟΛΑΙΔΟΥ ΤΡΙΑΝΤΑΦΥΛΛΙΑ			1961-09-12	CML			ΑΥΤΟΛΟΓΗ			ΠΕΡΙΦΕΡΙΚΟ			2013-01-30				2013		2.25			ΝΑΙ	2013-02-09	10		2013-02-10	11																			2014-10-07
	1192	20025504893	ΚΑΡΑΒΑΓΓΕΛΗΣ ΑΝΤΩΝΙΟΣ			1955-02-20	MM			ΑΥΤΟΛΟΓΗ			ΠΕΡΙΦΕΡΙΚΟ	MELPHALAN		2013-01-31				2013		2.17			ΝΑΙ	2013-02-13	13		2013-02-19	19																			2014-03-07
	1194	18055202677	ΦΑΛΑΡΑΣ ΓΕΩΡΓΙΟΣ			1952-05-18	MM			ΑΥΤΟΛΟΓΗ			ΠΕΡΙΦΕΡΙΚΟ			2013-02-07				2013		1.93			ΝΑΙ	2013-02-18	11		2013-02-25	18								CR					ΟΧΙ						2017-07-24
	1193	9039302642	ΚΩΝ/ΝΙΔΟΥ ΓΕΩΡΓΙΑ			1993-03-09	NHL			ΑΥΤΟΛΟΓΗ			ΠΕΡΙΦΕΡΙΚΟ			2013-02-08				2013		5.59			ΝΑΙ	2013-02-18	10		2013-02-19	11								REFRACTORY		ΝΑΙ			ΟΧΙ						2013-07-23
	1195	22018101281	ΤΖΙΦΡΗ ΑΙΚΑΤΕΡΙΝΗ			1981-01-22	AML		CR2	ΑΛΛΟΓΕΝΗΣ	ΜΗ ΣΥΓΓΕΝΗΣ		ΠΕΡΙΦΕΡΙΚΟ	BUCY		2013-02-20				2013		8.45			ΝΑΙ	2013-03-06	14		2013-03-06	14								CR	I	ΌΧΙ			ΟΧΙ						2023-06-14
	1198	30075601911	ΔΕΛΗΓΙΑΝΝΙΔΗΣ ΝΙΚΟΛΑΟΣ			1956-07-30	MM			ΑΥΤΟΛΟΓΗ			ΠΕΡΙΦΕΡΙΚΟ			2013-02-21				2013		3.68			ΝΑΙ	2013-03-05	12		2013-03-05	12								CR					ΟΧΙ						2017-06-29
	1196	30089003286	ΚΙΤΣΑΝΤΑ ΕΥΘΑΛΙΑ			1990-08-30	HL			ΑΥΤΟΛΟΓΗ			ΠΕΡΙΦΕΡΙΚΟ			2013-02-21				2013		3.78			ΝΑΙ	2013-03-03	10		2013-03-04	11																			2014-04-08
	1197	19067901637	ΠΡΙΤΣΑΣ ΑΛΕΞΙΟΣ			1979-06-19	AML			ΑΛΛΟΓΕΝΗΣ	ΤΑΥΤΟΣΗΜΟΣ ΑΔΕΛΦΟΣ		ΠΕΡΙΦΕΡΙΚΟ			2013-02-27				2013		4			ΝΑΙ	2013-03-13	14		2013-03-11	12								CR	0	ΝΑΙ			ΟΧΙ						2018-12-21
	1199	5039300438	ΡΙΣΣΑΚΗΣ ΝΙΚΟΛΑΟΣ			1993-03-05	Aplastic Anaemia			ΑΛΛΟΓΕΝΗΣ	ΤΑΥΤΟΣΗΜΟΣ ΑΔΕΛΦΟΣ		ΜΥΕΛΙΚΟ			2013-03-04				2013		2.44			ΝΑΙ	2013-03-19	15												0	ΌΧΙ			ΟΧΙ						2019-03-13
	1028	17019602147	ΠΑΠΑΛΑ ΛΕΥΚΟΘΕΑ			1996-01-17	HL		PRIM. REF.	ΑΛΛΟΓΕΝΗΣ	ΜΗ ΣΥΓΓΕΝΗΣ		ΠΕΡΙΦΕΡΙΚΟ	THIOTEPA- FLU-CY		2013-03-06				2013		4.29			ΝΑΙ	2013-03-17	11		2013-03-18	12								CR	0	ΝΑΙ			ΟΧΙ						2018-06-14
	1201	10025102848	ΡΩΣΣΟΠΟΥΛΟΥ ΖΑΦΕΙΡΗ			1951-02-10	HL			ΑΥΤΟΛΟΓΗ			ΠΕΡΙΦΕΡΙΚΟ			2013-03-12				2013		5.52			ΝΑΙ	2013-03-26	14		2013-04-12	31								CR					ΟΧΙ						2018-03-27
	1200	22099100038	ΡΕΤΖΕΠΗΣ ΝΙΚΟΛΑΟΣ			1991-09-22	B-ALL			ΑΛΛΟΓΕΝΗΣ	ΣΥΓΓΕΝΗΣ - ΑΠΛΟΤΑΥΤΟΣΗΜΗ		ΠΕΡΙΦΕΡΙΚΟ			2013-03-14				2013		9.82			ΝΑΙ	2013-04-01	18		2013-04-01	18								CR	0	ΌΧΙ			ΟΧΙ						2020-07-20
	1202	10115302605	ΣΟΛΩΜΙΔΟΥ ΙΩΑΝΝΑ			1953-11-10	MM			ΑΥΤΟΛΟΓΗ			ΠΕΡΙΦΕΡΙΚΟ			2013-03-22				2013		1.38			ΝΑΙ	2013-04-04	13		2013-04-21	30					2017-09-19			RELAPSED DISEASE					ΝΑΙ	2013-09-04	CA ΜΑΣΤΟΥ				2021-08-26
	1203	20056605239	ΜΙΧΑΗΛΟΒΙΤΣ ΓΕΩΡΓΙΟΣ			1966-05-20	HL			ΑΥΤΟΛΟΓΗ			ΠΕΡΙΦΕΡΙΚΟ			2013-03-28				2013		10.05			ΝΑΙ	2013-04-09	12		2013-04-15	18								CR					ΟΧΙ						2017-07-13
	1204	1085403879	ΠΑΡΑΔΕΙΣΟΠΟΥΛΟΣ ΠΑΥΛΟΣ			1954-08-01	HL			ΑΥΤΟΛΟΓΗ			ΠΕΡΙΦΕΡΙΚΟ			2013-03-28				2013		4.68			ΝΑΙ	2013-04-08	11		2013-04-11	14								CR					ΝΑΙ	8ος 2016	MDS				2017-05-24
	1205	1015227307	ΔΕΡΜΑΝΗ ΒΑΣΙΛΙΚΗ			1952-01-01	NHL(DLBCL)			ΑΥΤΟΛΟΓΗ			ΠΕΡΙΦΕΡΙΚΟ			2013-04-04				2013		12.16			ΝΑΙ	2013-04-13	9		2013-04-15	11								CR					ΟΧΙ						2017-05-18
	1206	1117500049	ΤΑΧΤΣΙΔΟΥ ΑΝΑΣΤΑΣΙΑ			1975-11-01	PMBNHL			ΑΥΤΟΛΟΓΗ			ΠΕΡΙΦΕΡΙΚΟ			2013-04-08				2013		7.5			ΝΑΙ	2013-04-17	9											STABLE DISEASE					ΟΧΙ						2016-11-02
	1209	5069200375	ΚΥΡΙΑΖΗΣ ΒΑΣΙΛΕΙΟΣ			1992-06-05	HL			ΑΥΤΟΛΟΓΗ			ΠΕΡΙΦΕΡΙΚΟ			2013-04-15				2013		6.39			ΝΑΙ	2013-04-24	9		2013-04-26	11																			2014-10-23
	1208	1084502861	ΠΑΠΑΔΟΠΟΥΛΟΥ ΘΕΟΔΩΡΑ			1945-08-01	MM			ΑΥΤΟΛΟΓΗ			ΠΕΡΙΦΕΡΙΚΟ			2013-04-15				2013		1.97			ΝΑΙ	2013-04-24	9		2013-04-27	12																			2014-10-02
	715	26107901113	ΤΖΑΝΙΔΗΣ ΚΩΝ/ΝΟΣ			1979-10-26	MDS		PRIM. REF.	ΑΛΛΟΓΕΝΗΣ	ΜΗ ΣΥΓΓΕΝΗΣ		ΠΕΡΙΦΕΡΙΚΟ	FLU-BU		2013-04-16				2013		12.5			ΝΑΙ	2013-04-29	13		2013-04-30	14					2013-06-27			RELAPSED DISEASE	0	ΌΧΙ			ΟΧΙ						2014-05-01
	1207	30116000420	ΛΟΓΑΡΟΥΔΗ ΦΑΝΗ			1960-11-30	FOLLICULAR LYMPHOMA			ΑΛΛΟΓΕΝΗΣ	ΤΑΥΤΟΣΗΜΟΣ ΑΔΕΛΦΟΣ		ΜΥΕΛΙΚΟ			2013-04-17				2013		2.9			ΝΑΙ	2013-04-26	9										2013-08-26	CR	0	ΌΧΙ			ΟΧΙ						2019-01-24
	1073	28096800256	ΣΦΕΤΚΟΣ ΒΑΣΙΛΕΙΟΣ			1968-09-28	MM			ΑΛΛΟΓΕΝΗΣ	ΤΑΥΤΟΣΗΜΟΣ ΑΔΕΛΦΟΣ		ΠΕΡΙΦΕΡΙΚΟ			2013-04-22				2013		7.28			ΝΑΙ	2013-04-30	8											REFRACTORY	0	ΌΧΙ			ΟΧΙ						2014-06-12
	1210	10036605045	ΜΟΥΜΙΝ ΓΚΙΟΥΛΜΠΕΡ			1966-03-10	B-ALL		CR2	ΑΛΛΟΓΕΝΗΣ	ΜΗ ΣΥΓΓΕΝΗΣ		ΠΕΡΙΦΕΡΙΚΟ	TBI-CY		2013-04-25				2013		8.96			ΝΑΙ	2013-05-06	11											CR	0	ΌΧΙ			ΟΧΙ				ΝΑΙ		2013-06-03
	1211	7016602729	ΜΠΡΑΤΣΙΟΥ ΙΩΑΝΝΑ			1966-01-07	AML			ΑΛΛΟΓΕΝΗΣ	ΤΑΥΤΟΣΗΜΟΣ ΑΔΕΛΦΟΣ		ΜΥΕΛΙΚΟ			2013-04-26				2013		3.39			ΝΑΙ	2013-05-15	19		2013-05-20	24					2013-07-04			RELAPSED DISEASE	II	ΌΧΙ			ΟΧΙ						2014-09-15
	1212	18109000234	ΛΑΣΚΑΡΑΚΗΣ ΠΑΝΑΓΙΩΤΗΣ			1990-10-18	PMBNHL			ΑΥΤΟΛΟΓΗ			ΠΕΡΙΦΕΡΙΚΟ			2013-05-02				2013		9.33			ΝΑΙ	2013-05-12	10		2013-05-14	12								REFRACTORY					ΟΧΙ						2013-07-19
	1215	12105302256	ΚΟΥΤΚΟΥΔΗΣ ΔΗΜΗΤΡΙΟΣ			1953-10-12	MM			ΑΥΤΟΛΟΓΗ			ΠΕΡΙΦΕΡΙΚΟ			2013-05-13				2013		2.62			ΝΑΙ	2013-05-24	11		2013-05-27	14								PROGRESSIVE DISEASE					ΟΧΙ						2015-09-25
	1214	19075001867	ΣΑΒΒΙΝΙΔΟΥ ΧΑΡΙΚΛΕΙΑ			1950-07-19	MM			ΑΥΤΟΛΟΓΗ			ΠΕΡΙΦΕΡΙΚΟ			2013-05-13				2013		4.11			ΝΑΙ	2013-05-24	11		2013-05-26	13																			2014-02-13
	1213	29057802208	ΜΑΝΩΛΟΠΟΥΛΟΥ ΕΛΕΝΗ			1978-05-29	HL			ΑΥΤΟΛΟΓΗ			ΠΕΡΙΦΕΡΙΚΟ			2013-05-16				2013		13.54			ΝΑΙ	2013-05-25	9		2013-05-31	15					9os /2013			PR					ΟΧΙ						2021-11-22
	1216	6067800414	ΛΥΚΙΔΗΣ ΝΙΚΟΛΑΟΣ			1978-06-06	NHL			ΑΥΤΟΛΟΓΗ			ΠΕΡΙΦΕΡΙΚΟ			2013-05-20				2013					ΝΑΙ	2013-06-03	14		2013-06-10	21								REFRACTORY					ΟΧΙ						2014-03-10
	1217	11035500906	ΕΥΘΥΜΙΑΔΗ ΤΡΙΑΝΤΑΦΥΛΛΙΑ			1955-03-11	MM			ΑΥΤΟΛΟΓΗ			ΠΕΡΙΦΕΡΙΚΟ			2013-06-03				2013		4.05			ΝΑΙ	2013-06-14	11		2013-06-14	11								CR					ΝΑΙ	2014-05-22	ΘΗΛΩΔΕΣ ΚΑΡΚΙΝΩΜΑ ΘΥΡΕΟΕΙΔΟΥΣ				2017-10-12
	594	7106301125	ΑΝΔΡΟΥΛΑΚΗ ΣΟΦΙΑ			1963-10-07	NHL		CR3	ΑΛΛΟΓΕΝΗΣ	ΜΗ ΣΥΓΓΕΝΗΣ		ΠΕΡΙΦΕΡΙΚΟ	FLU-CY-ATG		2013-06-06				2013		4.5			ΝΑΙ	2013-06-16	10		2013-06-19	13								CR	II	ΝΑΙ			ΟΧΙ					ΝΑΙ	2014-02-27
	1219	7046204397	ΚΟΛΩΝΙΑΡΗΣ ΚΩΝ/ΝΟΣ			1962-04-07	MM			ΑΥΤΟΛΟΓΗ			ΠΕΡΙΦΕΡΙΚΟ			2013-06-06				2013					ΝΑΙ	2013-06-20	14		2013-06-20	14																			2014-01-14
	1218	27079901610	ΣΙΚΛΑΦΙΔΗΣ ΧΑΡΑΛΑΜΠΟΣ			1999-07-27	NHL			ΑΛΛΟΓΕΝΗΣ	ΤΑΥΤΟΣΗΜΟΣ ΑΔΕΛΦΟΣ		ΜΥΕΛΙΚΟ			2013-06-10				2013		4.18			ΝΑΙ	2013-06-23	13		2013-06-27	17								REFRACTORY	0	ΌΧΙ			ΟΧΙ						2013-08-10
	1220	9099302136	ΣΕΒΕΝΤΙΚΙΔΗΣ ΚΩΝ/ΝΟΣ			1993-09-09	NHL		LATE RELAPSE	ΑΥΤΟΛΟΓΗ			ΠΕΡΙΦΕΡΙΚΟ	BEAM		2013-06-13				2013		11.22			ΝΑΙ	2013-06-25	12		2013-07-01	18					10ς/2017			RELAPSED DISEASE					ΟΧΙ						2017-11-02
	1221	3068004013	ΠΑΡΑΣΚΕΥΑΣ ΒΑ'Ι'ΟΣ			1980-06-03	B-ALL		CR1	ΑΛΛΟΓΕΝΗΣ	ΤΑΥΤΟΣΗΜΟΣ ΑΔΕΛΦΟΣ		ΠΕΡΙΦΕΡΙΚΟ	TBI-CY		2013-06-17				2013		6.98			ΝΑΙ	2013-06-28	11		2013-07-01	14								CR	0	ΝΑΙ			ΟΧΙ						2023-02-13
	1223	27105401999	ΑΠΟΣΤΟΛΟΥ ΠΑΣΧΑΛΗΣ			1954-10-27	CLL		PRIM. REF.	ΑΛΛΟΓΕΝΗΣ	ΜΗ ΣΥΓΓΕΝΗΣ		ΠΕΡΙΦΕΡΙΚΟ	FLU-CY		2013-06-26				2013		14.59			ΝΑΙ	2013-07-03	7		2013-07-03	7					9ος 2013			RELAPSED DISEASE	INDUCED	ΝΑΙ			ΟΧΙ						2014-04-08
	1224	25047600058	ΓΟΥΝΑΡΙΔΗΣ ΑΝΑΣΤΑΣΙΟΣ			1976-04-25	T-ALL		CR1	ΑΛΛΟΓΕΝΗΣ	ΜΗ ΣΥΓΓΕΝΗΣ		ΠΕΡΙΦΕΡΙΚΟ	TBI-CY		2013-06-26				2013		4.29			ΝΑΙ	2013-07-06	10		2013-07-12	16								CR	0	ΝΑΙ			ΟΧΙ					ΝΑΙ	2014-01-08
	1225	5057704545	ΜΑΡΤΙΝΟΒΑ ΜΑΡΙΝΑ			1977-05-05	MDS		PRIM. REF.	ΑΛΛΟΓΕΝΗΣ	ΜΗ ΣΥΓΓΕΝΗΣ		ΠΕΡΙΦΕΡΙΚΟ	BUCY		2013-06-27				2013		6.2			ΝΑΙ	2013-07-06	9											CR	IV	ΝΑΙ			ΟΧΙ			ΝΑΙ			2013-07-27
	1222	10026701903	ΣΤΕΡΓΙΟΥ ΕΛΕΝΗ			1967-02-10	AML		PRIM. REF.	ΑΛΛΟΓΕΝΗΣ	ΜΗ ΣΥΓΓΕΝΗΣ		ΠΕΡΙΦΕΡΙΚΟ	BUCY		2013-06-27				2013		12.8			ΝΑΙ	2013-07-08	11		2013-07-09	12					3ος 2018			RELAPSED DISEASE	0	ΌΧΙ			ΟΧΙ						2018-12-15
	1226	26078503534	ΚΟΣΛΙΔΗΣ ΑΝΤΩΝΙΟΣ			1985-07-26	HL		PRIM. REF.	ΑΥΤΟΛΟΓΗ			ΠΕΡΙΦΕΡΙΚΟ	BEAM		2013-06-28				2013		4.95			ΝΑΙ	2013-07-08	10		2013-07-11	13								REFRACTORY					ΟΧΙ						2018-06-02
	1227	28069500016	ΚΑΡΑΝΑΤΣΙΟΣ ΑΘΑΝΑΣΙΟΣ			1995-06-28	HL		PRIM. REF.	ΑΥΤΟΛΟΓΗ			ΠΕΡΙΦΕΡΙΚΟ	BEAM		2013-07-04				2013		6			ΝΑΙ	2013-07-13	9		2013-07-17	13								CR											2014-10-24
	1228	8126001257	ΚΟΥΓΙΟΥΛΗΣ ΜΙΧΑΗΛ			1960-12-08	CLL		PRIM. REF.	ΑΛΛΟΓΕΝΗΣ	ΤΑΥΤΟΣΗΜΟΣ ΑΔΕΛΦΟΣ		ΠΕΡΙΦΕΡΙΚΟ	FLU-CY		2013-07-11				2013		5.17			ΝΑΙ	2013-07-19	8		2013-07-19	8								CR	0	ΝΑΙ			ΟΧΙ						2018-12-12
	1230	25027705448	ΚΑΡΑΒΙΔΟΠΟΥΛΟΥ ΧΑΡΙΚΛΕΙΑ			1977-02-25	HL		PRIM. REF.	ΑΥΤΟΛΟΓΗ			ΠΕΡΙΦΕΡΙΚΟ	BEAM		2013-07-15				2013		7.449			ΝΑΙ	2013-07-24	9		2013-07-28	13					2014-03-05			PR					ΟΧΙ						2015-07-01
	1231	1128902085	ΚΑΡΑΧΟΥΣΕΙΝ ΑΧΜΕΤ ΑΙΣΕΛ			1989-11-17	HL		PRIM. REF.	ΑΥΤΟΛΟΓΗ			ΠΕΡΙΦΕΡΙΚΟ	BEAM		2013-07-15				2013		11.65			ΝΑΙ	2013-07-24	9		2013-07-26	11								REFRACTORY					ΟΧΙ					ΝΑΙ	2016-10-07
	1229	22058900998	ΙΩΑΝΝΙΔΗΣ ΔΗΜΗΤΡΙΟΣ			1989-05-22	tAML		CR1	ΑΛΛΟΓΕΝΗΣ	ΜΗ ΣΥΓΓΕΝΗΣ		ΟΜΦΑΛΙΟΠΛΑΚΟΥΝΤΙΚΟ	FLU-CY-MEL OΠΑ		2013-07-16				2013		5.48			ΝΑΙ	2013-08-09	24		2013-08-29	44								CR	I	ΌΧΙ			ΝΑΙ						2018-12-12
	1232	8125500465	ΠΑΠΑΔΟΠΟΥΛΟΥ ΣΟΦΙΑ			1955-12-07	MM		PRIM. REF.	ΑΥΤΟΛΟΓΗ			ΠΕΡΙΦΕΡΙΚΟ	MELPHALAN		2013-07-18				2013		1.79			ΝΑΙ	2013-07-30	12		2013-08-13	26								CR											2014-09-17
	1233	11067400710	ΦΙΛΙΠΠΟΥ ΕΥΑΓΓΕΛΟΣ			1974-06-11	MM		PRIM. REF.	ΑΥΤΟΛΟΓΗ			ΠΕΡΙΦΕΡΙΚΟ	MELPHALAN		2013-07-18				2013		3.99			ΝΑΙ	2013-07-29	11		2013-07-29	11								CR											2014-05-22
	1234	5105101405	ΠΑΠΑΖΗΣΗ ΕΛΙΣΣΑΒΕΤ			1951-10-05	MM		VGPR	ΑΥΤΟΛΟΓΗ			ΠΕΡΙΦΕΡΙΚΟ	MELPHALAN		2013-08-23				2013		3			ΝΑΙ	2013-09-03	11		2013-09-05	13					2016-03-01			RELAPSED DISEASE					ΟΧΙ						2017-02-23
	1235	1085800124	ΜΑΓΕΙΡΙΑ ΕΛΙΣΣΑΒΕΤ			1958-08-01	Τ-ΝΗL		PRIM. REF.	ΑΥΤΟΛΟΓΗ			ΠΕΡΙΦΕΡΙΚΟ	BEAM		2013-08-26				2013		5.73			ΝΑΙ	2013-09-05	10		2013-09-10	15								REFRACTORY					ΟΧΙ						2ος/2014
	1236	30016804137	ΠΑΠΑΔΟΠΟΥΛΟΣ ΙΩΑΝΝΗΣ			1968-01-30	NHL		CR1	ΑΥΤΟΛΟΓΗ			ΠΕΡΙΦΕΡΙΚΟ	BEAM		2013-08-27				2013		7.929			ΝΑΙ	2013-09-06	10		2013-09-06	10								CR					ΟΧΙ						2017-03-09
	1238	291175006772/9/2013	ΠΕΡΗΦΑΝΟΠΟΥΛΟΣ ΘΕΟΔΩΡΟΣ			1975-11-29	ALL Ph(+)			ΑΛΛΟΓΕΝΗΣ	ΤΑΥΤΟΣΗΜΟΣ ΑΔΕΛΦΟΣ		ΠΕΡΙΦΕΡΙΚΟ			2013-09-03				2013		6.37			ΝΑΙ	2013-09-13	10		2013-09-15	12								CR	III	ΌΧΙ			ΟΧΙ					ΝΑΙ	2014-07-11
	1237	27047104131	ΤΑΡΑΜΟΝΛΗΣ ΝΙΚΟΛΑΟΣ			1971-04-27	AML		CR1	ΑΛΛΟΓΕΝΗΣ	ΣΥΓΓΕΝΗΣ - ΑΠΛΟΤΑΥΤΟΣΗΜΗ	HAPLOIDENTICAL	ΠΕΡΙΦΕΡΙΚΟ	FLU-THIOTEPA-MEL		2013-09-05				2013		9.57			ΝΑΙ	2013-09-17	12		2013-09-17	12								CR	III	ΝΑΙ			ΟΧΙ					ΝΑΙ	2014-10-06
	1239	22035600612	ΤΑΧΥΔΡΟΜΙΔΗΣ ΘΕΟΔΩΡΟΣ			1956-03-22	BC CML			ΑΛΛΟΓΕΝΗΣ	ΤΑΥΤΟΣΗΜΟΣ ΑΔΕΛΦΟΣ		ΠΕΡΙΦΕΡΙΚΟ	BUCY		2013-09-11				2013		9.12			ΝΑΙ	2013-09-23	12		2013-09-23	12					2013-06-26			STABLE DISEASE	INDUCED	ΌΧΙ			ΟΧΙ						2013-11-28
	1240	12037202657	ΑΜΟΙΡΑΣ ΙΩΑΝΝΗΣ			1972-03-12	AML		CR1	ΑΛΛΟΓΕΝΗΣ	ΤΑΥΤΟΣΗΜΟΣ ΑΔΕΛΦΟΣ		ΜΥΕΛΙΚΟ	TBI-CY		2013-09-16				2013		3.47			ΝΑΙ	2013-09-27	11		2013-09-27	11					2013-11-05			RELAPSED DISEASE	0	ΌΧΙ			ΟΧΙ						2013-12-30
	1241	20106801309	ΑΝΔΡΕΟΥ ΒΑΣΙΛΙΚΗ			1968-10-20	AML		CR1	ΑΛΛΟΓΕΝΗΣ	ΤΑΥΤΟΣΗΜΟΣ ΑΔΕΛΦΟΣ		ΠΕΡΙΦΕΡΙΚΟ	BU-FLU (Myeloablative)		2013-09-18				2013		4.71			ΝΑΙ	2013-09-27	9		2013-09-29	11								CR	III	ΌΧΙ			ΟΧΙ					ΝΑΙ	2014-01-21
	1242	1015634478	ΙΩΣΗΦΙΔΗΣ ΙΩΑΝΝΗΣ			1956-11-13	NHL		PRIM. REF.	ΑΥΤΟΛΟΓΗ			ΠΕΡΙΦΕΡΙΚΟ	R-THIOTEPA-BCNU (CNS LYMPHOMA)		2013-09-20				2013		12			ΝΑΙ	2013-09-30	10		2013-10-02	12					2016-07-17			CR					ΟΧΙ						2017-07-17
	1244	10054603575	ΤΖΗΚΟΥΛΗΣ ΔΗΜΗΤΡΙΟΣ			1946-05-10	MM		VGPR	ΑΥΤΟΛΟΓΗ			ΠΕΡΙΦΕΡΙΚΟ	MELPHALAN		2013-09-20				2013		4.209			ΝΑΙ	2013-10-06	16		2013-10-07	17								CR					ΟΧΙ						2014-11-10
	1243	23019400656	ΚΑΡΑΚΩΣΤΑΣ ΛΑΖΑΡΟΣ			1994-01-23	DLBCL KNΣ		PRIM. REF.	ΑΥΤΟΛΟΓΗ			ΠΕΡΙΦΕΡΙΚΟ	R-THIOTEPA-BCNU (CNS LYMPHOMA)		2013-09-27				2013		4.629			ΝΑΙ	2013-10-04	7		2013-10-04	7								CR					ΟΧΙ						2017-07-14
	1245	28095904612	ΜΕΛΑΧΡΟΙΝΑΚΗΣ ΚΩΝΣΤΑΝΤΙΝΟΣ			1959-09-28	NHL	Mantle cell	CR1	ΑΥΤΟΛΟΓΗ			ΠΕΡΙΦΕΡΙΚΟ	BEAM		2013-09-30				2013		2.03			ΝΑΙ	2013-10-10	10		2013-10-13	13					10ος/2014			STABLE DISEASE					ΟΧΙ						2017-09-22
	1246	7047500850	ΒΟΛΤΣΙΔΗΣ ΛΑΖΑΡΟΣ			1975-04-07	AML		RELAPSE	ΑΛΛΟΓΕΝΗΣ	ΤΑΥΤΟΣΗΜΟΣ ΑΔΕΛΦΟΣ		ΠΕΡΙΦΕΡΙΚΟ	BUCY		2013-10-04				2013		6.75			ΝΑΙ	2013-10-27	23		2013-10-14	10					2014-08-06			RELAPSED DISEASE	0	ΝΑΙ			ΟΧΙ						2015-04-09
	1250	24074700535	ΑΚΥΛΙΔΗΣ ΣΤΕΡΓΙΟΣ			1947-07-24	MM		VGPR	ΑΥΤΟΛΟΓΗ			ΠΕΡΙΦΕΡΙΚΟ	MELPHALAN		2013-10-07				2013		2.48			ΝΑΙ	2013-10-24	17		2013-10-30	23								VGPR					ΟΧΙ						2014-11-04
	1247	4056803515	ΣΒΑΡΝΟΠΟΥΛΟΣ ΙΩΑΝΝΗΣ			1968-05-04	NHL-CNS		PRIM. REF.	ΑΥΤΟΛΟΓΗ			ΠΕΡΙΦΕΡΙΚΟ	R-THIOTEPA-BCNU (CNS LYMPHOMA)		2013-10-07				2013		3.78			ΝΑΙ	2013-10-17	10		2013-10-18	11								REFRACTORY					ΟΧΙ					ΟΧΙ	2014-01-17
	1248	21117901534	ΠΑΠΑΔΟΠΟΥΛΟΣ ΚΩΝΣΤΑΝΤΙΝΟΣ			1979-11-21	AML		CR1	ΑΛΛΟΓΕΝΗΣ	ΤΑΥΤΟΣΗΜΟΣ ΑΔΕΛΦΟΣ		ΠΕΡΙΦΕΡΙΚΟ	FLU-TREO		2013-10-08				2013		7.9			ΝΑΙ	2013-10-18	10		2013-10-18	10								CR	I	ΝΑΙ			ΟΧΙ						2018-06-20
	1249	25016102037	ΠΑΠΑΝΙΚΟΛΑΟΥ ΘΕΟΔΩΡΟΣ			1961-01-25	AML		CR2	ΑΛΛΟΓΕΝΗΣ	ΤΑΥΤΟΣΗΜΟΣ ΑΔΕΛΦΟΣ		ΠΕΡΙΦΕΡΙΚΟ	BUCY		2013-10-11				2013		4.64			ΝΑΙ	2013-10-22	11		2013-10-21	10								CR	0	ΝΑΙ			ΟΧΙ						2015-04-17
	1252	21016804193	ΚΟΛΤΣΙΟΣ ΑΠΟΣΤΟΛΟΣ			1968-01-21	HL		PRIM. REF.	ΑΥΤΟΛΟΓΗ			ΠΕΡΙΦΕΡΙΚΟ	BEAM		2013-10-16				2013		7.74			ΝΑΙ	2013-10-26	10		2013-10-26	10								CR											2014-10-10
	1251	8097201779	ΤΣΕΚΙΡΕ ΒΕΚΤΑΣ			1972-09-08	BLASTIC PLASMACYTOID DENDRITIC CELL NEOPLASM		CR1	ΑΛΛΟΓΕΝΗΣ	ΤΑΥΤΟΣΗΜΟΣ ΑΔΕΛΦΟΣ		ΠΕΡΙΦΕΡΙΚΟ	BUCY		2013-10-16				2013		6.73			ΝΑΙ	2013-10-27	11		2013-10-26	10								CR	0	ΝΑΙ			ΟΧΙ						2018-02-15
	1254	23077001297	ΣΟΡΚΟΣ ΔΗΜΗΤΡΙΟΣ			1970-07-23	ALL Ph(+)		CR1	ΑΛΛΟΓΕΝΗΣ	ΤΑΥΤΟΣΗΜΟΣ ΑΔΕΛΦΟΣ		ΠΕΡΙΦΕΡΙΚΟ	THIOTEPA-FLU-BU		2013-10-22				2013		3.35			ΝΑΙ	2013-11-08	17		2013-11-27	36								CR	0	ΝΑΙ			ΟΧΙ						2018-05-10
	1253	13079302058	ΠΑΠΑΖΟΓΛΟΥ ΙΩΑΝΝΗΣ			1993-07-13	ALL		CR1	ΑΛΛΟΓΕΝΗΣ	ΣΥΓΓΕΝΗΣ - ΑΠΛΟΤΑΥΤΟΣΗΜΗ	HAPLOIDENTICAL	ΠΕΡΙΦΕΡΙΚΟ			2013-10-24				2013		13.28			ΝΑΙ	2013-11-11	18		2013-11-04	11								CR	0	ΌΧΙ			ΟΧΙ				ΝΑΙ		2014-01-24
	1256	29015301764	ΚΩΝ/ΝΙΔΟΥ ΜΑΡΙΑ			1953-01-29	HL		PRIM. REF.	ΑΥΤΟΛΟΓΗ			ΠΕΡΙΦΕΡΙΚΟ	BEAM		2013-10-29				2013		7.38			ΝΑΙ	2013-11-07	9		2013-11-07	9								CR					ΟΧΙ						2017-06-15
	1255	23085700641	ΜΑΡΙΝΚΟΒΙΤΣ ΜΠΟΓΙΑΝΝΑ			1957-08-23	AML		CR2	ΑΛΛΟΓΕΝΗΣ	ΜΗ ΣΥΓΓΕΝΗΣ		ΠΕΡΙΦΕΡΙΚΟ	BUCY		2013-10-30				2013		7.85			ΝΑΙ	2013-11-11	12		2013-11-18	19					2014-01-20		2014-04-30	RELAPSED DISEASE	0	ΌΧΙ			ΟΧΙ
	1257	2025301231	ΚΟΥΡΔΗΣ ΙΩΑΝΝΗΣ			1953-02-02	AML		CR1	ΑΛΛΟΓΕΝΗΣ	ΜΗ ΣΥΓΓΕΝΗΣ		ΠΕΡΙΦΕΡΙΚΟ	FLU-BU		2013-11-06				2013		10.5			ΝΑΙ	2013-11-14	8		2013-11-18	12					2014-02-14			RELAPSED DISEASE	IV	ΌΧΙ			ΟΧΙ						2014-04-28
	1258	24055200968	ΠΕΤΟΓΛΟΥ ΑΙΚΑΤΕΡΙΝΗ			1952-05-24	HL		LATE RELAPSE	ΑΥΤΟΛΟΓΗ			ΠΕΡΙΦΕΡΙΚΟ	BEAM		2013-11-06				2013		8.72			ΝΑΙ	2013-11-15	9		2013-11-15	9								CR											2014-10-23
	1260	14117801663	ΠΑΠΑΓΙΑΝΝΟΥΛΗ ΑΙΚΑΤΕΡΙΝΗ			1978-11-14	Aplastic Anaemia			ΑΛΛΟΓΕΝΗΣ	ΜΗ ΣΥΓΓΕΝΗΣ		ΜΥΕΛΙΚΟ	FLU-CY		2013-11-13				2013		1.24			ΝΑΙ	2013-11-26	13		2013-12-01	18								CR	0	ΝΑΙ			ΟΧΙ						2015-01-12
	1259	1047702103	ΠΕΛΕΣΟΓΛΟΥ ΜΑΡΘΑ			1977-04-01	AML		PRIM. REF.	ΑΛΛΟΓΕΝΗΣ	ΣΥΓΓΕΝΗΣ - ΑΠΛΟΤΑΥΤΟΣΗΜΗ	HAPLOIDENTICAL	ΠΕΡΙΦΕΡΙΚΟ			2013-11-14				2013		13.5			ΝΑΙ	2013-11-29	15		2013-11-23	9					2014-04-16			RELAPSED DISEASE	0	ΌΧΙ			ΟΧΙ						2014-05-20
	1262	19076301753	ΚΑΠΑΤΣΟΣ ΧΡΗΣΤΟΣ			1963-07-19	AML		CR1	ΑΛΛΟΓΕΝΗΣ	ΜΗ ΣΥΓΓΕΝΗΣ		ΠΕΡΙΦΕΡΙΚΟ	BUCY		2013-11-19				2013		5.18			ΝΑΙ	2013-12-01	12		2013-11-30	11								CR	IV	ΝΑΙ			ΟΧΙ						2017-04-06
	1261	29055300676	ΜΑΥΡΙΔΟΓΛΟΥ ΤΡΙΑΝΤΑΦΥΛΛΟΣ			1953-05-29	NHL		PR	ΑΥΤΟΛΟΓΗ			ΠΕΡΙΦΕΡΙΚΟ	BEAM		2013-11-19				2013		6.35			ΝΑΙ	2013-11-28	9		2013-11-29	10								REFRACTORY											2014-10-21
	1263	10075001999	ΜΠΑΚΑΣ ΙΩΑΝΝΗΣ			1950-07-10	NHL-CNS		PRIM. REF.	ΑΥΤΟΛΟΓΗ			ΠΕΡΙΦΕΡΙΚΟ	R-THIOTEPA-BCNU (CNS LYMPHOMA)		2013-11-20				2013		12.2			ΝΑΙ	2013-11-30	10		2013-11-30	10					12ος/2016			RELAPSED DISEASE					ΟΧΙ						2017-02-14
	1264	15046200158	ΚΑΡΑΠΑΝΟΣ ΓΕΩΡΓΙΟΣ			1962-04-15	MDS		PRIM. REF.	ΑΛΛΟΓΕΝΗΣ	ΤΑΥΤΟΣΗΜΟΣ ΑΔΕΛΦΟΣ		ΠΕΡΙΦΕΡΙΚΟ	FLU-TREO		2013-11-28				2013		5.91			ΝΑΙ	2013-12-09	11		2013-12-13	15								CR	0	ΝΑΙ			ΟΧΙ						2019-04-08
	1265	25104001528	ΒΟΥΖΑΣ ΧΡΗΣΤΟΣ			1980-04-22	HL		PRIM. REF.	ΑΥΤΟΛΟΓΗ			ΠΕΡΙΦΕΡΙΚΟ	BEAM		2013-12-02				2013		3.57			ΝΑΙ	2013-12-10	8		2013-12-13	11								CR	II	ΝΑΙ			ΟΧΙ						2019-03-28
	1266	20036105532	ΚΥΠΡΑΙΟΥ ΘΕΟΔΩΡΟΣ			1961-03-23	AML		CR1	ΑΛΛΟΓΕΝΗΣ	ΜΗ ΣΥΓΓΕΝΗΣ		ΠΕΡΙΦΕΡΙΚΟ	BUCY		2013-12-10				2013		7.4			ΝΑΙ	2013-12-20	10		2013-12-24	14								CR	II	ΝΑΙ			ΟΧΙ					ΝΑΙ	2014-05-22
	1268	1045505359	ΜΑΓΙΑΣ ΝΙΚΟΛΑΟΣ			1955-04-01	NHL	Mantle cell	CR1	ΑΛΛΟΓΕΝΗΣ	ΤΑΥΤΟΣΗΜΟΣ ΑΔΕΛΦΟΣ		ΠΕΡΙΦΕΡΙΚΟ	FLU-CY		2013-12-12				2013		4.37			ΝΑΙ	2013-12-23	11		2013-12-24	12					2015-04-21			ΜΟΡΙΑΚΗ CR	II	ΝΑΙ			ΝΑΙ	2020-01-01	CA ΓΛΩΣΣΑΣ				2022-06-01
	1267	18117800021	ΤΑΣΟΠΟΥΛΟΥ ΣΟΦΙΑ			1978-11-18	AML		CR2	ΑΛΛΟΓΕΝΗΣ	ΤΑΥΤΟΣΗΜΟΣ ΑΔΕΛΦΟΣ		ΠΕΡΙΦΕΡΙΚΟ	BUCY		2013-12-12				2013		5.41			ΝΑΙ	2013-12-29	17											CR	0	ΌΧΙ			ΟΧΙ						2018-12-14
	1270	1015432295	ΧΑΛΚΙΔΗΣ ΕΥΣΤΡΑΤΙΟΣ			1954-11-07	MM			ΑΥΤΟΛΟΓΗ			ΠΕΡΙΦΕΡΙΚΟ	MELPHALAN		2013-12-13				2013		2.26			ΝΑΙ	2013-12-27	14								11ος/2016			RELAPSED DISEASE					ΟΧΙ						2023-10-10
	1269	ΑΓΝΩΣΤΟ	GAGOVIC MILUN			1966-07-06	AML		CR1	ΑΛΛΟΓΕΝΗΣ	ΣΥΓΓΕΝΗΣ - ΑΠΛΟΤΑΥΤΟΣΗΜΗ	HAPLOIDENTICAL	ΜΥΕΛΙΚΟ	THIOTEPA-FLU-BU UN HAPLO		2013-12-16				2013		1.68			ΝΑΙ	2014-01-07	22											CR	0	ΌΧΙ			ΟΧΙ						2014-04-25
	1159	23118901430	ΓΟΓΑΝΗΣ ΑΘΑΝΑΣΙΟΣ			1989-11-23	HL		LATE RELAPSE	ΑΛΛΟΓΕΝΗΣ	ΤΑΥΤΟΣΗΜΟΣ ΑΔΕΛΦΟΣ		ΠΕΡΙΦΕΡΙΚΟ	THIOTEPA- FLU-CY		2013-12-17				2013		5.2			ΝΑΙ	2013-12-27	10		2013-12-28	11					2012-04-12			RELAPSED DISEASE					ΟΧΙ						2015-08-03
	1271	26090002242	ΧΟΥΒΑΡΔΑ ΘΕΟΦΑΝΩ			2000-09-29	HL		PRIM. REF.	ΑΥΤΟΛΟΓΗ			ΠΕΡΙΦΕΡΙΚΟ	BEAM		2013-12-23				2013		8.96			ΝΑΙ	2014-01-02	10		2014-01-02	10								CR											2014-12-19
	1272	26086702995	ΚΟΥΒΑΣ ΜΑΝΩΛΗΣ			1967-08-26	MM		CR1	ΑΥΤΟΛΟΓΗ			ΠΕΡΙΦΕΡΙΚΟ	MELPHALAN		2014-01-10				2014		3.396			ΝΑΙ	2014-01-21	11		2014-01-24	14								CR					ΟΧΙ						2023-06-25
	1273	13058002679	ΑΝΕΜΟΥ ΑΠΟΣΤΟΛΟΣ			1980-05-13	PMBNHL		CR2	ΑΥΤΟΛΟΓΗ			ΠΕΡΙΦΕΡΙΚΟ	BEAM		2014-01-15				2014		7.299			ΝΑΙ	2014-01-25	10		2014-01-26	11								CR											2015-01-09
	1274	20109100782	ΤΖΑΤΖΟΠΟΥΛΟΥ ΒΑΣΙΛΙΚΗ			1991-10-20	NHL		PR	ΑΛΛΟΓΕΝΗΣ			ΠΕΡΙΦΕΡΙΚΟ			2014-01-23	39	264	0.73	2014		6.32			ΝΑΙ	2014-02-06	14		2014-02-20	28								REFRACTORY	IV	ΝΑΙ			ΟΧΙ						06/09//14
	1275	26058902227	ΤΖΟΒΑΡΑ ΚΛΕΟΝΙΚΗ			1989-05-26	AML		CR2	ΑΛΛΟΓΕΝΗΣ			ΠΕΡΙΦΕΡΙΚΟ			2014-01-23	52	255	0.58	2014		5			ΝΑΙ	2014-02-06	14		2014-02-06	14								CR	0	ΌΧΙ			ΟΧΙ						2022-07-14
	1277	12127003783	ΡΟΜΠΕΣΗ ΜΑΡΙΑ			1970-12-12	HL		PR	ΑΥΤΟΛΟΓΗ			ΠΕΡΙΦΕΡΙΚΟ			2014-01-24				2014		12.6			ΝΑΙ	2014-02-02	9		2014-01-31	7								CR					ΟΧΙ						2017-07-12
	1276	17037701558	ΤΖΟΜΠΑΝΑΚΗΣ ΝΕΚΤΑΡΙΟΣ			1977-03-17	ALL Ph(+)		CR1, MRD+	ΑΛΛΟΓΕΝΗΣ			ΠΕΡΙΦΕΡΙΚΟ			2014-01-24	124	936	0.83	2014		8.98			ΝΑΙ	2014-02-07	14		2014-02-07	14								CR	II	ΝΑΙ			ΟΧΙ						2018-06-06
	1278	11127804125	ΖΙΩΓΑ ΕΛΕΝΗ			1978-12-11	HL		EARLY RELAPSE	ΑΥΤΟΛΟΓΗ			ΠΕΡΙΦΕΡΙΚΟ			2014-01-30				2014		13.668			ΝΑΙ	2014-02-08	9		2014-02-09	10								CR					ΟΧΙ						2017-12-01
	1279	19126703933	ΚΑΡΑΝΙΚΑΣ ΠΑΝΑΓΙΩΤΗΣ			1967-12-19	HL		PR	ΑΥΤΟΛΟΓΗ			ΠΕΡΙΦΕΡΙΚΟ			2014-02-11				2014		2.4			ΝΑΙ	2014-02-23	12		2014-02-19	8								CR					ΟΧΙ						2017-01-27
	1300	10117801802	ΔΗΜΟΠΟΥΛΟΥ ΜΑΡΙΑ			1978-11-10	AML		CR1	ΑΛΛΟΓΕΝΗΣ	ΜΗ ΣΥΓΓΕΝΗΣ		ΜΥΕΛΙΚΟ			2014-02-13	82	265	0.25	2014		2.85			ΝΑΙ	2014-02-28	15		2014-02-26	13								CR	II	ΝΑΙ			ΟΧΙ					ΝΑΙ	2015-03-08
	1281	2025604464	ΚΑΡΑΙΣΚΑΚΗ ΑΛΕΞΑΝΔΑΡΑ			1956-02-02	MM		VGPR	ΑΥΤΟΛΟΓΗ			ΠΕΡΙΦΕΡΙΚΟ			2014-02-13				2014		4.654			ΝΑΙ	2014-02-23	10		2014-02-27	14								CR					ΟΧΙ						2017-05-19
	1284	4045603844	ΔΗΜΗΤΡΙΑΔΟΥ ΝΑΝΤΕΖΝΤΑ			1956-04-04	MM		VGPR	ΑΥΤΟΛΟΓΗ			ΠΕΡΙΦΕΡΙΚΟ			2014-02-17				2014		5.6			ΝΑΙ	2014-02-28	11		2014-02-26	9																			2014-12-23
	1280	21118203130	ΜΑKAJ ANDRIANA			1982-11-21	AML		CR1	ΑΛΛΟΓΕΝΗΣ	ΤΑΥΤΟΣΗΜΟΣ ΑΔΕΛΦΟΣ		ΠΕΡΙΦΕΡΙΚΟ			2014-02-19	136	322	0.65	2014		5.76			ΝΑΙ	2014-03-06	15		2014-02-26	7								CR	0	ΝΑΙ			ΟΧΙ						2018-12-12
	1283	17116400130	ΤΟΡΟΥΝΙΔΗΣ ΗΛΙΑΣ			1964-11-17	AML			ΑΛΛΟΓΕΝΗΣ			ΠΕΡΙΦΕΡΙΚΟ			2014-02-20	111	376	1.01	2014		5.3			ΝΑΙ	2014-03-10	18		2014-03-04	12								CR	0	ΝΑΙ			ΟΧΙ						2018-12-18
	1282	160782000470	ΜΗΤΣΙΑΚΗΣ ΒΑΣΙΛΕΙΟΣ			1982-07-16	AML		CR2	ΑΛΛΟΓΕΝΗΣ	ΜΗ ΣΥΓΓΕΝΗΣ		ΠΕΡΙΦΕΡΙΚΟ			2014-02-21	23	181	0.89	2014		8.93			ΝΑΙ	2014-03-07	14		2014-03-10	17								CR	0	ΌΧΙ			ΟΧΙ						2014-06-28
	1286	6084701405	ΓΙΟΥΡΤΣΙΔΟΥ ΙΟΥΛΙΑ			1947-08-06	MM		CR1	ΑΥΤΟΛΟΓΗ			ΠΕΡΙΦΕΡΙΚΟ			2014-03-07				2014		3.018			ΝΑΙ	2014-03-17	10		2014-05-14	68																			2015-01-28
	1287	16047304353	ΡΙΣΚΟΣ ΠΡΟΔΡΟΜΟΣ			1973-04-16	MM		PR	ΑΥΤΟΛΟΓΗ			ΠΕΡΙΦΕΡΙΚΟ			2014-03-07				2014		2.55			ΝΑΙ	2014-03-19	12		2014-03-16	9																			2015-01-09
	1192	14038702610	ΣΑΜΑΝΔΗΣ ΑΝΔΡΕΑΣ			1987-03-14	HL		EARLY RELAPSE	ΑΛΛΟΓΕΝΗΣ	ΤΑΥΤΟΣΗΜΟΣ ΑΔΕΛΦΟΣ		ΠΕΡΙΦΕΡΙΚΟ			2014-03-07	145	167	0.97	2014		4.3			ΝΑΙ	2014-03-15	8		2014-03-13	6								CR	0	ΝΑΙ			ΟΧΙ						2017-02-17
	1285	12015001022	ΚΑΤΣΟΓΙΑΝΝΗ ΔΕΣΠΟΙΝΑ			1950-01-12	AML		CR1	ΑΛΛΟΓΕΝΗΣ	ΜΗ ΣΥΓΓΕΝΗΣ		ΠΕΡΙΦΕΡΙΚΟ			2014-03-12	42	185	0.61	2014		5.05			ΝΑΙ	2014-03-21	9		2014-03-17	5								CR	0	ΌΧΙ			ΟΧΙ						2017-05-25
	1288	7075000651	ΓΟΥΝΑΡΗΣ ΘΕΟΔΩΡΟΣ			1950-07-07	HL		LATE RELAP	ΑΥΤΟΛΟΓΗ			ΠΕΡΙΦΕΡΙΚΟ			2014-03-17				2014		10.14			ΝΑΙ	2014-03-26	9		2014-03-27	10								CR					ΟΧΙ						2017-03-20
	1290	24127602472	ΚΑΡΑΠΟΥΛΟΥΤΙΔΗΣ ΠΑΥΛΟΣ			1976-12-24	MM		PR	ΑΥΤΟΛΟΓΗ			ΠΕΡΙΦΕΡΙΚΟ			2014-03-24				2014		3.16			ΝΑΙ	2014-04-05	12		2014-04-04	11					3ος/2016			RELAPSED DISEASE					ΟΧΙ						2022-08-04
	1289	24108100876	ΣΑΚΑΛΗΣ ΑΘΑΝΑΣΙΟΣ			1981-10-24	B-ALL		CR1	ΑΛΛΟΓΕΝΗΣ	ΜΗ ΣΥΓΓΕΝΗΣ		ΠΕΡΙΦΕΡΙΚΟ			2014-03-27	34	100	0.69	2014		5.73			ΝΑΙ	2014-04-10	14		2014-04-03	7								CR	0	ΌΧΙ			ΟΧΙ						10//10/23
	1292	24115402860	ΠΑΡΑΒΑΛΟΥ ΑΝΑΣΤΑΣΙΑ			1956-01-10	B-ALL		CR1	ΑΛΛΟΓΕΝΗΣ	ΤΑΥΤΟΣΗΜΟΣ ΑΔΕΛΦΟΣ		ΠΕΡΙΦΕΡΙΚΟ			2014-04-01	61	159	0.46	2014		6.19			ΝΑΙ	2014-04-13	12		2014-04-14	13								CR	0	ΝΑΙ			ΟΧΙ						2018-04-24
	1291	1702279001051	ΦΙΛΙ ΓΚΕΝΤΣΙ			1979-02-17	T-ALL		CR3	ΑΛΛΟΓΕΝΗΣ	ΜΗ ΣΥΓΓΕΝΗΣ		ΠΕΡΙΦΕΡΙΚΟ			2014-04-01	104	132	0.47	2014		11.2			ΝΑΙ	2014-04-11	10		2014-04-13	12								CR	0	ΝΑΙ			ΟΧΙ					ΝΑΙ	2015-01-19
	1293	27025103238	ΠΡΙΟΑΝΑΣ ΓΕΩΡΓΙΟΣ			1951-02-27	THRL/BCL		CR1	ΑΥΤΟΛΟΓΗ			ΠΕΡΙΦΕΡΙΚΟ			2014-04-07				2014		1.78			ΝΑΙ	2014-04-17	10		2014-04-17	10								CR					ΟΧΙ						2017-03-29
	1294	22068104250	ΚΩΣΤΟΥΛΑΚΗΣ ΛΕΩΝΙΔΑΣ			1981-06-22	T-ALL		CR1	ΑΛΛΟΓΕΝΗΣ	ΜΗ ΣΥΓΓΕΝΗΣ		ΠΕΡΙΦΕΡΙΚΟ			2014-04-10	208	163	0.89	2014		5.08			ΝΑΙ	2014-04-20	10		2014-04-23	13								CR	0	ΌΧΙ			ΟΧΙ						2019-04-10
	1295	7065502812	ΤΣΑΛΙΚΗΣ ΚΥΡΙΑΚΟΣ			1955-06-07	MM		PR	ΑΥΤΟΛΟΓΗ			ΠΕΡΙΦΕΡΙΚΟ			2014-04-11				2014		4.54			ΝΑΙ	2014-04-22	11		2014-04-20	9								REFRACTORY					ΟΧΙ						2016-07-05
	1296	21036102487	ΚΩΝΣΤΑΝΤΙΝΙΔΟΥ ΜΑΡΙΚΑ			1961-03-21	MM		CR1	ΑΥΤΟΛΟΓΗ			ΠΕΡΙΦΕΡΙΚΟ			2014-04-14				2014		4.17			ΝΑΙ	2014-04-27	13		2014-04-28	14																			2015-02-19
	1297	1015931254	ΑΝΑΣΤΑΣΙΑΔΗΣ ΣΤΥΛΙΑΝΟΣ			1959-02-23	AML		CR1	ΑΛΛΟΓΕΝΗΣ	ΜΗ ΣΥΓΓΕΝΗΣ		ΠΕΡΙΦΕΡΙΚΟ			2014-04-24	45	255	0.8	2014		5.94			ΝΑΙ	2014-05-06	12		2014-05-05	11								CR	III	ΝΑΙ			ΟΧΙ					ΝΑΙ	2014-08-28
	1298	ΚΥΠΡΟΣ	ΠΑΝΑΓΙΩΤΟΥ ΠΑΝΤΕΛΙΤΣΑ			1962-12-25	AML		CR1	ΑΛΛΟΓΕΝΗΣ	ΜΗ ΣΥΓΓΕΝΗΣ		ΠΕΡΙΦΕΡΙΚΟ			2014-04-25	89	158	0.38	2014		12			ΝΑΙ	2014-05-09	14		2014-05-04	9								CR	0	ΝΑΙ			ΟΧΙ						2018-06-02
	1249	6045902993	ΑΝΑΣΤΑΣΙΟΥ ΦΙΛΙΠΠΟΣ			1959-04-06	AML		CR1	ΑΛΛΟΓΕΝΗΣ	ΜΗ ΣΥΓΓΕΝΗΣ		ΠΕΡΙΦΕΡΙΚΟ			2014-05-07	114	203	0.83	2014		3.5			ΝΑΙ	2014-05-18	11		2014-05-19	12								CR	0	ΌΧΙ			ΟΧΙ						2022-07-21
	1301	7028201510	ΚΑΛΛΟΓΙΑΝΙΔΗΣ ΣΤΕΦΑΝΟΣ			1982-02-07	ALL		CR1	ΑΛΛΟΓΕΝΗΣ	ΜΗ ΣΥΓΓΕΝΗΣ		ΠΕΡΙΦΕΡΙΚΟ			2014-05-15	20	126	0.52	2014		7.26			ΝΑΙ	2014-05-25	10		2014-05-20	5								CR	III	ΝΑΙ			ΟΧΙ						2019-03-28
	1304	29015401549	ΑΞΕΓΙΑΝΝΗ ΜΑΡΙΑ			1954-01-29	MM		VGPR	ΑΥΤΟΛΟΓΗ			ΠΕΡΙΦΕΡΙΚΟ			2014-05-19				2014					ΝΑΙ	2014-05-31	12		2014-05-29	10								REFRACTORY					ΟΧΙ						2016-08-22
	1302	15046301451	ΚΑΡΑΔΗΜΟΣ ΑΘΑΝΑΣΙΟΣ			1963-04-15	MDS SECONDARY AML		CR1	ΑΛΛΟΓΕΝΗΣ	ΜΗ ΣΥΓΓΕΝΗΣ		ΠΕΡΙΦΕΡΙΚΟ			2014-05-20	102	177	0.83	2014		4.35			ΝΑΙ	2014-05-30	10											CR	0	ΝΑΙ			ΟΧΙ						2018-11-14
	1303	23097500617	ΤΣΟΛΠΙΔΗΣ ΜΑΡΙΟΣ			1975-09-23	Τ-ΝΗL		CR1	ΑΥΤΟΛΟΓΗ			ΠΕΡΙΦΕΡΙΚΟ			2014-05-20				2014		12.5			ΝΑΙ	2014-05-30	10		2014-05-30	10								CR					ΟΧΙ						2017-06-28
	1307	23077603209	ΓΕΩΡΓΙΑΔΟΥ ΑΙΚΑΤΕΡΙΝΗ			1976-07-23	HL		ΠΡΩΤ. ΑΝΘ. ΝΟΣΟΣ	ΑΥΤΟΛΟΓΗ			ΠΕΡΙΦΕΡΙΚΟ	BEAM		2014-06-05				2014		5.11			ΝΑΙ	2014-06-15	10		2014-06-15	10								REFRACTORY	0	ΝΑΙ			ΟΧΙ						2016-04-04
	1305	30077003991	ΚΥΠΑΡΙΣΣΗΣ ΚΩΝΣΤΑΝΤΙΝΤΟΣ			1970-07-30	ALL		CR1	ΑΛΛΟΓΕΝΗΣ	ΜΗ ΣΥΓΓΕΝΗΣ		ΠΕΡΙΦΕΡΙΚΟ	TBI-CY		2014-06-06	32	102	0.77	2014		9.04			ΝΑΙ	2014-06-20	14		2014-06-19	13								CR	0	ΝΑΙ			ΟΧΙ						2018-12-19
	1309	30056000844	ΚΑΤΕΛΑ ΕΥΑΓΓΕΛΙΑ			1960-05-30	MM		PR	ΑΥΤΟΛΟΓΗ			ΠΕΡΙΦΕΡΙΚΟ	HDM		2014-06-10				2014		2.8			ΝΑΙ	2014-06-21	11		2014-06-21	11					ΑΡΧΟΜΕΝΗ ΜΟΡΙΑΚΗ ΥΠΟΤΡΟΠΗ			RELAPSED DISEASE					ΟΧΙ						2017-12-01
	1306	21039201757	ΚΟΤΖΑΓΙΑΝΝΗΣ ΑΠΟΣΤΟΛΟΣ			1992-03-21	T-ALL		CR1	ΑΛΛΟΓΕΝΗΣ	ΜΗ ΣΥΓΓΕΝΗΣ		ΠΕΡΙΦΕΡΙΚΟ	TBI-CY-ATG		2014-06-11	43	94	0.58	2014		4.69			ΝΑΙ	2014-06-27	16		2014-06-27	16								CR	II	ΝΑΙ			ΟΧΙ					ΝΑΙ	2014-12-21
	1308	1097404717	ΔΕΛΗΓΙΩΡΓΗΣ ΚΩΝΣΤΑΝΤΙΝΟΣ			1974-09-01	AML		CR2	ΑΛΛΟΓΕΝΗΣ	ΜΗ ΣΥΓΓΕΝΗΣ		ΠΕΡΙΦΕΡΙΚΟ	BUCY-ATG		2014-06-13	141	152	0.66	2014		6.1			ΝΑΙ	2014-06-27	14		2014-06-22	9								CR	0	ΝΑΙ			ΟΧΙ						2018-06-11
	1310	30016600268	ΧΡΙΣΤΟΦΟΡΙΔΟΥ ΣΩΤΗΡΙΑ			1966-01-03	HL		ΧΗΜΕΙΟΑΝΘΕΚΤΙΚΗ ΥΠΟΤΡΟΠΗ	ΑΥΤΟΛΟΓΗ			ΠΕΡΙΦΕΡΙΚΟ	BEAM		2014-06-17				2014		12			ΝΑΙ	2014-06-27	10		2014-06-27	10					2015-07-29			PR					ΝΑΙ	2015-11-10	ΒΑΣΙΚΟΚΥΤΤΑΡΙΚΟ CA ΔΕΡΜΑΤΙΚΗΣ ΒΛΑΒΗΣ ΡΙΝΟΣ				2019-01-09
	1311	ΑΔΤ ΚΥΠΡΟΥ 485138	ΞΕΝΟΦΩΝΤΟΣ ΕΙΡΗΝΗ			1953-11-13	TREATMENT RELATED AML		CR1	ΑΛΛΟΓΕΝΗΣ	ΤΑΥΤΟΣΗΜΟΣ ΑΔΕΛΦΟΣ		ΠΕΡΙΦΕΡΙΚΟ	FLU-TREO		2014-06-24	111	223	0.62	2014		6.07			ΝΑΙ	2014-07-03	9		2014-07-03	9								CR	0	ΝΑΙ			ΟΧΙ						2017-03-10
	1313	8087104017	ΓΑΛΑΝΑΚΗΣ ΓΕΩΡΓΙΟΣ			1971-08-08	Aplastic Anaemia		SAA	ΑΛΛΟΓΕΝΗΣ	ΤΑΥΤΟΣΗΜΟΣ ΑΔΕΛΦΟΣ		ΜΥΕΛΙΚΟ	FLU-CY-ATG		2014-06-26	8	269	1.13	2014		1.63			ΝΑΙ	2014-07-16	20											CR	0	ΌΧΙ			ΟΧΙ			ΝΑΙ			2014-07-24
	1312	ΚΥΠΡΟΣ	ΖΑΚΟΥ ΜΑΡΙΑ			1971-04-18	AML		CR2	ΑΛΛΟΓΕΝΗΣ	ΤΑΥΤΟΣΗΜΟΣ ΑΔΕΛΦΟΣ		ΠΕΡΙΦΕΡΙΚΟ	BUCY-ATG		2014-06-26	112	227	0.51	2014		2.65			ΝΑΙ	2014-07-08	12		2014-07-08	12								CR	0	ΝΑΙ			ΟΧΙ						2017-07-03
	1226	26078503534	ΚΟΣΛΙΔΗΣ ΑΝΤΩΝΙΟΣ			1985-07-26	HL		ΠΡΩΤ. ΑΝΘ. ΝΟΣΟΣ	ΑΛΛΟΓΕΝΗΣ	ΤΑΥΤΟΣΗΜΟΣ ΑΔΕΛΦΟΣ		ΠΕΡΙΦΕΡΙΚΟ	THIOTEPA- FLU-CY		2014-07-03	182	185	0.55	2014		5.97			ΝΑΙ	2014-07-13	10		2014-07-14	11					2015-09-03			RELAPSED DISEASE	0	ΝΑΙ			ΟΧΙ						2018-06-02
	1315	24076202217	ΜΟΥΣΤΑΚΑΣ ΜΙΛΤΙΑΔΗΣ			1962-07-24	AML		CR1	ΑΛΛΟΓΕΝΗΣ	ΜΗ ΣΥΓΓΕΝΗΣ		ΠΕΡΙΦΕΡΙΚΟ	FLU-TREO-ATG		2014-07-03	17	137	0.91	2014		17.8			ΝΑΙ	2014-07-14	11		2014-07-14	11					2016-03-09			RELAPSED DISEASE	0	ΌΧΙ			ΟΧΙ						2016-05-23
	1316	29126800100	ΡΑΒΑΝΗ ΘΕΟΔΩΡΑ			1968-12-29	POEMS		CR1	ΑΥΤΟΛΟΓΗ			ΠΕΡΙΦΕΡΙΚΟ	HDM		2014-07-07				2014		2.91			ΝΑΙ	2014-07-18	11		2014-07-21	14								CR											2017-03-17
	1314	16039200973	ΚΑΡΑΓΙΑΝΝΗΣ ΣΤΑΜΑΤΙΟΣ			1992-03-16	ALL		CR1	ΑΛΛΟΓΕΝΗΣ	ΜΗ ΣΥΓΓΕΝΗΣ		ΠΕΡΙΦΕΡΙΚΟ	TBI-CY-ATG		2014-07-10	59	107	0.54	2014		5.52			ΝΑΙ	2014-07-24	14		2014-07-22	12								CR	III	ΝΑΙ			ΟΧΙ					ΝΑΙ	2017-09-02
	1317	27074701015	ΚΥΡΙΑΖΟΠΟΥΛΟΣ ΣΩΤΗΡΙΟΣ			1947-07-27	MM		PR	ΑΥΤΟΛΟΓΗ			ΠΕΡΙΦΕΡΙΚΟ	HDM		2014-07-21				2014		3.28			ΑΝΑΜΟΝΗ										8ος/2015			STABLE DISEASE					ΟΧΙ						2018-09-22
	1318	23095300580	ΧΑΜΑΛΗ ΑΙΚΑΤΕΡΙΝΗ			1953-09-23	MM		CR1	ΑΥΤΟΛΟΓΗ			ΠΕΡΙΦΕΡΙΚΟ	HDM		2014-07-24				2014		2.001			ΝΑΙ	2014-08-06	13		2014-08-11	18					2015-08-18			RELAPSED DISEASE					ΟΧΙ						2015-11-07
	1319	15055002628	ΓΚΟΥΝΤΕΝΟΥΔΗ ΠΑΝΑΓΙΩΤΑ			1950-05-15	MM		PR	ΑΥΤΟΛΟΓΗ			ΠΕΡΙΦΕΡΙΚΟ	HDM		2014-07-25				2014		5.52			ΝΑΙ	2014-08-04	10		2014-08-07	13								STABLE DISEASE					ΟΧΙ						2017-08-07
	1320	9035200907	ΚΑΡΑΜΠΕΛΚΟΥ ΝΙΚΟΛΕΤΑ			1952-03-09	MM		VGPR	ΑΥΤΟΛΟΓΗ			ΠΕΡΙΦΕΡΙΚΟ	HDM		2014-08-27				2014		3.272			ΝΑΙ	2014-09-07	11		2014-09-08	12								PR					ΟΧΙ						2017-12-22
	1321	0101510516	ΧΑΤΖΗΒΑΣΙΛΕΙΑΔΗΣ ΧΡΗΣΤΟΣ			1951-01-01	MM		VGPR	ΑΥΤΟΛΟΓΗ			ΠΕΡΙΦΕΡΙΚΟ	HDM		2014-08-27				2014		4.1			ΝΑΙ	2014-09-08	12		2014-09-08	12								CR											2015-08-28
	1323	12057402740	ΧΟΝΤΡΑΝΤΩΝΗ ΜΑΡΙΑ			1974-05-12	NHL		RELAPSE	ΑΥΤΟΛΟΓΗ			ΠΕΡΙΦΕΡΙΚΟ	BEAM		2014-09-02				2014		10.96			ΝΑΙ	2014-09-11	9		2014-09-11	9								CR					ΟΧΙ						2017-07-12
	1322	25097905019	ΓΙΑΝΟΥΧΙΔΗΣ ΧΑΡΑΛΑΜΠΟΣ			1979-09-25	T-ALL		CR1	ΑΛΛΟΓΕΝΗΣ	ΤΑΥΤΟΣΗΜΟΣ ΑΔΕΛΦΟΣ		ΠΕΡΙΦΕΡΙΚΟ	BUCY		2014-09-03	1494	176	0.84	2014		6			ΝΑΙ	2014-09-16	13		2014-09-15	12								CR	I	ΝΑΙ			ΟΧΙ						2023-09-23
	1324	11096604035	ΚΕΜΑΛΩΦ ΜΙΡΟΣΛΑΒ			1966-09-11	AML		CR2	ΑΛΛΟΓΕΝΗΣ	ΜΗ ΣΥΓΓΕΝΗΣ		ΠΕΡΙΦΕΡΙΚΟ	RIC		2014-09-04	56	184	0.96	2014		6.79			ΝΑΙ	2014-09-12	8		2014-09-14	10								CR	0	ΝΑΙ			ΟΧΙ						2017-05-04
	1325	26115400348	ΠΕΤΡΑΚΗ ΑΙΚΑΤΕΡΙΝΗ			1954-11-26	AML		CR1	ΑΛΛΟΓΕΝΗΣ	ΜΗ ΣΥΓΓΕΝΗΣ		ΠΕΡΙΦΕΡΙΚΟ	RIC		2014-09-04	58	151	0.64	2014		5.7			ΝΑΙ	2014-09-12	8		2014-09-14	10					2015-05-05			RELAPSED DISEASE	0	ΝΑΙ			ΟΧΙ						2016-01-24
	1326	5125501147	ΜΑΝΔΡΑΒΕΛΗ ΤΡΙΑΝΤΑΦΥΛΛΙΑ			1955-12-05	MDS SECONDARY AML		CR1	ΑΛΛΟΓΕΝΗΣ	ΜΗ ΣΥΓΓΕΝΗΣ		ΠΕΡΙΦΕΡΙΚΟ	FLU-TREO		2014-09-09	32	173	0.53	2014		9.76			ΝΑΙ	2014-09-18	9		2014-09-23	14								CR	III	ΝΑΙ			ΟΧΙ					ΝΑΙ	2015-12-14
	1328	08079101591	ΚΕΣΚΙΛΙΔΗΣ ΛΕΩΝΙΔΑΣ			1991-07-08	HL		PRIM. REF.	ΑΥΤΟΛΟΓΗ			ΠΕΡΙΦΕΡΙΚΟ	BEAM		2014-09-22				2014		9.24			ΝΑΙ	2014-10-08	16		2014-10-08	16								CR					ΟΧΙ						2017-05-10
	1327	ΙΔΙΩΤ. ΑΣΦΑΛΕΙΑ	ΠΑΝΔΡΙΑ ΜΑΡΙΑ			1986-07-21	AML		CR1	ΑΛΛΟΓΕΝΗΣ	ΜΗ ΣΥΓΓΕΝΗΣ		ΠΕΡΙΦΕΡΙΚΟ	BUCY		2014-09-22	76	125	0.39	2014		13.9			ΝΑΙ	2014-10-08	16		2014-10-08	16								CR	0	ΌΧΙ			ΟΧΙ						2019-04-17
	1329	27046403245	ΒΕΖΥΡΕΛΛΗ ΧΡΙΣΤΙΝΑ			1964-04-07	ALL		CR1	ΑΛΛΟΓΕΝΗΣ	ΜΗ ΣΥΓΓΕΝΗΣ		ΠΕΡΙΦΕΡΙΚΟ	TBI-CY-ATG		2014-09-23	28	201	0.34	2014		3.32			ΝΑΙ	2014-10-06	13		2014-10-06	13								CR	0	ΝΑΙ			ΟΧΙ						2015-11-02
	1330	21077803241	ΣΑΚΚΑ ΕΥΘΥΜΙΑ			1978-07-21	NHL		CR2	ΑΥΤΟΛΟΓΗ			ΠΕΡΙΦΕΡΙΚΟ	BEAM		2014-09-23				2014		7.4			ΝΑΙ	2014-10-02	9		2014-10-02	9								CR					ΟΧΙ						2017-12-20
	1331	08034703804	ΡΩΜΠΗ ΕΥΑΓΓΕΛΙΑ			1947-03-08	NHL		CR1	ΑΥΤΟΛΟΓΗ			ΠΕΡΙΦΕΡΙΚΟ	BEAM		2014-09-24				2014		7.4			ΝΑΙ	2014-10-03	9		2014-10-03	9								CR					ΟΧΙ						2017-06-15
	1332	28047601969	ΧΑΤΖΗ ΑΙΚΑΤΕΡΙΝΗ			1976-04-28	AML		CR2	ΑΛΛΟΓΕΝΗΣ	ΜΗ ΣΥΓΓΕΝΗΣ		ΠΕΡΙΦΕΡΙΚΟ	BUCY-ATG		2014-09-26	79	163	47	2014		11.3			ΝΑΙ	2014-10-10	14		2014-10-10	14								CR	0	ΝΑΙ			ΟΧΙ						2019-04-12
	1337	06079400419	ΧΡΗΣΤΟΥ ΙΩΑΝΝΗΣ			1994-07-06	AML		PRIM. REF.	ΑΛΛΟΓΕΝΗΣ	ΤΑΥΤΟΣΗΜΟΣ ΑΔΕΛΦΟΣ		ΠΕΡΙΦΕΡΙΚΟ	BUCY		2014-10-06	153	195	53	2014		3.4			ΝΑΙ	2014-10-31	25		2014-10-28	22					5ος/2016			RELAPSED DISEASE		ΌΧΙ			ΟΧΙ						2016-08-22
	1333	12058003950	ΖΕΡΒΑΣ ΔΗΜΗΤΡΙΟΣ			1980-05-12	HL		RELAPSE	ΑΛΛΟΓΕΝΗΣ	ΜΗ ΣΥΓΓΕΝΗΣ		ΠΕΡΙΦΕΡΙΚΟ	THIOTEPA-FLU-CY-ATG		2014-10-07	259	316	0.84	2014		5.2			ΝΑΙ	2014-10-15	8		2014-10-20	13								STABLE DISEASE	0	ΝΑΙ			ΟΧΙ						2017-02-13
	1334	01107902841	ΤΣΙΡΙΓΩΤΗ ΦΩΤΕΙΝΗ			1979-10-01	B-ALL		CR1	ΑΛΛΟΓΕΝΗΣ	ΜΗ ΣΥΓΓΕΝΗΣ		ΠΕΡΙΦΕΡΙΚΟ	TBI-CY-ATG		2014-10-08	56	136	0.35	2014		12.7			ΝΑΙ	2014-10-20	12		2014-10-21	13								CR	0	ΌΧΙ			ΟΧΙ						2018-04-24
	1335	29066901587	ΡΗΓΑ ΜΑΡΙΑ			1969-06-29	AML		CR1	ΑΛΛΟΓΕΝΗΣ	ΜΗ ΣΥΓΓΕΝΗΣ		ΠΕΡΙΦΕΡΙΚΟ	BUCY-ATG		2014-10-09	103	133	0.39	2014		8.3			ΝΑΙ	2014-10-19	10		2014-10-23	14								CR	I	ΝΑΙ			ΟΧΙ						2019-03-20
	1336	29069201414	ΝΤΑΛΛΑ ΒΑΣΙΛΙΚΗ			1992-06-29	HL		CR1	ΑΥΤΟΛΟΓΗ			ΠΕΡΙΦΕΡΙΚΟ	BEAM		2014-10-10				2014		8.4			ΝΑΙ	2014-10-19	9		2014-10-22	12								CR					ΟΧΙ						2017-04-04
	1338	07036100852	ΜΑΡΟΥΛΗΣ ΘΕΟΔΩΡΟΣ			1961-03-07	AML		CR1	ΑΛΛΟΓΕΝΗΣ	ΜΗ ΣΥΓΓΕΝΗΣ		ΠΕΡΙΦΕΡΙΚΟ	THIOTEPA-FLU-CY-ATG		2014-10-14	34	185	0.99	2014		6.7			ΝΑΙ	2014-10-24	10		2014-10-27	13								CR	0	ΝΑΙ			ΟΧΙ						2015-01-22
	1596	24068002682	ΚΑΣΣΩΤΑΚΗ ΜΑΡΙΑ			1980-06-24	ALL Ph(+)		CR1	ΑΛΛΟΓΕΝΗΣ	ΜΗ ΣΥΓΓΕΝΗΣ		ΠΕΡΙΦΕΡΙΚΟ	TBI-CY-ATG		2014-10-15	47	122	0.45	2014		9.9			ΝΑΙ	2014-10-26	11		2014-10-27	12								CR	IV	ΝΑΙ			ΟΧΙ						2015-02-22
	1339	05016002635	ΚΑΡΕΤΣΟΣ ΔΗΜΗΤΡΙΟΣ			1960-01-05	AML		CR1	ΑΛΛΟΓΕΝΗΣ	ΜΗ ΣΥΓΓΕΝΗΣ		ΠΕΡΙΦΕΡΙΚΟ	THIOTEPA-FLU-CY-ATG		2014-10-23	86	185	0.72	2014		7.58			ΝΑΙ	2014-11-03	11		2014-11-06	14								CR	III	ΌΧΙ			ΟΧΙ				ΝΑΙ		2015-01-01
	1340	23046401081	ΓΕΩΡΓΙΑΔΟΥ ΒΑΣΙΛΙΚΗ			1964-04-23	NHL CNS		CR1	ΑΥΤΟΛΟΓΗ			ΠΕΡΙΦΕΡΙΚΟ	R-THIOTEPA-BCNU (CNS LYMPHOMA)		2014-10-24				2014		7.2			ΝΑΙ	2014-11-03	10		2014-11-11	18								CR											2015-02-04
	1341	ΚΥΠΡΟΣ	ΑΝΔΡΕΟΥ ΓΕΩΡΓΙΟΣ			1958-07-06	NHL		CR1	ΑΛΛΟΓΕΝΗΣ	ΤΑΥΤΟΣΗΜΟΣ ΑΔΕΛΦΟΣ		ΠΕΡΙΦΕΡΙΚΟ	FLU-CY		2014-10-29	231	333	2	2014		5			ΝΑΙ	2014-11-08	10		2014-11-10	12								CR	III	ΝΑΙ			ΟΧΙ						2016-06-13
	1342	07115202074	ΜΑΡΑΓΚΑΚΗΣ ΜΙΧΑΗΛ			1952-11-07	AML		CR1	ΑΛΛΟΓΕΝΗΣ	ΜΗ ΣΥΓΓΕΝΗΣ		ΠΕΡΙΦΕΡΙΚΟ	TREO-FLU-ATG		2014-10-31	53	121	1.05	2014		7.85			ΝΑΙ	2014-11-09	9		2014-11-13	13								CR	0	ΌΧΙ			ΟΧΙ						2018-10-31
	1343	22016604294	ΚΟΤΡΩΝΗΣ ΣΥΜΕΩΝ			1966-01-22	MM		VGPR	ΑΛΛΟΓΕΝΗΣ	ΤΑΥΤΟΣΗΜΟΣ ΑΔΕΛΦΟΣ		ΠΕΡΙΦΕΡΙΚΟ	FLU-MEL		2014-11-06	231	145	0.95	2014		5.3			ΝΑΙ	2014-11-15	9		2014-11-18	12					8ος 2017			RELAPSED DISEASE	III	ΝΑΙ			ΟΧΙ						2018-11-20
	1345	05116000844	ΚΕΡΑΜΑΡΗ ΜΗΛΙΤΣΑ			1960-11-05	MM		VGPR	ΑΥΤΟΛΟΓΗ			ΠΕΡΙΦΕΡΙΚΟ	HDM		2014-11-10				2014		2.95			ΝΑΙ	2014-11-20	10		2014-11-24	14								CR					ΟΧΙ						2017-07-15
	1346	14105300710	ΜΑΡΑΜΗΣ ΚΩΝΣΤΑΝΤΙΝΟΣ			1953-10-14	MM		VGPR	ΑΥΤΟΛΟΓΗ			ΠΕΡΙΦΕΡΙΚΟ	HDM		2014-11-10				2014		4			ΝΑΙ	2014-11-22	12		2014-12-01	21								CR											2015-10-06
	1344	04016901730	ΤΣΙΟΛΑΣ ΘΩΜΑΣ			1969-01-04	HL		EARLY RELAPSE	ΑΥΤΟΛΟΓΗ			ΠΕΡΙΦΕΡΙΚΟ	BEAM		2014-11-10				2014		3.4			ΝΑΙ	2014-11-20	10		2014-12-10	30								STABLE DISEASE					ΟΧΙ						2023-10-24
	1347	ΚΥΠΡΟΣ	ΕΛΕΥΘΕΡΙΟΥ ΕΛΕΥΘΕΡΙΟΣ			1980-11-16	ALL Ph(+)		CR1, MRD+	ΑΛΛΟΓΕΝΗΣ	ΤΑΥΤΟΣΗΜΟΣ ΑΔΕΛΦΟΣ		ΠΕΡΙΦΕΡΙΚΟ	TBI-CY		2014-11-18	100	389	0.38	2014		8.6			ΝΑΙ	2014-12-02	14		2014-12-01	13					3ος/2015		2015-05-05	RELAPSED DISEASE	0	ΝΑΙ			ΟΧΙ						2016-12-15
	1350	21026400503	ΔΡΙΖΗ ΑΚΡΙΒΗ			1964-02-21	MM		VGPR	ΑΥΤΟΛΟΓΗ			ΠΕΡΙΦΕΡΙΚΟ	HDM		2014-11-21				2014		4.33			ΝΑΙ	2014-12-02	11		2014-12-08	17								CR											2015-09-24
	1349	28048502174	ΤΟΚΑΡ ΑΡΤΕΜ			1985-04-28	HL		PRIM. REF.	ΑΥΤΟΛΟΓΗ			ΠΕΡΙΦΕΡΙΚΟ	BEAM		2014-11-24				2014		5.88			ΝΑΙ	2014-12-04	10		2014-12-10	16								STABLE DISEASE					ΟΧΙ						2015-05-29
	1348	04059701617	ΤΡΑΠΚΟΣ ΔΗΜΗΤΡΙΟΣ			1997-05-04	AML		CR1	ΑΛΛΟΓΕΝΗΣ	ΜΗ ΣΥΓΓΕΝΗΣ		ΠΕΡΙΦΕΡΙΚΟ	BUCY-ATG		2014-11-28	110	122	0.45	2014		7.3			ΝΑΙ	2014-12-11	13		2014-12-11	13								CR	0	ΌΧΙ			ΟΧΙ						2017-05-10
	1351	21097805226	ΣΤΑΝΕΚ ΜΟΝΙΚΑ			1978-09-21	Τ-ΝΗL		CR1	ΑΥΤΟΛΟΓΗ			ΠΕΡΙΦΕΡΙΚΟ	BEAM		2014-12-01				2014		5.76			ΝΑΙ	2014-12-10	9		2014-12-19	18								CR					ΟΧΙ						26.2.2019
	1352	12045900805	ΚΟΤΣΑΝΙΔΟΥ ΕΛΕΝΗ			1959-04-12	MM		VGPR	ΑΥΤΟΛΟΓΗ			ΠΕΡΙΦΕΡΙΚΟ	HDM		2014-12-04				2014		2.58			ΝΑΙ	2014-12-16	12		2014-12-22	18								VGPR					ΟΧΙ						2017-06-27
	1353	18076101718	ΚΑΛΕΣΗΣ ΛΕΩΝΙΔΑΣ			1961-07-18	AML		CR1	ΑΛΛΟΓΕΝΗΣ	ΤΑΥΤΟΣΗΜΟΣ ΑΔΕΛΦΟΣ		ΠΕΡΙΦΕΡΙΚΟ	FLU-TREO		2014-12-08	109	154	1.23	2014		6.29			ΝΑΙ	2014-12-18	10		2014-12-20	12								CR	0	ΌΧΙ			ΟΧΙ						2018-12-18
	1354	30086901680	ΣΙΑ ΣΟΦΙΑ			1969-08-30	MM		VGPR	ΑΥΤΟΛΟΓΗ			ΠΕΡΙΦΕΡΙΚΟ	HDM		2014-12-08				2014		1.52			ΝΑΙ	2014-12-19	11		2014-12-27	19								VGPR											2015-04-01
	1355	08115500905	ΚΟΥΤΛΑ ΓΙΑΝΝΟΥΛΑ			1955-11-08	AML		CR1	ΑΛΛΟΓΕΝΗΣ	ΤΑΥΤΟΣΗΜΟΣ ΑΔΕΛΦΟΣ		ΠΕΡΙΦΕΡΙΚΟ	TREO-FLU		2014-12-16	14	148	0.75	2014		6.76			ΝΑΙ	2014-12-25	9		2014-12-27	11								CR	0	ΝΑΙ			ΟΧΙ						2018-08-09
	910	04106603295	ΧΑΛΒΑΤΖΗΣ ΝΙΚΟΛΑΟΣ			1966-10-04	NHL	Mantle cell	CR2	ΑΛΛΟΓΕΝΗΣ	ΜΗ ΣΥΓΓΕΝΗΣ		ΠΕΡΙΦΕΡΙΚΟ	FLU-CY-ATG		2014-12-16	68	109	0.69	2014		4.87			ΝΑΙ	2014-12-23	7		2014-12-27	11					10ος/2010			RELAPSED DISEASE	II	ΝΑΙ			ΟΧΙ						2019-10-01
	1358	13055703659	ΑΔΑΜΟΥΔΗΣ ΝΙΚΟΛΑΟΣ			1957-05-13	MM		VGPR	ΑΥΤΟΛΟΓΗ			ΠΕΡΙΦΕΡΙΚΟ	HDM		2014-12-22				2014		3.49			ΝΑΙ	2015-01-03	12		2015-01-15	24								CR					ΟΧΙ						2018-07-13
	1356	05089500234	ΒΡΑΓΓΑΣ ΓΕΩΡΓΙΟΣ			1995-08-05	T-ALL		CR1	ΑΛΛΟΓΕΝΗΣ	ΜΗ ΣΥΓΓΕΝΗΣ		ΠΕΡΙΦΕΡΙΚΟ	TBI-CY-ATG		2014-12-23	81	113	0.54	2014		7.7			ΝΑΙ	2015-01-04	12		2015-01-06	14								CR	II	ΝΑΙ			ΟΧΙ						2018-03-30
	1357	15125604502	ΚΑΤΣΑΒΟΥ ΧΡΥΣΟΥΛΑ			1956-12-15	MDS		CR1	ΑΛΛΟΓΕΝΗΣ	ΜΗ ΣΥΓΓΕΝΗΣ		ΠΕΡΙΦΕΡΙΚΟ	FLU-TREO-ATG		2014-12-23	51	210	0.5	2014		4.5			ΝΑΙ	2015-01-02	10		2015-01-07	15								CR	0	ΌΧΙ			ΟΧΙ						2018-12-14
	1359	19096203724	ΕΛΑΙΟΤΡΙΒΑΡΗ ΜΕΡΣΙΝΑ			1962-09-19	AML		CR2	ΑΛΛΟΓΕΝΗΣ	ΤΑΥΤΟΣΗΜΟΣ ΑΔΕΛΦΟΣ		ΠΕΡΙΦΕΡΙΚΟ	FLU-TREO		2014-12-29	161	206	0.84	2014		4.45			ΝΑΙ	2015-01-12	14		2015-01-09	11					2015-04-06			RELAPSED DISEASE	0	ΝΑΙ			ΟΧΙ						2015-04-15
	1360	28115701329	ΝΤΑΝΤΟΥ ΦΡΕΙΔΕΡΙΚΗ			1957-11-28	MM		VGPR	ΑΥΤΟΛΟΓΗ			ΠΕΡΙΦΕΡΙΚΟ	HDM		2014-12-29				2014		3.57			ΝΑΙ	2015-01-08	10		2015-01-09	11					2016-02-10			RELAPSED DISEASE					ΟΧΙ						2023-07-05
	1363	28065501828	ΠΑΛΑΣΚΑ-ΒΑΛΣΑΜΙΔΟΥ ΚΩΝΣΤΑΝΤΙΝΑ			1955-06-28	MM		CR1	ΑΥΤΟΛΟΓΗ			ΠΕΡΙΦΕΡΙΚΟ	HDM		2015-01-22				2015		3.75			ΝΑΙ	2015-02-01	10		2015-02-02	11								CR
	1371	15077405999	ΟΡΦΑΝΙΔΗΣ ΜΙΧΑΗΛ			1974-07-15	NHL		PRIM. REF.	ΑΥΤΟΛΟΓΗ			ΠΕΡΙΦΕΡΙΚΟ	BEAM		2015-02-24				2015		12.78			ΝΑΙ	2015-03-06	10		2015-03-11	15								CR					ΟΧΙ						2017-03-13
	1378	25096403149	ΑΣΗΜΑΚΗ ΣΟΦΙΑ			1964-09-25	HL		VGPR	ΑΥΤΟΛΟΓΗ			ΠΕΡΙΦΕΡΙΚΟ	BEAM		2015-03-19				2015		13.2			ΝΑΙ	2015-03-28	9		2015-04-03	15					2015-07-01			RELAPSED DISEASE											2020-01-01
	1377	25109101730	ΚΑΟΥΚΑΚΗΣ ΕΥΡΙΠΙΔΗΣ			1991-10-25	MPAL		CR1	ΑΛΛΟΓΕΝΗΣ	ΣΥΓΓΕΝΗΣ - ΑΠΛΟΤΑΥΤΟΣΗΜΗ		ΠΕΡΙΦΕΡΙΚΟ	TBI-THIOTEPA-FLUDARABINE-ATG		2015-03-20	49	123	0.62	2015		13.12			ΝΑΙ	2015-04-08	19		2015-04-11	22								CR	0	ΝΑΙ			ΟΧΙ						2019-03-18
	1379	17046304717	ΛΑΒΑΣΑΣ ΝΙΚΟΛΑΟΣ			1963-04-17	MANTLE CELL		PR	ΑΥΤΟΛΟΓΗ			ΠΕΡΙΦΕΡΙΚΟ	BEAM		2015-03-20				2015		4.53			ΝΑΙ	2015-03-31	11		2015-05-08	49					2016-09-02			PR					ΟΧΙ						2022-08-05
	1380	06099100114	ΓΡΟΥΝΑΣ ΣΩΤΗΡΙΟΣ			1991-09-06	AML		CR2	ΑΛΛΟΓΕΝΗΣ	ΜΗ ΣΥΓΓΕΝΗΣ		ΠΕΡΙΦΕΡΙΚΟ	FLU-TREO-ATG		2015-03-24	71	146	0.66	2015		5.01			ΝΑΙ	2015-04-02	9		2015-04-05	12								CR	III	ΝΑΙ			ΟΧΙ					ΝΑΙ	2015-07-24
	1382	19107303364	ΠΑΝΤΕΛΕΡΗ ΑΝΑΣΤΑΣΙΑ			1973-10-17	MM		CR1	ΑΥΤΟΛΟΓΗ			ΠΕΡΙΦΕΡΙΚΟ	HDM		2015-04-02				2015		2.9			ΝΑΙ	2015-04-13	11		2015-04-22	20								CR					ΟΧΙ						2017-06-29
	1383	AΔΤ ΚΥΠΡΟΥ 667912	ΜΥΡΙΑΝΘΕΩΣ ΑΝΝΑ				MM		PR	ΑΥΤΟΛΟΓΗ			ΠΕΡΙΦΕΡΙΚΟ	HDM		2015-04-06				2015		2.17			ΝΑΙ	2015-04-18	12		2015-04-18	12					2015-12-01			RELAPSED DISEASE					ΟΧΙ						2016-08-20
	1384	20106301615	ΜΠΙΛΛΗΣ ΔΗΜΗΤΡΙΟΣ			1963-10-20	CML		CR1	ΑΥΤΟΛΟΓΗ			ΠΕΡΙΦΕΡΙΚΟ	BEAM		2015-04-14				2015		3.55			ΝΑΙ	2015-04-27	13		2015-05-04	20								CR					ΟΧΙ						2017-06-28
	1386	16035602461	ΔΑΜΑΣΚΟΥ ΜΑΡΙΝΑ			1956-03-16	MM		CR1	ΑΥΤΟΛΟΓΗ			ΠΕΡΙΦΕΡΙΚΟ	HDM		2015-04-20				2015		1.92			ΝΑΙ	2015-05-01	11		2015-05-06	16
	1385	29096601694	ΕΜΠΛΙΟΥΚ ΧΟΥΣΕΙΝ				MM		CR1	ΑΥΤΟΛΟΓΗ			ΠΕΡΙΦΕΡΙΚΟ	HDM		2015-04-20				2015		2.19			ΝΑΙ	2015-05-02	12		2015-05-07	17					8ος/2015			RELAPSED DISEASE					ΟΧΙ						2015-10-14
	1387	27027802167	ΝΤΟΥΜΑΝΗ ΣΟΥΣΑΝΑ			1978-02-27	AML		CR1	ΑΛΛΟΓΕΝΗΣ	ΣΥΓΓΕΝΗΣ - ΑΠΛΟΤΑΥΤΟΣΗΜΗ	HAPLOIDENTICAL	ΠΕΡΙΦΕΡΙΚΟ	TBI-FLU-ATG		2015-04-29	113	199	0.57	2015		4.56			ΝΑΙ	2015-05-17	18		2015-05-22	23								CR	0	ΌΧΙ			ΟΧΙ						2018-11-05
	1388	04048300745	ΘΕΟΔΩΡΙΔΟΥ ΔΕΣΠΟΙΝΑ			1983-04-04	HL		PRIM. REF.	ΑΥΤΟΛΟΓΗ			ΠΕΡΙΦΕΡΙΚΟ	BEAM		2015-05-06				2015		10.06			ΝΑΙ	2015-05-15	9		2015-05-18	12								CR					ΟΧΙ						2019-03-06
	1390	14085702240	ΑΛΕΞΟΠΟΥΛΟΥ ΧΡΙΣΤΙΝΑ			1957-08-14	MM		CR1	ΑΥΤΟΛΟΓΗ			ΠΕΡΙΦΕΡΙΚΟ	HDM		2015-05-12				2015		3.94			ΝΑΙ	2015-05-22	10		2015-05-27	15					15/05//2017			RELAPSED DISEASE					ΟΧΙ						2019-01-18
	1391	08019001505	ΚΑΠΑΛΗ ΑΝΤΩΝΙΑ			1990-01-08	HL		PRIM. REF.	ΑΥΤΟΛΟΓΗ			ΠΕΡΙΦΕΡΙΚΟ	BEAM		2015-05-15				2015		4.479			ΝΑΙ	2015-05-25	10		2015-05-28	13					2017-06-13			RELAPSED DISEASE											2020-05-04
	1393	21035000914	ΜΠΑΛΑΟΥΡΑΣ ΘΩΜΑΣ			1950-03-21	MM		VGPR	ΑΥΤΟΛΟΓΗ			ΠΕΡΙΦΕΡΙΚΟ	HDM		2015-05-21				2015		4.71			ΝΑΙ	2015-06-02	12		2015-06-09	19
	1395	4059800591	ΣΩΤΗΡΙΑΔΗΣ ΠΑΥΛΟΣ				T-ALL		CR2	ΑΛΛΟΓΕΝΗΣ	ΤΑΥΤΟΣΗΜΟΣ ΑΔΕΛΦΟΣ		ΠΕΡΙΦΕΡΙΚΟ	BUCY		2015-06-02	133	143	0.53	2015		9.8			ΝΑΙ	2015-06-16	14		2015-06-26	24					2015-10-02			RELAPSED DISEASE		ΝΑΙ			ΟΧΙ						2017-06-01
	1396	17095902825	ΠΕΟΛΙΔΟΥ ΑΙΚΑΤΕΡΙΝΗ			1959-09-17	HL		PR	ΑΥΤΟΛΟΓΗ			ΠΕΡΙΦΕΡΙΚΟ	BEAM		2015-06-03				2015		11.4			ΝΑΙ	2015-06-12	9		2015-06-16	13					2015-09-05			PR					ΟΧΙ						2019-09-14
	1397	24128400496	ΒΕΚΗΣ ΧΡΗΣΤΟΣ			1984-12-24	ΜΥΕΛΟΙΝΩΣΗ			ΑΛΛΟΓΕΝΗΣ	ΜΗ ΣΥΓΓΕΝΗΣ		ΠΕΡΙΦΕΡΙΚΟ	FLU-BU-ATG VUD		2015-06-09	50	267	0.76	2015		5.65			ΝΑΙ	2015-06-22	13										2015-09-25	CR	0	ΝΑΙ			ΟΧΙ						2019-03-05
	1307	23077603209	ΓΕΩΡΓΙΑΔΟΥ ΑΙΚΑΤΕΡΙΝΗ			1976-07-23	HL		PR	ΑΛΛΟΓΕΝΗΣ	ΜΗ ΣΥΓΓΕΝΗΣ		ΠΕΡΙΦΕΡΙΚΟ	THIOTEPA-FLU-CY-ATG		2015-06-09	67	198	0.49	2015		9.05			ΝΑΙ	2015-06-17	8		2015-06-22	13								CR	0	ΝΑΙ			ΟΧΙ					ΝΑΙ	2016-04-04
	1399	11036102934	ΟΦΛΙΔΗΣ ΚΩΝΣΤΑΝΤΙΝΟΣ			1960-03-11	MM		VGPR	ΑΥΤΟΛΟΓΗ			ΠΕΡΙΦΕΡΙΚΟ	HDM		2015-06-11				2015		2.5			ΝΑΙ	2015-06-22	11		2015-07-02	21								PR					ΟΧΙ						2017-04-15
	1398	225068501755	ΚΑΣΤΑΝΙΤΗΣ ΙΩΑΝΝΗΣ			1985-06-25	T-ALL		CR1	ΑΛΛΟΓΕΝΗΣ	ΤΑΥΤΟΣΗΜΟΣ ΑΔΕΛΦΟΣ		ΠΕΡΙΦΕΡΙΚΟ	TBI-THIOTEPA-FLUDARABINE-ATG		2015-06-17	10	120	0.83	2015		11.48			ΝΑΙ	2015-07-06	19											CR	II	ΝΑΙ			ΟΧΙ					ΝΑΙ	2016-08-09
	1402	14036202423	ΒΑΙΡΑΜΙΔΟΥ ΧΡΙΣΤΙΝΑ			1962-03-14	MM		CR1	ΑΥΤΟΛΟΓΗ			ΠΕΡΙΦΕΡΙΚΟ	HDM		2015-06-22				2015		2.22			ΝΑΙ	2015-07-02	10		2015-07-06	14								CR					ΟΧΙ						2017-07-04
	1400	ΚΥΠΡΟΣ	ΑΡΓΥΡΟΥ ΦΙΛΙΠΠΟΣ			1996-02-03	AML		CR1	ΑΛΛΟΓΕΝΗΣ	ΤΑΥΤΟΣΗΜΟΣ ΑΔΕΛΦΟΣ		ΠΕΡΙΦΕΡΙΚΟ	BUCY		2015-06-23	129	114	0.9	2015		7			ΝΑΙ	2015-07-05	12		2015-07-06	13					2015-12-15		2015-02-11	RELAPSED DISEASE	INDUCED	ΝΑΙ			ΟΧΙ						2017-04-15
	1403	15055600041	ΓΙΑΝΝΑΚΟΠΟΥΛΟΥ ΜΑΡΙΑ			1966-05-15	MM		PR	ΑΥΤΟΛΟΓΗ			ΠΕΡΙΦΕΡΙΚΟ	HDM		2015-06-25				2015		4.74			ΝΑΙ	2015-07-06	11		2015-07-09	14																			2017-04-15
	1401	28079003381	ΤΕΡΖΟΠΟΥΛΟΥ ΚΥΡΙΑΚΗ			1990-07-28	AML		CR1	ΑΛΛΟΓΕΝΗΣ	ΜΗ ΣΥΓΓΕΝΗΣ		ΠΕΡΙΦΕΡΙΚΟ	BUCY-ATG		2015-06-25	78	166	0.35	2015		5.55			ΝΑΙ	2015-07-10	15		2015-07-10	15								CR	0	ΌΧΙ			ΟΧΙ						2019-02-21
	1404	22026001689	ΑΝΑΣΤΑΣΟΒΑ ΜΟΡΦΑ			1960-02-22	NHL		PR	ΑΥΤΟΛΟΓΗ			ΠΕΡΙΦΕΡΙΚΟ	BEAM		2015-07-02				2015		2.3			ΝΑΙ	2015-07-20	18								2017-09-20			PROGRESSIVE DISEASE					ΟΧΙ						2017-09-26
	1405	09029501047	ΒΑΤΖΑΚΑ ΧΡΙΣΤΙΝΑ			1995-02-09	HL		CR2	ΑΥΤΟΛΟΓΗ			ΠΕΡΙΦΕΡΙΚΟ	BEAM		2015-07-10				2015		4.83			ΝΑΙ	2015-07-20	10		2015-07-20	10					2015-10-01			CR					ΟΧΙ						2019-01-08
	1409	06025101301	ΠΥΡΙΛΛΗ ΑΝΑΣΤΑΣΙΑ			1951-02-06	AML		PRIM.REF	ΑΛΛΟΓΕΝΗΣ	ΤΑΥΤΟΣΗΜΟΣ ΑΔΕΛΦΟΣ		ΠΕΡΙΦΕΡΙΚΟ	FLU-TREO		2015-07-20	58	184	0.54	2015		8.82			ΝΑΙ	2015-08-03	14		2015-07-31	11								CR	I	ΝΑΙ									2016-05-05
	1410	21117802336	ΧΑΤΖΑΚΗΣ ΑΧΙΛΛΕΑΣ			1978-11-21	MM		PR	ΑΥΤΟΛΟΓΗ			ΠΕΡΙΦΕΡΙΚΟ	HDM		2015-08-27				2015		5.032			ΝΑΙ	2015-09-05	9		2015-09-04	8					2020-05-01			PR					ΟΧΙ						2022-07-18
	1412	16105402214	ΗΜΕΡΙΔΗΣ ΘΕΟΦΙΛΟΣ			1954-10-16	NHL CNS		PR	ΑΥΤΟΛΟΓΗ			ΠΕΡΙΦΕΡΙΚΟ	R-BCNU-THIOTEPA		2015-08-31				2015		7.56			ΝΑΙ	2015-09-10	10		2015-09-08	8								REFRACTORY					ΟΧΙ						2016-03-06
	1411	17066801345	ΤΣΟΜΠΑΝΗ ΒΑΣΙΛΙΚΗ			1968-06-17	NHL		PRIM. REF.	ΑΥΤΟΛΟΓΗ			ΠΕΡΙΦΕΡΙΚΟ	BEAM		2015-08-31				2015		10.5			ΝΑΙ	2015-09-08	8
	1413	16109803870	ΑΘΑΝΑΣΙΑΔΗΣ ΔΗΜΗΤΡΙΟΣ			1998-10-16	HL		PRIM. REF.	ΑΥΤΟΛΟΓΗ			ΠΕΡΙΦΕΡΙΚΟ	BACyM		2015-09-01				2015		16.9			ΑΝΑΜΟΝΗ										2016-03-03			STABLE DISEASE	0	ΝΑΙ			ΟΧΙ						2017-09-19
	1414	25058603470	ΤΟΚΜΑΚΗΣ ΑΓΗΣΙΛΑΟΣ			1986-05-25	B-ALL		PR	ΑΛΛΟΓΕΝΗΣ	ΜΗ ΣΥΓΓΕΝΗΣ		ΠΕΡΙΦΕΡΙΚΟ	TBI-CY-ATG		2015-09-03	20	113	0.62	2015		12			ΝΑΙ	2015-09-13	10		2015-09-14	11								CR	I	ΝΑΙ			ΟΧΙ						2019-04-11
	1193	09039302642	ΚΩΝΣΤΑΝΤΙΝΙΔΟΥ ΓΕΩΡΓΙΑ			1993-03-09	NHL			ΑΛΛΟΓΕΝΗΣ	ΜΗ ΣΥΓΓΕΝΗΣ		ΠΕΡΙΦΕΡΙΚΟ	FLU-CY-ATG		2015-09-08	63	271	1.73	2015		6.78			ΝΑΙ	2015-09-21	13		2015-09-21	13								REFRACTORY		ΝΑΙ			ΟΧΙ						2016-07-23
	1415	20055600678	ΚΙΑΛΕΣ ΝΙΚΟΛΑΟΣ			1956-05-20	HL		PRIM. REF.	ΑΥΤΟΛΟΓΗ			ΠΕΡΙΦΕΡΙΚΟ	BEAM		2015-09-10				2015		2.3			ΝΑΙ	2015-09-20	10		2015-09-22	12								CR					ΟΧΙ						2017-10-13
	1416	08026103625	ΒΑΣΙΛΟΥΔΗ ΙΩΑΝΝΑ			1961-02-08	AML		PRIM. REF.	ΑΛΛΟΓΕΝΗΣ	ΜΗ ΣΥΓΓΕΝΗΣ		ΠΕΡΙΦΕΡΙΚΟ	BUCY-ATG		2015-09-15	11	329	0.73	2015					ΑΝΑΜΟΝΗ													REFRACTORY	III	ΌΧΙ			ΟΧΙ						2015-12-22
	1417	08116704340	ΤΣΑΤΑΛΜΠΑΣΗ ΑΝΑΣΤΑΣΙΑ			1967-11-08	AML		CR1	ΑΛΛΟΓΕΝΗΣ	ΜΗ ΣΥΓΓΕΝΗΣ		ΠΕΡΙΦΕΡΙΚΟ	BUCY-ATG		2015-09-16	160	153	0.34	2015		6.3			ΝΑΙ	2015-09-29	13		2015-09-27	11								CR	II	ΌΧΙ			ΟΧΙ						2015-12-21
	1375	20108003110	ΕΛΕΥΘΕΡΙΑΔΗΣ ΙΩΑΝΝΗΣ			1980-10-20	ALL		CR1	ΑΛΛΟΓΕΝΗΣ	ΣΥΓΓΕΝΗΣ - ΑΠΛΟΤΑΥΤΟΣΗΜΗ	HAPLOIDENTICAL	ΜΥΕΛΙΚΟ	TBI-THIOTEPA-FLU		2015-03-11	94	130	0.76	2015		4.9			ΝΑΙ	2015-03-25	14		2015-03-24	13								CR	I	ΝΑΙ			ΟΧΙ						2019-12-18
	1381	6017002756	ΖΕΜΑΔΑΝΗΣ ΔΗΜΗΤΡΙΟΣ			1970-01-06	HL			ΑΥΤΟΛΟΓΗ			ΠΕΡΙΦΕΡΙΚΟ												ΑΝΑΜΟΝΗ													CR	II	ΝΑΙ			ΟΧΙ					ΝΑΙ	2015-09-05
	1392	27085902859	ΚΟΣΜΙΔΗΣ ΒΑΣΙΛΕΙΟΣ			1959-08-27	MM		VGPR	ΑΥΤΟΛΟΓΗ			ΠΕΡΙΦΕΡΙΚΟ	HDM		2015-05-14				2015		2.01			ΝΑΙ	2015-05-29	15		2015-05-29	15					2016-08-19			PROGRESSIVE DISEASE					ΟΧΙ						2018-05-29
	1407	24057100489	ΜΗΤΑ ΕΥΑΓΓΕΛΙΑ			1971-05-24	AML		CR	ΑΛΛΟΓΕΝΗΣ	ΜΗ ΣΥΓΓΕΝΗΣ		ΠΕΡΙΦΕΡΙΚΟ	BUCY-ATG		2015-07-17	33	148	0.43	2015		8.6			ΝΑΙ	2015-07-31	14		2015-07-28	11								CR	0	ΝΑΙ			ΟΧΙ						2016-12-12
	1408	12108600599	ΝΤΑΛΑΜΠΙΡΑΣ ΕΥΣΤΑΘΙΟΣ			1986-10-12	NHL		PRIM. REF.	ΑΛΛΟΓΕΝΗΣ	ΤΑΥΤΟΣΗΜΟΣ ΑΔΕΛΦΟΣ		ΠΕΡΙΦΕΡΙΚΟ	CY-TBI		2015-07-17	175	134	0.55	2015		4.41			ΝΑΙ	2015-07-28	11		2015-07-25	8								PROGRESSIVE DISEASE	0	ΌΧΙ			ΟΧΙ						2015-12-10
	1406	ΚΥΠΡΟΣ	ΠΟΥΛΛΑΔΟΣ ΑΝΑΣΤΑΣΙΟΣ			1962-04-27	AML		CR1	ΑΛΛΟΓΕΝΗΣ	ΤΑΥΤΟΣΗΜΟΣ ΑΔΕΛΦΟΣ		ΠΕΡΙΦΕΡΙΚΟ	BU-CY-rest 20		2015-07-15	42	161	0.79	2015		5.82			ΝΑΙ	2015-07-26	11		2015-07-26	11					8/11/2016 5/12/2018		2017-01-10	RELAPSED DISEASE	0	ΝΑΙ			ΟΧΙ						2018-05-09
	1394	25037604003	ΤΑΤΣΙΟΠΟΥΛΟΥ ΑΓΓΕΛΙΚΗ			1976-03-25	AML		CR2	ΑΛΛΟΓΕΝΗΣ	ΤΑΥΤΟΣΗΜΟΣ ΑΔΕΛΦΟΣ		ΠΕΡΙΦΕΡΙΚΟ	BUCY		2015-05-28	160	115	0.53	2015		2.8			ΝΑΙ	2015-06-08	11		2015-06-06	9								CR		ΝΑΙ			ΟΧΙ						2018-05-22
	1418	23099200307	ΠΛΑΤΗ ΧΑΡΙΚΛΕΙΑ			1992-09-23	B-ALL		CR1	ΑΛΛΟΓΕΝΗΣ	ΜΗ ΣΥΓΓΕΝΗΣ		ΠΕΡΙΦΕΡΙΚΟ	BUCY-ATG		2015-09-22	68	200	0.38	2015		3.947			ΝΑΙ	2015-10-04	12		2015-10-05	13								CR	I	ΌΧΙ			ΟΧΙ						2019-01-23
	1419	30015400978	ΚΟΥΣΗΣ ΠΑΝΑΓΙΩΤΗΣ			1954-03-30	MDS		PRIM. REF.	ΑΛΛΟΓΕΝΗΣ	ΜΗ ΣΥΓΓΕΝΗΣ		ΠΕΡΙΦΕΡΙΚΟ	FLU-TREO-ATG		2015-09-22	5	349	0.72	2015		7.47			ΝΑΙ	2015-10-01	9											CR	0	ΝΑΙ			ΟΧΙ						2019-01-25
	1420	11075600673	ΒΕΚΙΟΣ ΚΩΝΣΤΑΝΤΙΝΟΣ			1956-07-11	MDS SECONDARY AML		CR1	ΑΛΛΟΓΕΝΗΣ	ΤΑΥΤΟΣΗΜΟΣ ΑΔΕΛΦΟΣ		ΠΕΡΙΦΕΡΙΚΟ	FLU-TREO		2015-09-23	289	166	1.29	2015		5.35			ΝΑΙ	2015-10-02	9		2015-10-02	9								CR	III	ΝΑΙ			ΟΧΙ						2018-09-01
	1422	13016401294	ΠΕΛΛΑΣ ΓΕΩΡΓΙΟΣ			1964-01-13	B-ALL		CR	ΑΛΛΟΓΕΝΗΣ	ΜΗ ΣΥΓΓΕΝΗΣ		ΠΕΡΙΦΕΡΙΚΟ	BUCY-ATG		2015-09-30	132	149	1.06	2015		2.6			ΝΑΙ	2015-10-14	14		2015-10-15	15					4ος/2016			RELAPSED DISEASE	0	ΝΑΙ			ΟΧΙ						2018-03-20
	1421	6097100637	ΜΙΧΟΣ ΜΕΝΕΛΑΟΣ			1971-09-06	BIPHENOTYPIC ACUTE LEUKEMIA		CR1	ΑΛΛΟΓΕΝΗΣ	ΜΗ ΣΥΓΓΕΝΗΣ		ΠΕΡΙΦΕΡΙΚΟ	BUCY-ATG		2015-09-30	83	172	0.61	2015		16.9			ΝΑΙ	2015-10-13	13											CR	I	ΝΑΙ									2019-03-05
	1423	27125700537	ΠΑΤΣΗΣ ΧΡΗΣΤΟΣ			1957-12-27	MDS		PRIM. REF.	ΑΛΛΟΓΕΝΗΣ	ΤΑΥΤΟΣΗΜΟΣ ΑΔΕΛΦΟΣ		ΜΥΕΛΙΚΟ	ΤΒΙ-FLU-TREO-CY		2015-10-01	22	666	0.87	2015		3.77			ΝΑΙ	2015-10-19	18											CR	0	ΌΧΙ			ΟΧΙ				ΝΑΙ		2015-12-25
	1424	10039200547	ΖΑΠΟΥΝΙΔΟΥ ΜΑΡΙΑ			1992-03-10	AML		CR1	ΑΛΛΟΓΕΝΗΣ	ΤΑΥΤΟΣΗΜΟΣ ΑΔΕΛΦΟΣ		ΠΕΡΙΦΕΡΙΚΟ	BUCY		2015-10-13	112	174	0.53	2015		9.2			ΝΑΙ	2015-10-25	12		2015-10-20	7								CR	0	ΝΑΙ			ΟΧΙ						2019-03-21
	1425	8036103102	ΝΤΕΡΤΣΟΥ ΑΛΕΞΑΝΔΡΑ			1961-03-08	MM		VGPR	ΑΥΤΟΛΟΓΗ			ΠΕΡΙΦΕΡΙΚΟ	HDM		2015-10-09				2015		3.912			ΝΑΙ	2015-10-19	10		2015-10-19	10					2016-05-09			RELAPSED DISEASE					ΟΧΙ						2017-12-18
	1367	17016903555	ΚΑΜΠΥΛΗΣ ΚΩΝΣΤΑΝΤΙΝΟΣ			1969-01-17	BC CML		CR1	ΑΛΛΟΓΕΝΗΣ	ΜΗ ΣΥΓΓΕΝΗΣ		ΠΕΡΙΦΕΡΙΚΟ	BUCY-ATG		2015-02-12	11	104	0.64	2015		9.26			ΝΑΙ	2015-02-25	13		2015-02-25	13					2016-08-31			CR	0	ΝΑΙ			ΟΧΙ						2019-04-11
	781	29038600978	ΧΑΛΚΙΑΣ ΙΩΑΝΝΗΣ			1986-03-29	HL		PRIM.REF	ΑΛΛΟΓΕΝΗΣ	ΜΗ ΣΥΓΓΕΝΗΣ		ΠΕΡΙΦΕΡΙΚΟ	THIOTEPA-FLU-CY-ATG		2015-01-29	76	164	0.65	2015		6.14			ΝΑΙ	2015-02-07	9		2015-02-09	11								CR	0	ΝΑΙ			ΟΧΙ						2019-04-04
	1171	21108601945	ΠΑΡΑΣΚΕΥΑ ΑΙΚΑΤΕΡΙΝΗ			1986-10-21	HL		LATE RELAPSE	ΑΛΛΟΓΕΝΗΣ	ΜΗ ΣΥΓΓΕΝΗΣ		ΠΕΡΙΦΕΡΙΚΟ	THIOTEPA-FLU-CY-ATG		2015-02-26	65	174	0.73	2015		6.5			ΝΑΙ	2015-03-07	9		2015-03-07	9								CR	I	ΌΧΙ			ΟΧΙ						2018-09-11
	1370	07065500832	ΜΗΤΡΟΠΟΥΛΟΣ ΔΗΜΗΤΡΙΟΣ			1955-06-07	AML		CR1	ΑΛΛΟΓΕΝΗΣ	ΜΗ ΣΥΓΓΕΝΗΣ		ΠΕΡΙΦΕΡΙΚΟ	FLU-TREO-ATG		2015-02-20	79	130	1.03	2015		5.58			ΝΑΙ	2015-03-01	9		2015-03-01	9								CR	0	ΝΑΙ			ΟΧΙ					ΝΑΙ	2016-04-23
	1373	25054502528	ΒΡΑΓΓΑΛΑ ΜΑΡΙΑ			1945-05-25	MM		VGPR	ΑΥΤΟΛΟΓΗ			ΠΕΡΙΦΕΡΙΚΟ	HDM		2015-02-26				2015		3			ΝΑΙ	2015-03-10	12		2015-03-10	12					12ος/2015			PROGRESSIVE DISEASE					ΟΧΙ						2017-09-13
	1374	10016000118	ΠΟΠΟΒΙΔΗΣ ΙΩΑΝΝΗΣ			1960-01-10	MM		VGPR	ΑΥΤΟΛΟΓΗ			ΠΕΡΙΦΕΡΙΚΟ	HDM		2015-02-27				2015		3.54			ΝΑΙ	2015-03-09	10		2015-03-11	12					2016-07-01			RELAPSED DISEASE					ΟΧΙ						2017-03-01
	1389	ΚΥΠΡΟΣ	ΧΡΙΣΤΟΦΟΡΟΥ ΠΑΝΑΓΙΩΤΗΣ			1978-10-04	AML		CR1	ΑΛΛΟΓΕΝΗΣ	ΤΑΥΤΟΣΗΜΟΣ ΑΔΕΛΦΟΣ		ΠΕΡΙΦΕΡΙΚΟ	BUCY		2015-05-14	149	112	0.56	2015		4			ΝΑΙ	2015-05-29	15		2015-05-26	12								CR	0	ΝΑΙ			ΟΧΙ						2018-09-14
	1372	21026000501	ΙΩΑΝΝΙΔΟΥ ΚΕΡΑΤΣΩ			1960-02-21	AML		CR2	ΑΛΛΟΓΕΝΗΣ	ΜΗ ΣΥΓΓΕΝΗΣ		ΠΕΡΙΦΕΡΙΚΟ	FLU-TREO-ATG		2015-02-27	71	150	0.87	2015		6.63			ΝΑΙ	2015-03-08	9		2015-03-10	11								CR	0	ΌΧΙ			ΟΧΙ						2018-12-07
	1426	22037100595	ΖΑΧΑΡΙΟΥΔΑΚΗΣ ΝΙΚΟΛΑΟΣ			1971-07-22	HL		RELAPSE	ΑΥΤΟΛΟΓΗ			ΠΕΡΙΦΕΡΙΚΟ	BEAM		2015-10-14				2015		11.2			ΑΝΑΜΟΝΗ										2017-05-03			PR					ΟΧΙ						2018-01-04
	1362	ΑΔΤ ΚΥΠΡΟΥ 843440	ΣΤΥΛΙΑΝΟΥ ΠΕΤΡΟΣ			1983-02-25	AML		CR1	ΑΛΛΟΓΕΝΗΣ	ΤΑΥΤΟΣΗΜΟΣ ΑΔΕΛΦΟΣ		ΠΕΡΙΦΕΡΙΚΟ	BUCY		2015-01-22	131	165	0.81	2015		5.26			ΝΑΙ	2015-02-04	13		2015-02-04	13					2018-03-01			RELAPSED DISEASE	I	ΝΑΙ			ΟΧΙ						2018-11-06
	1365	11067702693	ΑΘΑΝΑΣΙΟΥ ΔΗΜΗΤΡΙΟΣ			1977-06-11	T-ALL		CR1	ΑΛΛΟΓΕΝΗΣ	ΜΗ ΣΥΓΓΕΝΗΣ		ΠΕΡΙΦΕΡΙΚΟ	TBI-CY-ATG		2015-02-04	40	217	0.86	2015		4.3			ΝΑΙ	2015-02-14	10		2015-02-17	13								CR	0	ΝΑΙ			ΟΧΙ						2019-02-27
	1366	2015310150	ΖΑΦΕΙΡΙΑΔΗΣ ΔΑΝΙΗΛ			1953-01-02	MM		Ncr	ΑΥΤΟΛΟΓΗ			ΠΕΡΙΦΕΡΙΚΟ	HDM		2015-02-05				2015		4.7			ΝΑΙ	2015-02-16	11		2015-02-24	19								CR
	1368	20057302232	ΤΣΕΡΙΚΟΥ ΑΣΤΡΙΤ			1973-05-20	MM		RELAPSE	ΑΥΤΟΛΟΓΗ			ΠΕΡΙΦΕΡΙΚΟ	HDM		2015-02-06				2015		4.65			ΝΑΙ	2015-02-19	13		2015-02-18	12								REFRACTORY	0	ΝΑΙ			ΟΧΙ
	1364	8079201961	ΓΚΑΜΠΟΥΡΑ ΗΛΕΚΤΡΑ			1992-07-08	HL		PRIMARY REFRACTORY	ΑΥΤΟΛΟΓΗ			ΠΕΡΙΦΕΡΙΚΟ	BEAM		2015-01-27				2015		13			ΝΑΙ	2015-02-05	9		2015-02-03	7								CR					ΟΧΙ						2017-07-05
	1361	3036501041	ΒΑΣΙΛΑΚΟΥ ΕΛΕΝΗ			1965-03-03	AML		CR1	ΑΛΛΟΓΕΝΗΣ	ΤΑΥΤΟΣΗΜΟΣ ΑΔΕΛΦΟΣ		ΠΕΡΙΦΕΡΙΚΟ	THIOTEPA-FLU-MEL-ATG		2015-01-15	14	224	0.55	2015		11.1			ΝΑΙ	2015-01-29	14		2015-01-28	13								CR	I	ΝΑΙ			ΟΧΙ					ΝΑΙ	2016-04-09
	1427	14107003791	ΛΙΟΛΙΟΣ ΙΩΑΝΝΗΣ			1970-10-14	BC CML		CR2	ΑΛΛΟΓΕΝΗΣ	ΤΑΥΤΟΣΗΜΟΣ ΑΔΕΛΦΟΣ		ΠΕΡΙΦΕΡΙΚΟ	TBI-CY		2015-10-27	6565	107	0.66	2015		8.18			ΝΑΙ	2015-11-09	13		2015-11-09	13					2017-09-28		7/3/18 23/5/18 3/4/18 ,11/7/18	RELAPSED DISEASE	0	ΌΧΙ			ΟΧΙ						2019-08-09
	1429	26078404709	ΠΥΡΟΒΟΛΙΚΟΥ ΕΥΓΕΝΙΑ			1984-07-26	HL		PR	ΑΛΛΟΓΕΝΗΣ	ΜΗ ΣΥΓΓΕΝΗΣ		ΠΕΡΙΦΕΡΙΚΟ	THIOTEPA-FLU-CY-ATG		2015-10-29	26	185	0.47	2015		9.05			ΝΑΙ	2015-11-08	10											CR	0	ΌΧΙ			ΟΧΙ						2016-03-03
	1428	04045804343	ΔΗΜΗΤΡΙΑΔΟΥ ΣΤΕΦΑΝΙΑ			1958-04-04	MM		VGPR	ΑΥΤΟΛΟΓΗ			ΠΕΡΙΦΕΡΙΚΟ	HDM		2015-10-23				2015		2.079			ΝΑΙ	2015-11-03	11		2015-11-03	11					2016-07-11			RELAPSED DISEASE					ΟΧΙ						2017-03-28
	1430	ΚΥΠΡΟΣ	ΑΡΙΣΤΟΤΕΛΟΥΣ ΕΥΘΥΜΙΑ			1952-09-13	AML		CR1	ΑΛΛΟΓΕΝΗΣ	ΤΑΥΤΟΣΗΜΟΣ ΑΔΕΛΦΟΣ		ΠΕΡΙΦΕΡΙΚΟ	FLU-MEL		2015-11-04	173	183	0.66	2015					ΝΑΙ	2015-11-14	10		2015-11-15	11								PROGRESSIVE DISEASE	0	ΝΑΙ			ΟΧΙ						2017-08-15
	1431	05046701933	ΨΑΡΡΟΣ ΓΕΩΡΓΙΟΣ			1967-04-05	HL		CR1	ΑΥΤΟΛΟΓΗ			ΠΕΡΙΦΕΡΙΚΟ	HDM		2015-11-06				2015					ΝΑΙ	2015-11-15	9		2015-11-15	9								CR					ΟΧΙ						2017-05-30
	1432	19115500142	ΓΡΑΜΜΑΤΙΚΟΠΟΥΛΟΥ ΔΗΜΗΤΡΑ			1955-11-19	MM		CR1	ΑΥΤΟΛΟΓΗ			ΠΕΡΙΦΕΡΙΚΟ	HDM		2015-11-05				2015		2.274			ΝΑΙ	2015-11-16	11											CR					ΟΧΙ						2017-08-03
	1433	2095600538	ΜΠΑΝΤΗΣ ΝΙΚΟΛΑΟΣ			1956-09-02	NHL		PR	ΑΥΤΟΛΟΓΗ			ΠΕΡΙΦΕΡΙΚΟ	BEAM		2015-11-12				2015		8.37			ΝΑΙ	2015-11-23	11								1ος/2016			PROGRESSIVE DISEASE					ΟΧΙ						2017-11-17
	1369	11055902180	ΣΤΟΥΜΠΟΥΠΟΥΛΟΥ ΘΕΟΔΩΡΑ			1959-05-11	MM		CR1	ΑΥΤΟΛΟΓΗ			ΠΕΡΙΦΕΡΙΚΟ	HDM		2015-02-08				2015		2.56			ΝΑΙ	2015-02-20	12		2015-02-24	16								VGPR											2015-08-18
	1376	15128201025	KATELLA PANAGIVTA			1982-12-15	HL		PR	ΑΥΤΟΛΟΓΗ			ΠΕΡΙΦΕΡΙΚΟ	BEAM		2015-03-13				2015		6.56			ΝΑΙ	2015-03-24	11		2015-03-24	11								CR					ΟΧΙ						2017-08-24
	1434	26057101557	ΤΖΕΛΛΑΣ ΔΗΜΗΤΡΙΟΣ			2015-12-26	NHL		CR1	ΑΥΤΟΛΟΓΗ			ΠΕΡΙΦΕΡΙΚΟ	BEAM		2015-11-18				2015		2.289			ΝΑΙ	2015-11-28	10		2015-11-29	11																			2016-06-03
	1436	2095301533	ΣΑΝΙΔΑΣ ΣΤΑΥΡΟΣ			1953-09-02	MM		VGPR	ΑΥΤΟΛΟΓΗ			ΠΕΡΙΦΕΡΙΚΟ	HDM		2015-11-19				2015		4.2			ΝΑΙ	2015-11-30	11											CR											2016-03-18
	1437	180087104669	ΓΚΙΑΤΑ ΒΑΣΙΛΙΚΑ			1971-08-18	NHL			ΑΥΤΟΛΟΓΗ			ΠΕΡΙΦΕΡΙΚΟ	R-BCNU-THIOTEPA		2015-11-25				2015		17.5			ΝΑΙ	2015-12-04	9		2015-12-04	9					5ος/2016			PROGRESSIVE DISEASE					ΟΧΙ						2017-03-02
	1438	06089602004	AGOLLARI ARIANNA			1996-08-06	T-ALL		CR2	ΑΛΛΟΓΕΝΗΣ	ΜΗ ΣΥΓΓΕΝΗΣ		ΠΕΡΙΦΕΡΙΚΟ	TBI-CY-ATG		2015-12-02	54	168	0.3	2015		3.75			ΝΑΙ	2015-12-13	11		2015-12-13	11								CR		ΝΑΙ			ΟΧΙ						2019-01-15
	1439	17077201352	ΑΘΑΝΑΣΙΑΔΗΣ ΠΑΝΑΓΙΩΤΗΣ			1972-07-17	AML		CR1	ΑΛΛΟΓΕΝΗΣ	ΤΑΥΤΟΣΗΜΟΣ ΑΔΕΛΦΟΣ		ΠΕΡΙΦΕΡΙΚΟ	THIOTEPA-FLU-MEL-ATG		2015-12-03	767	128	0.47	2015		5.18			ΝΑΙ	2015-12-18	15		2015-12-26	23								CR	II	ΝΑΙ			ΝΑΙ		KAPOSI			ΝΑΙ	2016-11-07
	1440	10077405164	ΧΑΛΙΑΧΟΥΤΗ ΙΩΑΝΝΑ			1974-07-10	MM		VGPR	ΑΥΤΟΛΟΓΗ			ΠΕΡΙΦΕΡΙΚΟ	HDM		2015-11-27				2015		2.58			ΝΑΙ	2015-12-08	11		2015-12-10	13								CR					ΟΧΙ						2016-03-11
	1441	20017401629	ΛΑΖΑΡΙΔΟΥ ΚΥΡΙΑΚΗ			1974-01-20	AML		CR1	ΑΛΛΟΓΕΝΗΣ	ΜΗ ΣΥΓΓΕΝΗΣ		ΠΕΡΙΦΕΡΙΚΟ	BUCY-ATG		2015-12-09	65	173	0.62	2015		5.14			ΝΑΙ	2015-12-19	10		2015-12-21	12								CR	II				ΟΧΙ					ΝΑΙ	2016-03-20
	1435	26105303205	ΤΖΑΚΡΗ ΑΝΑΣΤΑΣΙΑ			1953-10-26	ΝHL/MCL		CR1	ΑΥΤΟΛΟΓΗ			ΠΕΡΙΦΕΡΙΚΟ	BEAM		2015-11-19				2015		9.04			ΝΑΙ	2015-11-28	9		2015-11-27	8								CR											2016-12-21
	1442	3026804173	ΤΣΑΤΣΟΠΗΤΑΣ ΔΗΜΟΣΘΕΝΗΣ			1968-02-03	MM		PR	ΑΥΤΟΛΟΓΗ			ΠΕΡΙΦΕΡΙΚΟ	HDM		2015-12-10				2015		2.988			ΝΑΙ	2015-12-22	12								2018-04-24			RELAPSED DISEASE					ΟΧΙ						2020-12-01
	1137	7038104829	JUCAN OLGA			1981-03-07	T-NHL		CR2	ΑΛΛΟΓΕΝΗΣ	ΜΗ ΣΥΓΓΕΝΗΣ		ΠΕΡΙΦΕΡΙΚΟ	FLU-CY-ATG		2015-12-15	71	133	0.6	2015		6.75			ΝΑΙ	2015-12-22	7		2015-12-24	9								CR	0				ΝΑΙ		HL				2017-09-01
	1443	6056202184	ΠΑΡΤΣΑΝΑΚΗ ΑΘΑΝΑΣΙΑ			1962-05-06	MM		PR	ΑΥΤΟΛΟΓΗ			ΠΕΡΙΦΕΡΙΚΟ	HDM		2015-12-17				2015		3.348			ΝΑΙ	2015-12-28	11											PR					ΟΧΙ						2023-03-02
	1444	9095601978	ΠΑΣΧΑΛΗΣ ΑΧΙΛΛΕΑΣ			1956-09-09	MM		VGPR	ΑΥΤΟΛΟΓΗ			ΠΕΡΙΦΕΡΙΚΟ	HDM		2015-12-23				2015		2.31			ΝΑΙ	2016-01-04	12								2016-06-01			RELAPSED DISEASE					ΟΧΙ						2021-05-11
	1445	5086203857	ΣΑΛΗ ΟΓΛΟΥ ΡΑΜΑΔΑΝ			1962-08-05	MM		PR	ΑΥΤΟΛΟΓΗ			ΠΕΡΙΦΕΡΙΚΟ	HDM		2015-12-31				2015		2.4568			ΝΑΙ	2016-01-15	15		2016-01-15	15								VGPR											2016-04-15
	1447	26028801384	ΤΖΙΜΗΤΡΑ ΞΑΝΘΗ			1988-02-26	HL(PRIM.REF.)		PR	ΑΥΤΟΛΟΓΗ			ΠΕΡΙΦΕΡΙΚΟ	BuEM		2016-01-15				2016		6.8			ΝΑΙ	2016-01-25	10		2016-01-25	10								REFRACTORY											2016-04-11
	1446	16085502074	ΤΣΑΚΙΡΗΣ ΡΗΓΑΣ			1955-08-16	NHL/MCL		CR1	ΑΥΤΟΛΟΓΗ			ΠΕΡΙΦΕΡΙΚΟ	BEAM		2016-01-15				2016		3.3			ΝΑΙ	2016-01-25	10		2016-01-25	10								STABLE DISEASE					ΟΧΙ						2017-04-15
	1448	23038200343	ΧΑΤΖΗ ΒΑΣΙΛΙΚΗ			1982-03-23	AML (ph+)		CR1	ΑΛΛΟΓΕΝΗΣ	ΤΑΥΤΟΣΗΜΟΣ ΑΔΕΛΦΟΣ		ΜΥΕΛΙΚΟ	TBI-THIOTEPA-FLU-ATG-POST INFUSION CY		2016-01-22	34	161	0.39	2016		4.06			ΝΑΙ	2016-02-08	17		2016-02-09	18								CR	II	ΝΑΙ			ΟΧΙ						2016-06-09
	1449	22025702543	ΚΟΥΖΟΥΛΗ ΓΕΩΡΓΙΑ			1957-02-22	AML		REFRACTORY	ΑΛΛΟΓΕΝΗΣ	ΤΑΥΤΟΣΗΜΟΣ ΑΔΕΛΦΟΣ		ΠΕΡΙΦΕΡΙΚΟ	FLU-TREO		2016-01-20	32	225	0.6	2016		4.73			ΝΑΙ	2016-01-30	10		2016-01-31	11								CR	II	ΝΑΙ			ΟΧΙ						2021-07-15
	1450	26095801168	ΤΣΑΚΑΡΕΛΙΔΟΥ ΑΘΑΝΑΣΙΑ			1958-09-22	NHL CNS		PR	ΑΥΤΟΛΟΓΗ			ΠΕΡΙΦΕΡΙΚΟ	R-THIOTEPA-BCNU (CNS LYMPHOMA)		2016-01-22				2016		5.4			ΝΑΙ	2016-02-01	10		2016-02-03	12								CR					ΟΧΙ						2017-09-28
	1451	7015101053	ΣΕΒΑΣΤΟΣ ΑΠΟΣΤΟΛΟΣ			1951-01-07	AML		CR2	ΑΛΛΟΓΕΝΗΣ	ΜΗ ΣΥΓΓΕΝΗΣ		ΠΕΡΙΦΕΡΙΚΟ	FLU-TREO-ATG		2016-01-26	69	118	1.37	2016		19.8			ΝΑΙ	2016-02-04	9		2016-02-05	10					2016-10-03			RELAPSED DISEASE	0	ΌΧΙ			ΟΧΙ						2016-12-08
	1452	5107602269	ΣΥΜΩΝΗ ΕΛΕΝΗ			1976-10-05	T-LBL		CR1	ΑΛΛΟΓΕΝΗΣ	ΤΑΥΤΟΣΗΜΟΣ ΑΔΕΛΦΟΣ		ΠΕΡΙΦΕΡΙΚΟ	TBI-CY		2016-02-01	99	162	0.59	2016		6.14			ΝΑΙ	2016-02-12	11		2016-02-12	11								STABLE DISEASE	II	ΝΑΙ			ΟΧΙ						2017-01-31
	1454	15015405176	ΧΑΡΑΛΑΜΠΙΔΗΣ ΑΠΟΣΤΟΛΟΣ			1954-01-15	MM		PR	ΑΥΤΟΛΟΓΗ			ΠΕΡΙΦΕΡΙΚΟ	HDM		2016-02-04				2016		1.94			ΝΑΙ	2016-02-16	12		2016-02-17	13								VGPR					ΟΧΙ						2016-06-15
	1453	31058900478	ΝΙΚΕΖΗΣ ΔΗΜΗΤΡΙΟΣ			1989-05-31	HL (PRIM.REF.)		PR	ΑΥΤΟΛΟΓΗ			ΠΕΡΙΦΕΡΙΚΟ	BEAM		2016-02-02				2016		7.948			ΝΑΙ	2016-02-11	9		2016-02-10	8								CR					ΟΧΙ						2017-10-06
	1455	6014702689	ΜΕΪΜΑΡΟΓΛΟΥ ΕΥΑΓΓΕΛΙΑ			1947-01-06	MM		PR	ΑΥΤΟΛΟΓΗ			ΠΕΡΙΦΕΡΙΚΟ	HDM		2016-02-17				2016		8.78			ΝΑΙ	2016-02-27	10		2016-02-27	10
	1456	12125503156	ΠΑΠΑΖΙΑΚΑΣ ΧΡΗΣΤΟΣ			1955-12-12	ΙΜ		ΙΝΩΤΙΚΗ ΦΑΣΗ	ΑΛΛΟΓΕΝΗΣ	ΤΑΥΤΟΣΗΜΟΣ ΑΔΕΛΦΟΣ		ΠΕΡΙΦΕΡΙΚΟ	FLU-BU-ATG		2016-02-22	450	469	0.69	2016		4.08			ΝΑΙ	2016-03-03	10		2016-03-05	12					2018-08-23			RELAPSED DISEASE	0	ΝΑΙ			ΟΧΙ						2020-03-13
	1457	14057101884	ΜΠΑΝΤΙΚΟΥΔΗ ΛΑΜΠΡΙΝΗ			1971-05-14	AML		CR1	ΑΛΛΟΓΕΝΗΣ	ΤΑΥΤΟΣΗΜΟΣ ΑΔΕΛΦΟΣ		ΠΕΡΙΦΕΡΙΚΟ	FLU-TREO		2016-02-24	111	206	1.49	2016		5.77			ΝΑΙ	2016-03-05	10		2016-03-07	12								CR	0	ΌΧΙ			ΟΧΙ						2018-12-07
	1459	3037703216	ΚΑΡΤΣΑΜΠΑΣ ΚΩΝΣΤΑΝΤΙΝΟΣ			1977-03-03	ALL Ph(+)		CR1	ΑΛΛΟΓΕΝΗΣ	ΤΑΥΤΟΣΗΜΟΣ ΑΔΕΛΦΟΣ		ΠΕΡΙΦΕΡΙΚΟ	TBI-CY-VP		2016-03-01	75	137	0.63	2016		7.98			ΝΑΙ	2016-03-16	15		2016-03-11	10								CR	0	ΝΑΙ			ΟΧΙ					ΝΑΙ	2017-01-01
	1458	13028403510	ΡΕΣΤΑΣ ΑΠΟΣΤΟΛΟΣ			1984-02-13	ALL Ph(+)		CR1	ΑΛΛΟΓΕΝΗΣ	ΤΑΥΤΟΣΗΜΟΣ ΑΔΕΛΦΟΣ		ΠΕΡΙΦΕΡΙΚΟ	TBI-CY		2016-02-29	136	157	0.89	2016		4.21			ΝΑΙ	2016-03-12	12		2016-03-13	13								CR	0	ΝΑΙ			ΟΧΙ					ΝΑΙ	2017-10-26
	1460	ΚΥΠΡΟΣ	ΚΑΛΟΓΗΡΟΥ ΓΕΩΡΓΙΟΣ			1952-07-28	MDS RAEB II		CR1	ΑΛΛΟΓΕΝΗΣ	ΜΗ ΣΥΓΓΕΝΗΣ		ΠΕΡΙΦΕΡΙΚΟ	FLU-TREO-ATG		2016-03-02	22	176	0.84	2016		3.2			ΝΑΙ	2016-03-13	11		2016-03-15	13								STABLE DISEASE	IV	ΌΧΙ			ΟΧΙ				ΝΑΙ		2016-04-27
	1461	29026803519	ΠΑΠΑΓΕΩΡΓΙΟΥ ΙΩΑΚΕΙΜ			1968-02-29	NHL ΜΕΣΟΘΩΡΑΚΙΟΥ PRIMARY REFRACTORY		PROGRESSION	ΑΥΤΟΛΟΓΗ			ΠΕΡΙΦΕΡΙΚΟ	BEAC		2016-03-07				2016		2.07			ΝΑΙ	2016-03-18	11		2016-03-19	12								REFRACTORY					ΟΧΙ						2016-07-30
	1462	12078100091	ΠΕΤΡΟΥΔΗΣ ΠΑΝΑΓΙΩΤΗΣ			1981-07-12	B-ALL		CR1	ΑΛΛΟΓΕΝΗΣ	ΜΗ ΣΥΓΓΕΝΗΣ		ΠΕΡΙΦΕΡΙΚΟ	TBI-CY-ATG		2016-03-17	66	141	0.71	2016		5.64			ΝΑΙ	2016-03-28	11		2016-03-29	12								CR	III	ΝΑΙ			ΟΧΙ						2018-01-02
	1463	06015104174	KΩΤΣΟΠΟΥΛΟΣ ΣΤΕΡΓΙΟΣ			1951-01-06	MM		PR	ΑΥΤΟΛΟΓΗ			ΠΕΡΙΦΕΡΙΚΟ	HDM		2016-03-11				2016		9.63			ΝΑΙ	2016-03-23	12		2016-03-31	20					9ος/2019			RELAPSED DISEASE					ΟΧΙ						2019-09-15
	1465	31017803664	ΣΑΜΑΡΑ ΔΗΜΗΤΡΑ			1978-07-31	T/NK NHL ΡΙΝΙΚΟΥ ΤΥΠΟΥ		PR	ΑΥΤΟΛΟΓΗ			ΠΕΡΙΦΕΡΙΚΟ	BEAC		2016-03-23				2016		5.451			ΝΑΙ	2016-04-01	9		2016-04-01	9								CR					ΟΧΙ						2019-09-20
	1464	01015915695	ΚΩΝΣΤΑΝΤΙΝΙΔΗΣ ΑΓΑΘΑΓΓΕΛΟΣ			1959-11-27	MM		PR	ΑΥΤΟΛΟΓΗ			ΠΕΡΙΦΕΡΙΚΟ	HDM		2016-03-18				2016		5.06			ΝΑΙ	2016-03-30	12		2016-03-30	12								REFRACTORY					ΟΧΙ						19/19/17
	1466	8109700164	ΤΟΥΡΤΟΥΝΗ ΔΗΜΗΤΡΑ			1997-10-08	HL(PRIM.REF.)		PR	ΑΥΤΟΛΟΓΗ			ΠΕΡΙΦΕΡΙΚΟ	BEAC		2016-03-24				2016		10.3			ΝΑΙ	2016-04-01	8		2016-04-04	11								CR					ΟΧΙ						2017-09-22
	1467	04095200343	ΜΠΟΥΤΟΥ ΚΥΡΙΑΚΗ			1952-09-04	MM		CR	ΑΥΤΟΛΟΓΗ			ΠΕΡΙΦΕΡΙΚΟ	HDM		2016-03-24				2016		2.75			ΝΑΙ	2016-04-04	11		2016-04-07	14
	1468	20015003450	ΘΕΟΦΑΝΙΔΗΣ ΘΕΟΔΩΡΟΣ			1950-01-29	MM		PR	ΑΥΤΟΛΟΓΗ			ΠΕΡΙΦΕΡΙΚΟ	HDM		2016-03-28				2016		3.76			ΝΑΙ	2016-04-08	11		2016-04-08	11								STABLE DISEASE					ΟΧΙ						2016-07-11
	1469	ΚΥΠΡΟΣ	ΣΥΝΝΟΣ ΚΩΝΣΤΑΝΤΙΝΟΣ			1953-05-03	AML		CR1	ΑΛΛΟΓΕΝΗΣ	ΤΑΥΤΟΣΗΜΟΣ ΑΔΕΛΦΟΣ		ΠΕΡΙΦΕΡΙΚΟ	FLU-TREO		2016-04-06	95	288	0.86	2016		5.59			ΝΑΙ	2016-04-16	10		2016-04-18	12								CR	II	ΝΑΙ			ΟΧΙ						2019-01-14
	1470	23028302018	ΚΑΠΛΑΝΙΔΗΣ ΓΕΩΡΓΙΟΣ			1983-02-23	ALL Ph(+)		CR1	ΑΛΛΟΓΕΝΗΣ	ΣΥΓΓΕΝΗΣ - ΑΠΛΟΤΑΥΤΟΣΗΜΗ	HAPLOIDENTICAL	ΜΥΕΛΙΚΟ	TBI-THIOTEPA-FLU-ATG-POST INFUSION CY		2016-04-13	49	159	0.6	2016		2.38			ΝΑΙ	2016-04-30	17											CR	0	ΝΑΙ			ΟΧΙ						2023-10-22
	1471	17016604187	ΠΑΝΑΓΟΠΟΥΛΟΥ ΜΑΡΙΑ			1966-01-17	ΣΥΣΤΗΜΑΤΙΚΟ ΣΚΛΗΡΟΔΕΡΜΑ		ΠΡΟΙΟΥΣΑ ΦΑΣΗ	ΑΥΤΟΛΟΓΗ			ΠΕΡΙΦΕΡΙΚΟ	CY-ATG		2016-04-18				2016		7.2			ΝΑΙ	2016-04-25	7		2016-04-24	6													ΟΧΙ						18.4.2019
	1472	10109200393	ΑΠΟΣΤΟΛΙΔΗΣ ΤΡΙΑΝΤΑΦΥΛΛΟΣ			1992-10-10	B-ALL Ph(-)		CR1	ΑΛΛΟΓΕΝΗΣ	ΜΗ ΣΥΓΓΕΝΗΣ		ΠΕΡΙΦΕΡΙΚΟ	TBI-CY-ATG		2016-04-20	62	149	0.64	2016		7.39			ΝΑΙ	2016-05-03	13		2016-05-08	18								CR	IV	ΝΑΙ			ΟΧΙ					ΝΑΙ	2016-11-25
	1473	01055404915	ΔΟΥΜΑΝΟΓΛΟΥ ΕΥΣΤΡΑΤΙΟΣ			1954-05-01	NHL(MCL)		CR1	ΑΥΤΟΛΟΓΗ			ΠΕΡΙΦΕΡΙΚΟ	BEAC		2016-04-26				2016		6.98			ΝΑΙ	2016-05-06	10		2016-05-11	15								REFRACTORY					ΟΧΙ						2017-12-04
	1475	20058101138	ΓΕΩΡΓΙΟΥ ΧΡΗΣΤΟΣ			1981-05-20	NHL(DLBCL)		PR	ΑΥΤΟΛΟΓΗ			ΠΕΡΙΦΕΡΙΚΟ	BEAC		2016-04-27				2016		15.78			ΝΑΙ	2016-05-05	8		2016-05-08	11								PR					ΟΧΙ				ΝΑΙ		2016-07-01
	1474	ΚΥΠΡΟΣ	ΣΕΡΔΑΡΗΣ ΓΕΩΡΓΙΟΣ			1962-12-21	MDS RAEB II		CR1	ΑΛΛΟΓΕΝΗΣ	ΤΑΥΤΟΣΗΜΟΣ ΑΔΕΛΦΟΣ		ΠΕΡΙΦΕΡΙΚΟ	FLU-TREO		2016-04-26	205	155	0.7	2016		6.9			ΝΑΙ	2016-05-06	10		2016-05-08	12								CR	II	ΝΑΙ			ΟΧΙ						2019-01-14
	1476	24035600634	ΘΕΟΔΩΡΑΚΗΣ ΔΗΜΗΤΡΙΟΣ			1956-03-24	MM		CR1	ΑΥΤΟΛΟΓΗ			ΠΕΡΙΦΕΡΙΚΟ	HDM		2016-04-27				2016		3.84			ΝΑΙ	2016-05-11	14		2016-05-11	14								CR					ΟΧΙ						2023-10-05
	1477	23075402075	ΧΡΗΣΤΟΥ ΓΕΩΡΓΙΟΣ			1954-07-23	MM		VGPR	ΑΥΤΟΛΟΓΗ			ΠΕΡΙΦΕΡΙΚΟ	HDM		2016-04-28				2016		5.98			ΝΑΙ	2016-05-10	12		2016-05-11	13								CR					ΟΧΙ						2016-08-25
	1478	4065100085	ΚΩΝΣΤΑ ΒΑΣΙΛΙΚΗ			1951-08-06	MM		PR	ΑΥΤΟΛΟΓΗ			ΠΕΡΙΦΕΡΙΚΟ	HDM		2016-05-12				2016		3.22			ΝΑΙ	2016-05-23	11		2016-05-24	12					2018-03-28			RELAPSED DISEASE					ΟΧΙ						2021-01-21
	1479	24076402205	ΜΠΑΜΝΙΔΟΥ ΑΜΑΛΙΑ			1964-01-01	MDS RAEB II		CR	ΑΛΛΟΓΕΝΗΣ	ΜΗ ΣΥΓΓΕΝΗΣ	7 / 8	ΠΕΡΙΦΕΡΙΚΟ	FLU-TREO-ATG		2016-05-20	34	185	61	2016		7.14			ΑΝΑΜΟΝΗ													CR	0	ΌΧΙ			ΟΧΙ						2019-01-17
	1480	13095301712	ΒΟΓΙΑΤΖΗΣ ΚΩΝΣΤΑΝΤΙΝΟΣ			1953-06-03	MM		CR	ΑΥΤΟΛΟΓΗ			ΠΕΡΙΦΕΡΙΚΟ	HDM		2016-05-20				2016		3.092			ΝΑΙ	2016-05-30	10											CR					ΟΧΙ						2017-09-07
	1481	06056102795	ΣΩΤΗΡΗΣ ΓΕΩΡΓΙΟΣ ΛΟΥΚΑΣ			1991-05-06	HL(PRIM.REF.)		PR	ΑΥΤΟΛΟΓΗ			ΠΕΡΙΦΕΡΙΚΟ	BEAC		2016-05-26				2016		5.061			ΝΑΙ	2016-06-05	10		2016-06-06	11					2017-10-16			RELAPSED DISEASE					ΟΧΙ						2017-12-21
	1482	ΚΥΠΡΟΣ	ΔΗΜΗΤΡΙΟΥ ΑΥΞΕΝΤΙΟΣ			1957-08-17	AML(MDS RAEB2)		CR	ΑΛΛΟΓΕΝΗΣ	ΤΑΥΤΟΣΗΜΟΣ ΑΔΕΛΦΟΣ		ΠΕΡΙΦΕΡΙΚΟ	FLU-TREO		2016-06-02	39	168	0.71	2016		7.29			ΑΝΑΜΟΝΗ													CR	III	ΝΑΙ			ΟΧΙ						2016-12-30
	1484	ΚΥΠΡΟΣ	ΣΥΜΕΟΥ ΑΝΔΡΕΑΣ			1959-01-22	CLL		CR(MRD+)	ΑΛΛΟΓΕΝΗΣ	ΤΑΥΤΟΣΗΜΟΣ ΑΔΕΛΦΟΣ		ΠΕΡΙΦΕΡΙΚΟ	FLU-CY		2016-06-07	127	128	1.04	2016					ΑΝΑΜΟΝΗ													CR	0	ΝΑΙ			ΟΧΙ						2019-01-14
	1231	01128902085	ΚΑΡΑΧΟΥΣΕΙΝ ΑΙΣΕΛ			1989-11-17	HL(PRIM.REF.)		CR	ΑΛΛΟΓΕΝΗΣ	ΜΗ ΣΥΓΓΕΝΗΣ		ΠΕΡΙΦΕΡΙΚΟ	THIOTEPA-FLU-CY-ATG		2016-06-09	42	114	0.58	2016		3.35			ΑΝΑΜΟΝΗ													CR	IV	ΝΑΙ			ΟΧΙ				ΝΑΙ		2016-10-07
	1485	01048602625	ΔΕΡΜΕΝΤΖΟΓΛΟΥ ΠΑΡΑΣΚΕΥΑΣ			1986-04-01	NHL(DLBCL)		PR	ΑΥΤΟΛΟΓΗ			ΠΕΡΙΦΕΡΙΚΟ	BEAC		2016-06-08				2016		5.13			ΑΝΑΜΟΝΗ										2017-03-16			PROGRESSIVE DISEASE					ΟΧΙ						2017-08-03
	1487	03097104008	ΤΣΙΧΡΑΤΖΕ ΙΡΜΑ			1971-09-30	AML		PRIM.REF.	ΑΛΛΟΓΕΝΗΣ	ΤΑΥΤΟΣΗΜΟΣ ΑΔΕΛΦΟΣ		ΠΕΡΙΦΕΡΙΚΟ	BUCY-ATG		2016-06-15	18	371	0.33	2016		4.16			ΑΝΑΜΟΝΗ										2016-10-24			RELAPSED DISEASE	II	ΝΑΙ			ΟΧΙ						2017-03-14
	1486	19047704432	ΓΚΟΔΟΣΙΔΗΣ ΧΡΗΣΤΟΣ			1977-04-19	B-ALL		CR1	ΑΛΛΟΓΕΝΗΣ	ΤΑΥΤΟΣΗΜΟΣ ΑΔΕΛΦΟΣ		ΠΕΡΙΦΕΡΙΚΟ	TBI-CY		2016-06-13	72	100	0.83	2016		3.99			ΑΝΑΜΟΝΗ													CR	II	ΌΧΙ			ΟΧΙ						2023-10-13
	1483	28019900811	ΧΑΤΖΗΓΕΩΡΓΙΑΔΗΣ ΧΡΗΣΤΟΣ			1999-01-28	HL(PRIM.REF.)		PROGRESSION	ΑΥΤΟΛΟΓΗ			ΠΕΡΙΦΕΡΙΚΟ	BEAC		2016-06-13				2016		4.92			ΝΑΙ	2016-06-22	9		2016-06-24	11								REFRACTORY					ΟΧΙ						15/9/2017 ΑΓΓΛΙΑ
	1488	28017000630	ΘΕΟΔΟΣΙΟΥ ΔΗΜΗΤΡΙΟΣ			1970-01-28	MDS		SD	ΑΛΛΟΓΕΝΗΣ	ΜΗ ΣΥΓΓΕΝΗΣ		ΠΕΡΙΦΕΡΙΚΟ	BUCY-ATG		2016-06-21	37	245	0.63	2016		7.64			ΑΝΑΜΟΝΗ													CR	IV	ΝΑΙ			ΟΧΙ					ΝΑΙ	2017-04-14
	1489	19067200659	ΔΑΣΙΟΣ ΧΡΗΣΤΟΣ			1972-06-19	NHL(T-ΑΝΑΠΛΑΣΤΙΚΟ)		CR	ΑΥΤΟΛΟΓΗ			ΠΕΡΙΦΕΡΙΚΟ	BEAC		2016-06-22				2016		4.158			ΝΑΙ	2016-07-02	10		2016-07-04	12								REFRACTORY					ΟΧΙ						2019-01-15
	1490	13026203581	ΠΑΡΑΣΚΕΥΟΠΟΥΛΟΥ ΒΑΣΙΛΙΚΗ			1962-02-13	AML		CR1	ΑΛΛΟΓΕΝΗΣ	ΜΗ ΣΥΓΓΕΝΗΣ		ΠΕΡΙΦΕΡΙΚΟ	FLU-TREO-ATG		2016-06-22	141	202	0.59	2016		10.8			ΑΝΑΜΟΝΗ													CR	0	ΝΑΙ			ΟΧΙ						2019-01-24
	1492	ΚΥΠΡΟΣ	ΣΙΣΜΑΝΗΣ ΛΟΪΖΟΣ			1956-04-23	AML		CR1	ΑΛΛΟΓΕΝΗΣ	ΤΑΥΤΟΣΗΜΟΣ ΑΔΕΛΦΟΣ		ΠΕΡΙΦΕΡΙΚΟ	FLU-TREO		2016-06-29	42	141	0.73	2016		3.48			ΑΝΑΜΟΝΗ													CR	0	ΝΑΙ			ΟΧΙ						2019-03-05
	1491	270152 1281	ΤΣΑΚΑΛΙΔΟΥ ΣΟΥΛΤΑΝΑ			1952-01-27	NHL	DLBCL	PR ΣΕ REL1	ΑΥΤΟΛΟΓΗ			ΠΕΡΙΦΕΡΙΚΟ	BEAC		2016-06-29				2016		10.8			ΝΑΙ	2016-07-10	11		2016-07-12	13								CR					ΟΧΙ						2019-01-04
	1493	3067204036	ΓΙΑΝΝΑΚΙΔΗΣ ΣΤΑΦΙΛ			1972-08-03	NHL	Plasmablastic		ΑΥΤΟΛΟΓΗ			ΠΕΡΙΦΕΡΙΚΟ	BEAM		2016-07-04				2016		2.24			ΝΑΙ	2016-07-22	18		2016-08-01	28					2016-08-22			PROGRESSIVE DISEASE
	1495	28089302088	ΨΑΘΟΓΙΑΝΝΑΚΗ ΝΙΚΟΛΕΤΑ			1993-08-28	AML		CR1	ΑΛΛΟΓΕΝΗΣ	ΣΥΓΓΕΝΗΣ - ΑΠΛΟΤΑΥΤΟΣΗΜΗ	HAPLOIDENTICAL	ΜΥΕΛΙΚΟ	TBI-THIOTEPA-FLUDARABINE-ATG		2016-07-06	48	139	0.47	2016		4.62			ΝΑΙ	2016-07-19	13		2016-07-29	23								CR	0	ΌΧΙ			ΟΧΙ						2023-06-06
	1494	20129300784	ΖΗΚΟΥ ΕΛΕΝΗ				B-ALL		CR2	ΑΛΛΟΓΕΝΗΣ	ΜΗ ΣΥΓΓΕΝΗΣ		ΠΕΡΙΦΕΡΙΚΟ	TBI-CY-ATG		2016-07-07	18	112	0.26	2016					ΝΑΙ	2016-07-17	10		2016-07-21	14								CR	I	ΝΑΙ			ΟΧΙ						2022-09-27
	1496	25038100456	ΧΑΤΖΗΛΙΔΗΣ ΣΥΜΕΩΝ			1981-03-25	HL		CRU	ΑΥΤΟΛΟΓΗ			ΠΕΡΙΦΕΡΙΚΟ	BEAC		2016-07-11				2016		5.712			ΝΑΙ	2016-07-20	9		2016-07-23	12								REFRACTORY					ΟΧΙ						2017-09-01
	1497	04066204415	ΚΑΡΑΚΕΧΑΓΙΑΣ ΙΩΑΝΝΗΣ			1962-06-04	HL		PRIMARY REFRACTORY	ΑΥΤΟΛΟΓΗ			ΠΕΡΙΦΕΡΙΚΟ	BEAC		2016-07-14				2016		3.99			ΝΑΙ	2016-07-26	12		2016-08-05	22								CR					ΟΧΙ						2016-11-15
	1498	24076401777	ΣΠΑΝΟΣ ΚΩΝΣΤΑΝΤΙΝΟΣ			1964-07-24	MM		PR	ΑΥΤΟΛΟΓΗ			ΠΕΡΙΦΕΡΙΚΟ	HDM		2016-07-13				2016		5.201			ΝΑΙ	2016-07-24	11		2016-07-26	13								CR											2017-04-15
	1501	06025603173	ΜΟΥΡΑΤΙΔΗΣ ΓΕΩΡΓΙΟΣ			1956-02-06	CML		CR1	ΑΥΤΟΛΟΓΗ			ΠΕΡΙΦΕΡΙΚΟ	BEAM		2016-07-25				2016		2.038			ΝΑΙ	2016-08-04	10		2016-08-26	32								ΜΟΡΙΑΚΗ CR					ΟΧΙ						2016-11-21
	1502	11068602025	ΔΗΜΗΤΡΙΑΔΟΥ ΧΡΙΣΤΙΝΑ			1986-06-11	HL		CR2	ΑΥΤΟΛΟΓΗ			ΠΕΡΙΦΕΡΙΚΟ	BEAC		2016-07-25				2016		10.698			ΝΑΙ	2016-08-02	8		2016-08-08	14								CR											2017-07-19
	1499	3036104820	ΤΣΙΚΛΑΟΥΡΙ ΝΙΝΟ			1961-03-03	MDS		CR	ΑΛΛΟΓΕΝΗΣ	ΜΗ ΣΥΓΓΕΝΗΣ		ΟΜΦΑΛΙΟΠΛΑΚΟΥΝΤΙΚΟ	FLU-CY-MEL OΠΑ		2016-07-20	135	214	0.58	2016					ΑΝΑΜΟΝΗ													CR					ΟΧΙ			ΝΑΙ			2016-07-21
	1500	01125804813	ΚΩΣΤΟΓΛΟΥ ΘΩΜΑΣ			1958-12-01	HL		PROGRESSION	ΑΥΤΟΛΟΓΗ			ΠΕΡΙΦΕΡΙΚΟ	BEAC		2016-07-21				2016		3.42			ΝΑΙ	2016-07-31	10		2016-08-16	26
	1503	2045804435	ΜΠΑΡΜΠΑΡΟΥΣΗΣ ΙΩΑΝΝΗΣ			1958-04-02	MM		PR	ΑΥΤΟΛΟΓΗ			ΠΕΡΙΦΕΡΙΚΟ	HDM		2016-07-25				2016		4.04			ΝΑΙ	2016-08-08	14		2016-08-22	28								CR					ΟΧΙ						2017-12-19
	1508	31126101240	ΤΖΙΟΥΜΑΚΑ ΑΛΕΞΑΝΔΡΑ			1961-12-31	AML		CR	ΑΛΛΟΓΕΝΗΣ	ΜΗ ΣΥΓΓΕΝΗΣ		ΠΕΡΙΦΕΡΙΚΟ	FLU-BU-ATG VUD		2016-08-31	56	196	0.69	2016		4.12			ΝΑΙ	2016-09-09	9		2016-09-11	11								CR	II	ΝΑΙ			ΟΧΙ					ΝΑΙ	2016-04-02
	1506	10047904858	ΘΕΟΔΩΡΟΥ ΑΛΕΞΑΝΔΡΟΣ			1979-04-10	HL		PROGRESSION	ΑΥΤΟΛΟΓΗ			ΠΕΡΙΦΕΡΙΚΟ	BEAM		2016-08-29				2016		4.4			ΝΑΙ	2016-09-09	11		2016-09-11	13								CR					ΟΧΙ						2017-09-20
	1505	21125703104	ΠΕΠΠΑ ΑΙΚΑΤΕΡΙΝΗ			1957-12-21	MM		PR	ΑΥΤΟΛΟΓΗ			ΠΕΡΙΦΕΡΙΚΟ	HDM		2016-08-24				2016		5.1			ΝΑΙ	2016-09-01	8		2016-09-01	8					2017-12-14			RELAPSED DISEASE					ΟΧΙ						2018-01-04
	1507	25025504702	ΜΙΧΑΗΛ ΥΛΒΑ			1955-02-25	Μυελοίνωση		HIGH RISK	ΑΛΛΟΓΕΝΗΣ	ΜΗ ΣΥΓΓΕΝΗΣ	8 / 8	ΠΕΡΙΦΕΡΙΚΟ	FLU-BU-ATG VUD		2016-08-31	91	792	0.68	2016		12			ΝΑΙ	2016-09-09	9		2016-09-10	10								CR	II	ΌΧΙ			ΟΧΙ				ΝΑΙ		2016-11-20
	1504	27088204014	ΤΖΙΩΝΑΣ ΙΩΑΝΝΗΣ			1982-08-27	AML		CR	ΑΛΛΟΓΕΝΗΣ	ΤΑΥΤΟΣΗΜΟΣ ΑΔΕΛΦΟΣ		ΜΥΕΛΙΚΟ	BUCY		2016-08-30	113	168	0.71	2016		8			ΝΑΙ	2016-09-09	10		2016-09-09	10					2019-03-14			RELAPSED DISEASE	0	ΝΑΙ			ΟΧΙ						2019-12-31
	1265	22048004117	ΒΟΥΖΑΣ ΧΡΗΣΤΟΣ			1980-04-22	HL		CR	ΑΛΛΟΓΕΝΗΣ	ΜΗ ΣΥΓΓΕΝΗΣ	8 / 8	ΠΕΡΙΦΕΡΙΚΟ	THIOTEPA-FLU-CY-ATG		2016-08-30	80	149	0.72	2016		6.6			ΝΑΙ	2016-09-09	10		2016-09-10	11								CR	II	ΝΑΙ			ΟΧΙ						2020-09-01
	1509	04066003411	ΦΛΩΡΟΣ ΝΙΚΟΛΑΟΣ			1960-06-04	ΑΤΥΠΗ CML			ΑΛΛΟΓΕΝΗΣ	ΜΗ ΣΥΓΓΕΝΗΣ	8 / 8	ΠΕΡΙΦΕΡΙΚΟ	BUCY-ATG		2016-09-07	139	167	0.98	2016		8			ΝΑΙ	2016-09-19	12		2016-09-20	13								CR	IV				ΟΧΙ				ΝΑΙ		2016-12-24
	1510	20107600718	ΣΙΝΑΝΗΣ ΑΝΑΣΤΑΣΙΟΣ			1976-10-20	CML	BC	CR1, MRD+	ΑΛΛΟΓΕΝΗΣ	ΣΥΓΓΕΝΗΣ - ΑΠΛΟΤΑΥΤΟΣΗΜΗ		ΜΥΕΛΙΚΟ	TBI-THIOTEPA-FLUDARABINE-ATG		2016-09-09	23	166	0.87	2016		4.1			ΝΑΙ	2016-09-23	14		2016-09-24	15								CR	I	ΌΧΙ			ΟΧΙ						2018-12-17
	1511	26019900138	ΠΡΟΓΚΡΙ ΚΕΒΗ			1999-01-26	AML		CR1	ΑΛΛΟΓΕΝΗΣ	ΜΗ ΣΥΓΓΕΝΗΣ		ΠΕΡΙΦΕΡΙΚΟ	BUCY-ATG		2016-09-12	241	264	1	2016		10.4			ΝΑΙ	2016-09-24	12		2016-09-25	13					2017-03-21			RELAPSED DISEASE	II	ΝΑΙ			ΟΧΙ						2017-03-24
	1512	28015902803	ΤΣΙΤΟΥΡΙΔΟΥ ΜΑΡΙΑ			1959-01-28	ALL		CR1	ΑΛΛΟΓΕΝΗΣ	ΜΗ ΣΥΓΓΕΝΗΣ	8 / 8	ΠΕΡΙΦΕΡΙΚΟ	TBI-Cy-ATG		2016-09-20	83	195	0.43	2016		9.04			ΝΑΙ	2016-10-03	13		2016-10-03	13					2017-04-20			RELAPSED DISEASE	II	ΝΑΙ			ΟΧΙ						2017-05-13
	1513	20024804054	ΣΜΑΡΟΠΟΥΛΟΣ ΣΤΕΡΓΙΟΣ			1948-02-20	MDS		RAEBII	ΑΛΛΟΓΕΝΗΣ	ΜΗ ΣΥΓΓΕΝΗΣ	8 / 8	ΠΕΡΙΦΕΡΙΚΟ	FLU-TREO-ATG		2016-09-20	131	170	0.84	2016		4.37			ΝΑΙ	2016-09-30	10		2016-10-03	13								CR	II	ΝΑΙ			ΟΧΙ						2019-10-19
	1514	19025601634	ΚΑΠΑΘΑΝΑΣΙΟΥ ΔΗΜΗΤΡΙΟΣ			1956-02-19	NHL	DLBCL	PR	ΑΥΤΟΛΟΓΗ			ΠΕΡΙΦΕΡΙΚΟ	BEAC		2016-09-23				2016		5.4			ΑΝΑΜΟΝΗ										12ος/2016			RELAPSED DISEASE					ΟΧΙ						2018-05-25
	1515	12066102232	ΚΟΥΡΟΜΙΧΕΛΑΚΗΣ ΣΤΑΥΡΟΣ			1961-06-12	AML	Treatment related	CR2	ΑΛΛΟΓΕΝΗΣ	ΜΗ ΣΥΓΓΕΝΗΣ	7 / 8	ΠΕΡΙΦΕΡΙΚΟ	FLU-TREO-ATG		2016-09-28	22	161	1.05	2016		7.3			ΝΑΙ	2016-10-09	11		2016-10-09	11					2017-03-13			RELAPSED DISEASE	II	ΝΑΙ			ΟΧΙ						2017-04-26
	1516	11129600430	ΜΗΤΣΑΛΑΣ ΑΝΤΩΝΙΟΣ			1996-12-11	HL		PR	ΑΥΤΟΛΟΓΗ			ΠΕΡΙΦΕΡΙΚΟ	BEAC		2016-09-28				2016		8.2			ΝΑΙ	2016-10-09	11		2016-10-09	11								CR					ΟΧΙ						2017-09-05
	1517	23056402532	ΣΠΑΝΟΣ ΓΕΩΡΓΙΟΣ			1964-05-23	MM		PR	ΑΥΤΟΛΟΓΗ			ΠΕΡΙΦΕΡΙΚΟ	HDM		2016-09-29				2016					ΑΝΑΜΟΝΗ													PR					ΟΧΙ						2017-09-28
	1519	27019200248	ΣΤΕΡΓΙΟΠΟΥΛΟΥ ΠΑΝΑΓΙΩΤΑ			1992-01-27	HL		PRIM.REF	ΑΥΤΟΛΟΓΗ			ΠΕΡΙΦΕΡΙΚΟ	BEAC		2016-10-03				2016					ΝΑΙ	2016-10-12	9		2016-10-13	10								STABLE DISEASE					ΟΧΙ						2018-12-14
	1520	29016404393	ΙΓΝΑΤΙΟΥ ΙΩΑΝΝΗΣ			1964-01-29	AML		CR1	ΑΛΛΟΓΕΝΗΣ	ΜΗ ΣΥΓΓΕΝΗΣ	10 / 10	ΠΕΡΙΦΕΡΙΚΟ	FLU-TREO-ATG		2016-10-07	53	176	0.92	2016		7.89			ΝΑΙ	2016-10-18	11		2016-10-19	12								CR	I	ΝΑΙ			ΟΧΙ						2019-03-28
	1518	19055701171	ΧΑΛΗΛ ΑΜΕΤ				MM		VGPR	ΑΥΤΟΛΟΓΗ			ΠΕΡΙΦΕΡΙΚΟ	HDM		2016-09-30				2016		2.6			ΝΑΙ	2016-10-18	18		2016-10-18	18								CR					ΟΧΙ						2017-02-06
	1522	28087904828	ΣΚΟΥΜΠΗ ΜΑΡΙΑ			1979-08-28	AML		REFRACTORY	ΑΛΛΟΓΕΝΗΣ	ΤΑΥΤΟΣΗΜΟΣ ΑΔΕΛΦΟΣ		ΠΕΡΙΦΕΡΙΚΟ	BUCY		2016-10-12	53	156	0.56	2016		8			ΑΝΑΜΟΝΗ										2016-11-14			RELAPSED DISEASE	0	ΌΧΙ			ΟΧΙ						2016-12-20
	1521	08117800774	ΠΑΝΑΓΙΩΤΙΔΗΣ ΝΙΚΟΛΑΟΣ			1978-11-08	Prolymphocytic leukemia		CR	ΑΛΛΟΓΕΝΗΣ	ΤΑΥΤΟΣΗΜΟΣ ΑΔΕΛΦΟΣ		ΠΕΡΙΦΕΡΙΚΟ	TBI-CY		2016-10-10	90	155	0.98	2016		4.3			ΑΝΑΜΟΝΗ													CR	III	ΝΑΙ			ΟΧΙ						2022-09-29
	1523	18117600710	ΣΩΜΑΡΑΣ ΕΥΑΓΓΕΛΟΣ			1967-11-18	CML		ΒΛΑΣΤΙΚΗ ΚΡΙΣΗ	ΑΛΛΟΓΕΝΗΣ	ΜΗ ΣΥΓΓΕΝΗΣ	9 / 10 (8 / 8)	ΠΕΡΙΦΕΡΙΚΟ	TBI-CY-ATG		2016-10-18	93	137	0.67	2016		5.8			ΑΝΑΜΟΝΗ													CR	II	ΝΑΙ			ΟΧΙ						2019-01-23
	1524	ΚΥΠΡΟΣ	ΘΕΟΧΑΡΟΥΣ ΚΩΝΣΤΑΝΤΙΝΟΣ			1993-01-09	AML		LATE CR1	ΑΛΛΟΓΕΝΗΣ	ΣΥΓΓΕΝΗΣ - ΑΠΛΟΤΑΥΤΟΣΗΜΗ	HAPLOIDENTICAL	ΜΥΕΛΙΚΟ	TBI-THIOTEPA-FLUDARABINE-ATG		2016-10-19	50	156	0.77	2016		5.2			ΑΝΑΜΟΝΗ													CR	0	ΝΑΙ			ΟΧΙ						12ος/22
	1525	23026702672	ΣΑΒΒΑΣ ΓΕΩΡΓΙΟΣ			1967-02-23	HL		PR	ΑΥΤΟΛΟΓΗ			ΠΕΡΙΦΕΡΙΚΟ	BEAC		2016-10-17				2016		7.1			ΝΑΙ	2016-10-26	9		2016-10-28	11
	1527	19018800110	ΦΙΛΟΚΩΣΤΑΣ ΧΡΗΣΤΟΣ			1988-01-19	AML		LATE CR	ΑΛΛΟΓΕΝΗΣ	ΜΗ ΣΥΓΓΕΝΗΣ	10 / 10	ΠΕΡΙΦΕΡΙΚΟ	BUCY-ATG		2016-10-26	41	93	0.6	2016		5			ΝΑΙ	2016-11-06	11		2016-11-08	13								CR	I	ΌΧΙ			ΟΧΙ						2019-03-07
	1531	14035500702	ΒΕΖΥΡΙΔΟΥ ΕΛΕΥΘΕΡΙΑ			1955-03-14	CML		PR	ΑΥΤΟΛΟΓΗ			ΠΕΡΙΦΕΡΙΚΟ	BEAC		2016-11-02				2016		3.4			ΝΑΙ	2016-11-07	5								2016-12-02			PROGRESSIVE DISEASE					ΟΧΙ						2017-03-25
	1529	5074900753	ΑΔΑΜΟΥ ΑΝΤΩΝΙΟΣ			1949-07-05	MDS	RAEB II	STABLE	ΑΛΛΟΓΕΝΗΣ	ΤΑΥΤΟΣΗΜΟΣ ΑΔΕΛΦΟΣ		ΠΕΡΙΦΕΡΙΚΟ	FLU-TREO		2016-11-02	22	176	1.09	2016		4.5			ΝΑΙ	2016-11-11	9		2016-11-13	11								CR	III	ΝΑΙ			ΟΧΙ						2017-09-09
	1528	12114600227	ΠΑΠΑΓΕΩΡΓΙΟΥ ΓΕΩΡΓΙΟΣ			1946-11-12	MM		CR	ΑΥΤΟΛΟΓΗ			ΠΕΡΙΦΕΡΙΚΟ	HDM		2016-10-20				2016		3.16			ΝΑΙ	2016-11-15	26		2016-11-15	26					2017-09-15			RELAPSED DISEASE					ΟΧΙ						2017-09-25
	1530	19097600720	ΠΟΥΡΠΟΥΡΗ ΕΛΕΥΘΕΡΙΑ			1976-09-19	AML		REFRACTORY	ΑΛΛΟΓΕΝΗΣ	ΜΗ ΣΥΓΓΕΝΗΣ	10 / 10	ΠΕΡΙΦΕΡΙΚΟ	BUCY-ATG		2016-10-27	19	255	0.71	2016		9.3			ΝΑΙ	2016-11-07	11		2016-11-09	13								CR	0	ΝΑΙ			ΟΧΙ						2019-01-28
	1526	07025203816	ΓΡΑΜΜΟΣΕΝΗΣ ΠΕΤΡΟΣ			1952-02-07	MM		RELAPSE	ΑΥΤΟΛΟΓΗ			ΠΕΡΙΦΕΡΙΚΟ	HDM		2016-10-13				2016					ΝΑΙ	2016-10-27	14		2016-10-27	14								CR					ΟΧΙ						2017-02-15
	1534	28097800826	ΚΑΙΤΑΛΙΔΟΥ ΕΛΕΝΗ			1978-09-28	HL		PR	ΑΥΤΟΛΟΓΗ			ΠΕΡΙΦΕΡΙΚΟ	BEAC		2016-11-08				2016					ΝΑΙ	2016-11-17	9		2016-11-17	9					10ς/2017			RELAPSED DISEASE					ΟΧΙ						2023-10-22
	1533	25017301737	ΣΙΔΕΡΑΣ ΔΗΜΗΤΡΙΟΣ			1973-01-25	MM		PR	ΑΥΤΟΛΟΓΗ			ΠΕΡΙΦΕΡΙΚΟ	HDM		2016-11-04				2016		3.5			ΝΑΙ	2016-11-15	11		2016-11-17	13					2017-09-14			RELAPSED DISEASE					ΟΧΙ						2019-05-10
	1532	08076304156	ΤΣΙΚΡΑΣ ΝΙΚΟΛΑΟΣ			1963-07-08	MM		VGPR	ΑΥΤΟΛΟΓΗ			ΠΕΡΙΦΕΡΙΚΟ	HDM		2016-11-03				2016		2			ΝΑΙ	2016-11-15	12		2016-11-17	14								CR					ΟΧΙ						2018-01-09
	1535	12068202311	ΜΑΥΡΙΔΗΣ ΜΙΧΑΗΛ			1982-06-12	AML		CR1	ΑΛΛΟΓΕΝΗΣ	ΜΗ ΣΥΓΓΕΝΗΣ	10 / 10	ΠΕΡΙΦΕΡΙΚΟ	BUCY-ATG		2016-11-15	130	159	0.66	2016		12.1			ΝΑΙ	2016-11-28	13		2016-11-28	13								CR	0	ΌΧΙ			ΟΧΙ						2019-02-05
	1536	11046503030	ΣΚΙΩΤΗΣ ΔΗΜΗΤΡΙΟΣ			1965-04-11	HL		PROGRESSION	ΑΥΤΟΛΟΓΗ			ΠΕΡΙΦΕΡΙΚΟ	BEAC		2016-11-16				2016		4.1			ΝΑΙ	2016-11-27	11		2016-11-28	12								REFRACTORY					ΟΧΙ						2020-04-08
	1538	2027401823	ΜΑΝΑΣΑΚΗ ΒΙΡΓΙΝΙΑ			1974-02-02	PLASMA CELL LEUKEMIA		st CR	ΑΛΛΟΓΕΝΗΣ	ΜΗ ΣΥΓΓΕΝΗΣ	9 / 10 (8 / 8)	ΠΕΡΙΦΕΡΙΚΟ	FLU-MEL-ATG		2016-11-18	108	328	0.64	2016		5.6			ΝΑΙ	2016-11-28	10		2016-11-30	12								CR	III	ΌΧΙ			ΟΧΙ				ΝΑΙ		2017-01-20
	1537	06047402828	ΜΑΛΑΜΑΤΕΝΙΟΥ ΙΩΑΝΝΑ			1974-04-06	HL		PR	ΑΥΤΟΛΟΓΗ			ΠΕΡΙΦΕΡΙΚΟ	BEAC		2016-11-17				2016		7.8			ΝΑΙ	2016-11-27	10		2016-11-27	10								ΜΟΡΙΑΚΗ CR					ΟΧΙ						2017-01-20
	1539	11058301695	ΤΣΕΛΕΠΗΣ ΝΙΚΟΛΑΟΣ			1983-05-11	ALL		PR	ΑΛΛΟΓΕΝΗΣ	ΜΗ ΣΥΓΓΕΝΗΣ	12 ΣΤΑ 12	ΠΕΡΙΦΕΡΙΚΟ	TBI-CY-ATG		2016-11-22	80	452	0.64	2016		6.6			ΑΝΑΜΟΝΗ													CR	0	ΌΧΙ			ΟΧΙ						2019-01-09
	1540	1035606977	ΣΑΡΑΦΙΔΗΣ ΑΒΡΑΑΜ			1956-03-01	MM		PR	ΑΥΤΟΛΟΓΗ			ΠΕΡΙΦΕΡΙΚΟ	HDM		2016-11-17				2016		2.1			ΝΑΙ	2016-11-28	11		2016-11-30	13								VGPR					ΟΧΙ						2017-02-22
	1541	28044702539	ΜΑΖΜΑΝΙΔΗΣ ΝΙΚΟΛΑΟΣ			1947-04-28	MM		PR	ΑΥΤΟΛΟΓΗ			ΠΕΡΙΦΕΡΙΚΟ	HDM		2016-11-18				2016		2.1			ΝΑΙ	2016-11-30	12		2016-11-30	12								PR					ΟΧΙ						2021-07-21
	1542	01107305169	ΣΟΥΛΕΙΜΑΝ ΜΑΡΓΑΡΙΤΑ			1973-10-01	HL		PR	ΑΥΤΟΛΟΓΗ			ΠΕΡΙΦΕΡΙΚΟ	BEAC		2016-11-22				2016		11			ΝΑΙ	2016-11-30	8		2016-12-02	10								ΜΟΡΙΑΚΗ CR					ΟΧΙ						2017-09-21
	1543	15015303637	ΠΛΑΤΙΩΤΗΣ ΑΝΤΩΝΙΟΣ			1953-01-15	NHL(DLBCL)		PR	ΑΥΤΟΛΟΓΗ			ΠΕΡΙΦΕΡΙΚΟ	BEAC		2016-11-23				2016		5.6			ΝΑΙ	2016-12-08	15		2016-12-12	19								PROGRESSIVE DISEASE					ΟΧΙ						2017-06-20
	1546	2095302747	ΓΕΩΡΓΙΑΔΟΥ ΜΑΓΔΑΛΗΝΗ			1953-09-02	HL		PRIM.REF. REF.	ΑΥΤΟΛΟΓΗ			ΠΕΡΙΦΕΡΙΚΟ	BEAC		2016-12-05				2016		17			ΝΑΙ	2016-12-15	10		2016-12-19	14								CR					ΟΧΙ						2022-05-27
	1547	09115802937	ΚΟΝΤΟΛΙΑΣ ΕΥΑΓΓΕΛΟΣ			1958-11-09	B-ALL		CR1	ΑΛΛΟΓΕΝΗΣ	ΜΗ ΣΥΓΓΕΝΗΣ	10 / 10	ΠΕΡΙΦΕΡΙΚΟ	TBI-CY-ATG		2016-12-06	47	105	0.88	2016		11.12			ΝΑΙ	2016-12-17	11		2016-12-20	14								REFRACTORY	II	ΝΑΙ			ΟΧΙ					ΝΑΙ	2017-08-14
	1544	05056504318	ΑΛΕΞΙΟΥ ΣΤΥΛΙΑΝΟΣ			1965-05-05	MM		PR	ΑΥΤΟΛΟΓΗ			ΠΕΡΙΦΕΡΙΚΟ	HDM		2016-12-01				2016		5.45			ΝΑΙ	2016-12-13	12		2016-12-17	16								VGPR					ΟΧΙ						2017-03-15
	1545	25084801452	ΝΙΚΟΛΑΙΔΗΣ ΛΑΜΠΡΟΣ			1948-08-25	MM		PR	ΑΥΤΟΛΟΓΗ			ΠΕΡΙΦΕΡΙΚΟ	HDM		2016-12-01				2016		2.25			ΝΑΙ	2016-12-12	11		2016-12-13	12													ΟΧΙ						2017-04-27
	1548	05128901054	ΑΜΟΙΡΙΔΗΣ ΙΩΑΝΝΗΣ			1989-12-05	HL		PR	ΑΥΤΟΛΟΓΗ			ΠΕΡΙΦΕΡΙΚΟ	BEAM		2016-12-14				2016		13.28			ΝΑΙ	2016-12-23	9		2016-12-27	13								CR					ΟΧΙ						2021-06-28
	1549	13015802427	ΜΙΧΑΗΛΙΔΟΥ ΕΛΙΣΑΒΕΤ			1958-01-13	NHL(DLBCL)		CR	ΑΥΤΟΛΟΓΗ			ΠΕΡΙΦΕΡΙΚΟ	BEAC		2016-12-15				2016		3.6			ΝΑΙ	2016-12-27	12		2016-12-29	14								ΜΟΡΙΑΚΗ CR					ΟΧΙ						2017-07-10
	1550	03040102851	ΚΟΥΤΣΟΦΑΒΑΣ ΙΩΑΝΝΗΣ			2001-04-03	B-ALL		CR	ΑΛΛΟΓΕΝΗΣ	ΜΗ ΣΥΓΓΕΝΗΣ	10 / 10	ΠΕΡΙΦΕΡΙΚΟ	TBI-CY-ATG		2016-12-13	103	167	0.68	2016		4.3			ΝΑΙ	2016-12-25	12		2016-12-25	12								CR	II	ΌΧΙ			ΟΧΙ						2023-04-03
	1551	28095702164	ΠΑΠΑΓΕΩΡΓΙΟΥ ΑΝΤΩΝΙΑ			1957-09-28	MDS SECONDARY AML		CR	ΑΛΛΟΓΕΝΗΣ	ΜΗ ΣΥΓΓΕΝΗΣ	10 / 10	ΠΕΡΙΦΕΡΙΚΟ	FLU-TREO-ATG		2016-12-20	120	153	0.65	2016		8.9			ΝΑΙ	2016-12-29	9		2016-12-31	11					2017-04-26			RELAPSED DISEASE	0	ΌΧΙ			ΟΧΙ						2017-06-24
	1554	01129500979	ΨΑΡΡΑΣ ΧΑΡΙΛΑΟΣ			1995-12-01	HL		PRIM.REF.	ΑΥΤΟΛΟΓΗ			ΠΕΡΙΦΕΡΙΚΟ	BEAC		2016-12-27				2016		3.4			ΝΑΙ	2017-01-06	10		2017-01-10	14								CR					ΟΧΙ						2017-10-05
	1555	18088400282	ΣΚΟΡΔΟΥΛΗΣ ΧΡΗΣΤΟΣ			1984-08-18	HL		PRIM.REF.	ΑΥΤΟΛΟΓΗ			ΠΕΡΙΦΕΡΙΚΟ	BEAC		2016-12-29				2016		4.1			ΝΑΙ	2017-01-08	10		2017-01-11	13								STABLE DISEASE					ΟΧΙ						2017-02-14
	1552	25055102328	ΠΟΤΟΓΛΟΥ ΑΓΓΕΛΙΚΗ			1951-05-25	MM		PR	ΑΥΤΟΛΟΓΗ			ΠΕΡΙΦΕΡΙΚΟ	HDM		2016-12-16				2016					ΝΑΙ	2016-12-28	12		2016-12-30	14								CR					ΟΧΙ						2017-04-05
	1553	16106502442	ΓΕΩΡΓΙΑΔΟΥ ΑΝΤΙΓΟΝΗ			1965-10-16	MM		VGPR	ΑΥΤΟΛΟΓΗ			ΠΕΡΙΦΕΡΙΚΟ	HDM		2016-12-19				2016		2.2			ΝΑΙ	2016-12-30	11		2016-12-30	11								CR					ΟΧΙ						2017-04-25
	1556	22115901286	ΙΩΑΝΝΟΥ ΕΥΑΓΓΕΛΙΑ			1959-11-22	MM		VGPR	ΑΥΤΟΛΟΓΗ			ΠΕΡΙΦΕΡΙΚΟ	HDM		2017-01-19				2017		2.89			ΝΑΙ	2017-01-30	11		2017-01-31	12								CR					ΟΧΙ						2017-04-25
	1557	14047600037	ΕΛΕΥΘΕΡΙΑΔΗΣ ΣΠΥΡΙΔΩΝ			1976-04-14	HL		RELAPSE	ΑΥΤΟΛΟΓΗ			ΠΕΡΙΦΕΡΙΚΟ	BEAC		2017-01-25				2017					ΝΑΙ	2017-02-06	12		2017-02-06	12								ΜΟΡΙΑΚΗ CR					ΟΧΙ						2017-03-16
	1558	18065601041	ΕΥΘΥΜΙΑΔΟΥ ΧΡΥΣΟΥΛΑ			1956-06-18	MDS	RAEB II	MARROW CR	ΑΛΛΟΓΕΝΗΣ	ΤΑΥΤΟΣΗΜΟΣ ΑΔΕΛΦΟΣ		ΠΕΡΙΦΕΡΙΚΟ	FLU-TREO		2017-01-25	20	220	0.56	2017		4.31			ΝΑΙ	2017-02-03	9		2017-02-03	9								CR	III	ΝΑΙ			ΟΧΙ						2017-09-08
	1559	6055402009	ΑΛΕΞΙΑΔΟΥ ΕΛΕΝΗ			1954-05-06	POEMS		UNTREATED	ΑΥΤΟΛΟΓΗ			ΠΕΡΙΦΕΡΙΚΟ	HDM		2017-01-23				2017					ΝΑΙ	2017-02-02	10		2017-02-08	16								CR					ΟΧΙ						2017-08-30
	1560	07034802814	ΠΑΠΑΔΟΠΟΥΛΟΣ ΧΑΡΑΛΑΜΠΟΣ			1948-03-07	MM		PR	ΑΥΤΟΛΟΓΗ			ΠΕΡΙΦΕΡΙΚΟ	HDM		2017-01-30				2017		5.4			ΝΑΙ	2017-02-11	12		2017-02-09	10								VGPR					ΟΧΙ						2017-05-11
	1561	12128902520	ΧΑΤΖΗΚΥΡΚΟΥ ΜΑΡΙΑ			1989-12-12	B-ALL		CR2	ΑΛΛΟΓΕΝΗΣ	ΜΗ ΣΥΓΓΕΝΗΣ	1)5/6-6/8 2)6/6- 7/8	ΟΜΦΑΛΙΟΠΛΑΚΟΥΝΤΙΚΟ	TBI-FLU-CY		2017-02-07	78	158	0.25	2017					ΟΧΙ														IV	ΌΧΙ			ΟΧΙ				ΝΑΙ		2017-05-16
	1562	28019301788	ΣΟΦΙΑΝΟΠΟΥΛΟΥ ΕΥΔΟΚΙΑ			1993-01-28	AML		PRIM. REF. CHEMORESISTANT	ΑΛΛΟΓΕΝΗΣ	ΣΥΓΓΕΝΗΣ - ΑΠΛΟΤΑΥΤΟΣΗΜΗ	HAPLOIDENTICAL	ΠΕΡΙΦΕΡΙΚΟ	BUCY		2017-02-08	9	237	0.44	2017		4.52			ΝΑΙ	2017-02-22	14		2017-02-24	16					2017-05-10		15/9/2017 30/1/2018	RELAPSED DISEASE	0	ΝΑΙ			ΟΧΙ						2018-04-22
	1563	31016601598	ΒΑΣΙΛΟΠΟΥΛΟΣ ΑΘΑΝΑΣΙΟΣ			1966-01-31	MM		PR	ΑΥΤΟΛΟΓΗ			ΠΕΡΙΦΕΡΙΚΟ	HDM		2017-02-06				2017		2.129			ΝΑΙ	2017-02-18	12		2017-02-17	11								CR					ΟΧΙ						2017-06-29
	1564	13059200462	ΠΟΛΙΟΥΔΑΚΗ ΕΛΕΝΗ			1992-05-13	AML		CR1	ΑΛΛΟΓΕΝΗΣ	ΤΑΥΤΟΣΗΜΟΣ ΑΔΕΛΦΟΣ		ΠΕΡΙΦΕΡΙΚΟ	FLU - BU - ATG SIBLING		2017-02-14	169	146	0.48	2017		5.89			ΝΑΙ	2017-03-02	16		2017-02-26	12								CR	0	ΝΑΙ			ΟΧΙ						2019-01-17
	1565	7125100813	ΠΑΡΧΑΡΙΔΗΣ ΔΗΜΗΤΡΙΟΣ			1951-12-07	AML		CR1	ΑΛΛΟΓΕΝΗΣ	ΤΑΥΤΟΣΗΜΟΣ ΑΔΕΛΦΟΣ		ΠΕΡΙΦΕΡΙΚΟ	FLU-TREO		2017-02-15	61	180	1.07	2017		5.91			ΝΑΙ	2017-02-25	10		2017-02-24	9								CR	0	ΌΧΙ			ΟΧΙ						2018-12-19
	1566	10026406594	ΧΡΙΣΤΑΝΗΣ ΙΩΑΝΝΗΣ			1964-02-10	HL	Classical	PRIM. REF. CHEMORESISTANT	ΑΥΤΟΛΟΓΗ			ΠΕΡΙΦΕΡΙΚΟ	BEAM		2017-02-15				2017		3.388			ΝΑΙ	2017-03-09	22											PROGRESSIVE DISEASE					ΟΧΙ						2017-04-04
	1567	24068402155	ΛΙΑΚΟΣ ΕΥΑΓΓΕΛΟΣ			1984-06-24	HL	Classical	RELAPSE CHEMORESISTANT	ΑΥΤΟΛΟΓΗ			ΠΕΡΙΦΕΡΙΚΟ	BEAC		2017-02-16				2017		3.639			ΝΑΙ	2017-03-02	14		2017-03-02	14								CR					ΟΧΙ						2021-01-27
	1568	02066002581	ΓΕΩΡΓΙΑΔΟΥ ΠΑΡΑΣΚΕΥΗ			1960-06-02	MM		VGPR	ΑΥΤΟΛΟΓΗ			ΠΕΡΙΦΕΡΙΚΟ	HDM (140/M2)		2017-02-17				2017		4.365			ΝΑΙ	2017-02-27	10		2017-02-27	10								CR					ΟΧΙ						2017-11-30
	1569	04127404053	ΦΑΛΕΚΑΣ ΚΩΝ/ΝΟΣ			1974-12-04	NHL	Mantle cell	PR	ΑΥΤΟΛΟΓΗ			ΠΕΡΙΦΕΡΙΚΟ	BEAC		2017-02-28				2017		9.909			ΝΑΙ	2017-03-09	9		2017-03-15	15								PROGRESSIVE DISEASE											2022-07-19
	1570	05035101467	ΚΟΥΡΤΙΔΟΥ ΣΤΕΡΓΙΑΝΗ			1951-03-05	MM		VGPR	ΑΥΤΟΛΟΓΗ			ΠΕΡΙΦΕΡΙΚΟ	HDM		2017-02-24				2017		1.69			ΝΑΙ	2017-03-07	11		2017-03-08	12								CR					ΟΧΙ						2017-05-17
	1571	22068803885	KOJO MARSIDA			1988-06-22	HL		RELAPSE	ΑΥΤΟΛΟΓΗ			ΠΕΡΙΦΕΡΙΚΟ	BEAC		2017-03-02				2017		2.67			ΝΑΙ	2017-03-12	10		2017-03-15	13								CR					ΟΧΙ						2017-05-29
	1572	14077204932	ΜΑΓΕΙΡΙΑΣ ΧΡΥΣΟΣΤΟΜΟΣ			1972-07-14	AML		CR1	ΑΛΛΟΓΕΝΗΣ	ΜΗ ΣΥΓΓΕΝΗΣ	10 / 10	ΠΕΡΙΦΕΡΙΚΟ	FLU-TREO-ATG		2017-03-06	52	149	0.98	2017		6.17			ΝΑΙ	2017-03-15	9		2017-03-18	12							26/9/2017 9/11/17 12/12/17	CR	0	ΌΧΙ			ΟΧΙ						2022-06-23
	1574	21106601491	ΣΙΓΑΛΟΣ ΓΕΩΡΓΙΟΣ			1966-10-21	Τ-ΝΗL + SS		PRIMARY REFRACTORY	ΑΥΤΟΛΟΓΗ			ΠΕΡΙΦΕΡΙΚΟ	BEAM		2017-03-09				2017		3.43			ΝΑΙ	2017-03-19	10		2017-03-19	10								CR					ΟΧΙ						2017-05-12
	1573	3095400366	ΧΑΤΖΗΝΩΤΑ ΤΡΙΑΝΤΑΦΥΛΛΙΑ			1954-09-03	MDS	RAEB II	MARROW CR	ΑΛΛΟΓΕΝΗΣ	ΜΗ ΣΥΓΓΕΝΗΣ	10 / 10	ΠΕΡΙΦΕΡΙΚΟ	FLU-TREO-ATG		2017-03-07	57	231	0.69	2017		6.7			ΝΑΙ	2017-03-16	9		2017-03-24	17					2017-06-22			RELAPSED DISEASE	0	ΝΑΙ			ΟΧΙ						27/8//2017
	1575	26126701882	ΓΙΑΝΝΟΥΛΙΔΟΥ ΒΙΡΓΙΝΙΑ			1967-12-26	HL		PRIM. REF. CHEMORESISTANT	ΑΥΤΟΛΟΓΗ			ΠΕΡΙΦΕΡΙΚΟ	BEAM		2017-03-15				2017		2.7			ΝΑΙ	2017-03-25	10		2017-03-24	9								REFRACTORY					ΟΧΙ						2017-08-09
	1576	20036602710	ΤΣΟΥΡΟΥΚΗΣ ΧΡΗΣΤΟΣ			1966-03-20	HL		PRIM. REF. CHEMORESISTANT	ΑΥΤΟΛΟΓΗ			ΠΕΡΙΦΕΡΙΚΟ	BEAC		2017-03-20				2017		9.189			ΝΑΙ	2017-03-30	10		2017-04-03	14								CR					ΟΧΙ						2017-05-09
	1577	21107300465	ΒΟΡΙΝΑΚΗ ΘΕΟΔΩΡΑ			1973-10-21	ALL	Ph(+)	CR1, MRD+	ΑΛΛΟΓΕΝΗΣ	ΜΗ ΣΥΓΓΕΝΗΣ	10 / 10	ΠΕΡΙΦΕΡΙΚΟ	TBI-CY-ATG		2017-03-22	26	193	0.68	2017		6.6			ΝΑΙ	2017-04-13	22		2017-04-17	26								CR	0	ΝΑΙ			ΟΧΙ					ΝΑΙ	2017-12-05
	1578	31036003874	ΦΟΥΡΤΟΥΝΗΣ ΓΕΩΡΓΙΟΣ			1960-03-31	MM		PR	ΑΥΤΟΛΟΓΗ			ΠΕΡΙΦΕΡΙΚΟ	HDM		2017-03-22				2017		4.929			ΝΑΙ	2017-04-06	15		2017-04-09	18					2017-04-14			CR					ΟΧΙ						2017-05-23
	1579	01126201373	ΠΑΠΑΔΟΠΟΥΛΟΣ ΘΕΟΔΩΡΟΣ			1962-12-01	MM		CR	ΑΥΤΟΛΟΓΗ			ΠΕΡΙΦΕΡΙΚΟ	HDM		2017-03-23				2017		3.27			ΝΑΙ	2017-04-04	12		2017-04-04	12								CR					ΟΧΙ						2017-04-19
	1580	11047402661	ΜΠΙΡΤΣΙΑ ΔΗΜΗΤΡΑ			1974-04-11	NHL	T-NOS	Primary refractory	ΑΥΤΟΛΟΓΗ			ΠΕΡΙΦΕΡΙΚΟ	BEAM		2017-04-07				2017		5.8			ΝΑΙ	2017-04-18	11		2017-05-08	31								REFRACTORY					ΟΧΙ						2017-10-23
	1581	28079201837	ΒΟΥΛΓΑΡΗΣ ΑΘΑΝΑΣΙΟΣ			1992-07-28	HL	Classical	Primary refractory	ΑΥΤΟΛΟΓΗ			ΠΕΡΙΦΕΡΙΚΟ	BEAC		2017-04-11				2017		3			ΝΑΙ	2017-04-21	10		2017-04-24	13								PROGRESSIVE DISEASE					ΟΧΙ					ΝΑΙ	2018-09-27
	1582	8015103131	ΡΑΠΤΙΔΗΣ ΓΕΩΡΓΙΟΣ			1951-01-08	MM	CR	CR1	ΑΥΤΟΛΟΓΗ			ΠΕΡΙΦΕΡΙΚΟ	HDM		2017-04-10				2017		3.32			ΝΑΙ	2017-04-22	12		2017-04-24	14								CR					ΟΧΙ						2021-06-16
	1583	9096802112	ΚΟΥΣΚΟΥΡΙΔΗΣ ΣΑΒΒΑΣ			1968-09-09	MM	CR	CR1	ΑΥΤΟΛΟΓΗ			ΠΕΡΙΦΕΡΙΚΟ	HDM		2017-04-12				2017		6.4			ΝΑΙ	2017-04-24	12		2017-04-26	14								VGPR					ΟΧΙ						2017-09-05
	1586	25047303695	ΑΝΤΩΝΟΠΟΥΛΟΣ ΔΗΜΗΤΡΙΟΣ			1973-07-26	AML		CR1	ΑΛΛΟΓΕΝΗΣ	ΜΗ ΣΥΓΓΕΝΗΣ	10 / 10	ΠΕΡΙΦΕΡΙΚΟ	BUCY-ATG		2017-05-10	21	154	0.64	2017		5.62			ΝΑΙ	2017-05-22	12		2017-05-22	12								CR	0	ΝΑΙ			ΟΧΙ						2019-02-27
	1584	5107702127	ΑΒΡΑΜΟΥΛΗ ΔΗΜΗΤΡΑ			1977-10-05				ΑΥΤΟΛΟΓΗ			ΠΕΡΙΦΕΡΙΚΟ			2017-05-02				2017		4.65			ΝΑΙ	2017-05-11	9		2017-05-12	10													ΟΧΙ
	1585	ΚΥΠΡΟΣ	ΣΤΥΛΙΑΝΟΥ ΧΡΥΣΗ			1967-06-24	AML		CR1	ΑΛΛΟΓΕΝΗΣ	ΜΗ ΣΥΓΓΕΝΗΣ	10 / 10	ΠΕΡΙΦΕΡΙΚΟ	BUCY-ATG		2017-05-09	124	182	0.5	2017		7			ΝΑΙ	2017-05-19	10		2017-05-21	12					2ος/2018			RELAPSED DISEASE	0	ΝΑΙ			ΟΧΙ						2020-04-11
	1587	19084800374	ΑΝΘΙΜΟΥ ΔΗΜΗΤΡΙΟΣ			1948-08-29	MM	CR	CR1	ΑΥΤΟΛΟΓΗ			ΠΕΡΙΦΕΡΙΚΟ	HDM		2017-05-11				2017		2.86			ΝΑΙ	2017-05-24	13		2017-05-29	18								CR					ΟΧΙ						2017-09-15
	1588	25089902529	ΧΑΤΖΗΘΕΟΧΑΡΗ ΜΑΡΙΝΑ			1999-08-25	HL	Classical		ΑΥΤΟΛΟΓΗ			ΠΕΡΙΦΕΡΙΚΟ	BEAM		2017-05-17				2017		7.8			ΝΑΙ	2017-05-25	8		2017-05-27	10								PROGRESSIVE DISEASE					ΟΧΙ						2017-10-18
	1589	ΚΥΠΡΙΟΣ	ΛΑΖΑΡΟΥ ΣΤΕΛΙΟΣ			1977-05-03	AML	M6	CR1	ΑΛΛΟΓΕΝΗΣ	ΜΗ ΣΥΓΓΕΝΗΣ	10 / 10	ΠΕΡΙΦΕΡΙΚΟ	FLU-TREO-ATG		2017-05-25	12	128	0.96	2017		7.5			ΝΑΙ	2017-06-06	12		2017-06-10	16								CR	II	ΝΑΙ			ΟΧΙ					ΝΑΙ	2017-12-28
	1590	11026102738	ΜΕΝΕΞΕΣ ΑΘΑΝΑΣΙΟΣ			1961-02-11	MM		VGPR	ΑΥΤΟΛΟΓΗ			ΠΕΡΙΦΕΡΙΚΟ	HDM		2017-05-22				2017		4.71			ΝΑΙ	2017-06-02	11		2017-06-04	13								CR					ΟΧΙ
	1591	1016819631	ΠΑΠΑΔΗΜΗΤΡΙΟΥ ΤΡΥΦΩΝ			1968-01-01	NHL	ΚΝΣ	PR	ΑΥΤΟΛΟΓΗ			ΠΕΡΙΦΕΡΙΚΟ	CNS		2017-05-31				2017		2.93			ΝΑΙ	2017-06-12	12		2017-06-21	21													ΟΧΙ						2019-11-19
	1592	ΚΥΠΡΙΟΣ	ΜΥΡΙΑΝΘΟΠΟΥΛΟΣ ΜΥΡΙΑΝΘΟΠΟΥΛΟΣ			1961-03-08	AML	M1		ΑΛΛΟΓΕΝΗΣ	ΣΥΓΓΕΝΗΣ - ΑΠΛΟΤΑΥΤΟΣΗΜΗ	HAPLOIDENTICAL	ΜΥΕΛΙΚΟ			2017-05-31	127	206	0.64	2017					ΝΑΙ	2017-06-15	15		2017-06-20	20					2017-07-07			RELAPSED DISEASE	0	ΌΧΙ			ΟΧΙ						2017-08-26
	1594	25017101582	ΚΟΣΜΑΡΙΚΟΥ ΜΑΡΙΑ			1971-01-25	MM		PR	ΑΥΤΟΛΟΓΗ			ΠΕΡΙΦΕΡΙΚΟ	HDM		2017-06-12				2017		6			ΝΑΙ	2017-06-23	11		2017-06-30	18								VGPR					ΟΧΙ						2017-09-15
	1595	18076800962	ΜΟΥΣΤΑΦΑ ΣΑΛΗ ΓΙΛΝΤΙΖ			1968-07-18	MDS			ΑΛΛΟΓΕΝΗΣ	ΤΑΥΤΟΣΗΜΟΣ ΑΔΕΛΦΟΣ		ΠΕΡΙΦΕΡΙΚΟ	FLU-TREO-ATG		2017-06-19	90	167	0.61	2017		3.44			ΝΑΙ	2017-06-29	10											CR	0	ΌΧΙ			ΟΧΙ						2017-11-06
	1597	27037903534	ΤΖΗΚΑΣ ΗΛΙΑΣ			1979-03-27	NHL		CR1	ΑΥΤΟΛΟΓΗ			ΠΕΡΙΦΕΡΙΚΟ	BEAM		2017-06-21				2017		12.699			ΝΑΙ	2017-06-29	8											CR					ΟΧΙ						2017-10-10
	1561	12128902520	ΧΑΤΖΗΚΥΡΚΟΥ ΜΑΡΙΑ			1989-12-12	B-ALL		CR2	ΑΛΛΟΓΕΝΗΣ	ΣΥΓΓΕΝΗΣ - ΑΠΛΟΤΑΥΤΟΣΗΜΗ	HAPLOIDENTICAL	ΜΥΕΛΙΚΟ			2017-04-11	19	229	0.44	2017		2.4			ΟΧΙ													CR	0	ΌΧΙ			ΟΧΙ				ΝΑΙ		2017-05-16
	1598	1010004651	AFZALY MAHRAM HOSIN			2000-01-01	Aplastic Anaemia			ΑΛΛΟΓΕΝΗΣ	ΜΗ ΣΥΓΓΕΝΗΣ	10 / 10	ΜΥΕΛΙΚΟ	FLU-CY-ATG (SENSITIZED APLASTIC ANEMIA)		2017-06-27	22	695	0.71	2017		6.03	1.37		ΝΑΙ	2017-07-11	14		2017-07-13	16								CR	0	ΝΑΙ			ΟΧΙ						2019-02-11
	1593	300965802291	ΜΗΤΣΙΟΣ ΑΠΟΣΤΟΛΟΣ			1956-09-30	MM	CR		ΑΥΤΟΛΟΓΗ			ΠΕΡΙΦΕΡΙΚΟ	HDM		2017-06-01				2017		3.8			ΝΑΙ	2017-06-14	13		2017-06-16	15								CR					ΟΧΙ						2017-09-27
	1599	8118400921	ΞΑΝΘΟΠΟΥΛΟΥ ΜΑΡΙΑ			1984-11-08	HL	Classical	CR1	ΑΥΤΟΛΟΓΗ			ΠΕΡΙΦΕΡΙΚΟ	BEAM		2017-07-03				2017		6.6			ΝΑΙ	2017-07-12	9		2017-07-14	11								CR					ΟΧΙ						2017-10-13
	1600	11106903161	ΡΙΜΠΙΔΟΥ ΑΓΛΑΙΑ			1969-10-11	MM	CR		ΑΥΤΟΛΟΓΗ			ΠΕΡΙΦΕΡΙΚΟ	HDM		2017-06-30				2017		9.54			ΝΑΙ	2017-07-10	10		2017-07-11	11								CR					ΝΑΙ						2017-10-16
	1601	18087704526	ΜΠΕΛΛΑ ΕΛΠΙΔΑ			1977-08-18	AML		CR1	ΑΛΛΟΓΕΝΗΣ	ΣΥΓΓΕΝΗΣ - ΑΠΛΟΤΑΥΤΟΣΗΜΗ	HAPLOIDENTICAL	ΠΕΡΙΦΕΡΙΚΟ	FLU-TREO-ATG		2017-07-05	63	117	0.44	2017		6.13	0.00006		ΟΧΙ													CR	0	ΌΧΙ			ΟΧΙ					ΝΑΙ	2017-11-14
	1602	1026602035	ΜΑΓΓΟΣ ΤΡΥΦΩΝ			1966-02-01	MM		PR	ΑΥΤΟΛΟΓΗ			ΠΕΡΙΦΕΡΙΚΟ	HDM		2017-07-06				2017		2.91			ΝΑΙ	2017-07-20	14								2018-05-21			RELAPSED DISEASE					ΟΧΙ						2019-03-11
		17016101010	ΥΨΗΛΟΠΟΥΛΟΣ ΗΛΙΑΣ			1961-01-17	NHL		PR	ΑΥΤΟΛΟΓΗ			ΠΕΡΙΦΕΡΙΚΟ	BEAM		2017-07-20				2017		1.97			ΝΑΙ	2017-07-31	11								10ος/2017			RELAPSED DISEASE					ΟΧΙ						2018-04-11
	1603	10115803172	ΧΛΙΑΡΑΣ ΚΩΝΣΤΑΝΤΙΝΟΣ			1958-11-10	AML		CR1	ΑΛΛΟΓΕΝΗΣ	ΣΥΓΓΕΝΗΣ - ΑΠΛΟΤΑΥΤΟΣΗΜΗ	HAPLOIDENTICAL	ΠΕΡΙΦΕΡΙΚΟ	FLU-TREO-ATG		2017-07-18	13	168	0.64	2017		9.02	0.000211		ΝΑΙ	2017-07-30	12								10ος/2017			RELAPSED DISEASE	0	ΌΧΙ			ΟΧΙ						2017-11-04
	1605	26069100688	ΙΩΑΝΝΙΔΟΥ ΦΕΒΡΩΝΙΑ			1991-06-26	NHL		CR1	ΑΥΤΟΛΟΓΗ			ΠΕΡΙΦΕΡΙΚΟ	BEAM		2017-07-20				2017		7.2			ΝΑΙ	2017-07-30	10											CR					ΟΧΙ						2017-10-24
	1604	10049002792	ΝΑΤΣΙΟΣ ΔΙΟΝΥΣΙΟΣ			1990-04-10	ALL		REFRACTORY	ΑΛΛΟΓΕΝΗΣ	ΣΥΓΓΕΝΗΣ - ΑΠΛΟΤΑΥΤΟΣΗΜΗ	HAPLOIDENTICAL	ΠΕΡΙΦΕΡΙΚΟ	THIOTEPA-FLU-MEL-ATG HAPLO		2017-07-21	27	166	0.65	2017		8.34	0.0000463		ΝΑΙ	2017-07-31	10											PROGRESSIVE DISEASE	0	ΌΧΙ			ΟΧΙ						2018-01-20
	1601	18087704526	ΜΠΕΛΛΑ ΕΛΠΙΔΑ			1977-08-18	AML		CR1	ΑΛΛΟΓΕΝΗΣ	ΣΥΓΓΕΝΗΣ - ΑΠΛΟΤΑΥΤΟΣΗΜΗ	HAPLOIDENTICAL	ΠΕΡΙΦΕΡΙΚΟ	FLU-CY		2017-07-31	16	221	0.59	2017		6.99	2.23e-05		ΟΧΙ													CR	0	ΌΧΙ			ΟΧΙ					ΝΑΙ	2017-11-14
	1606	14117203761	ΚΑΖΑΛΑΚΗ ΣΟΦΙΑ			1972-11-14	ALL	Ph(-)	CR1	ΑΛΛΟΓΕΝΗΣ	ΤΑΥΤΟΣΗΜΟΣ ΑΔΕΛΦΟΣ		ΠΕΡΙΦΕΡΙΚΟ	TBI-CY		2017-08-29	166	163	0.42	2017		6.87	4.28		ΝΑΙ	2017-09-14	16		2017-09-11	13								CR	0	ΝΑΙ			ΟΧΙ						2022-05-10
	1608	7096503839	ΚΑΡΑΠΑΤΗΣ ΘΕΟΔΩΡΟΣ			1965-09-07	MM		PR	ΑΥΤΟΛΟΓΗ			ΠΕΡΙΦΕΡΙΚΟ	HDM		2017-08-31				2017		4.49			ΝΑΙ	2017-09-11	11		2017-09-15	15								PR					ΟΧΙ						2018-01-09
	1609	23036801225	ΑΓΓΕΛΙΔΟΥ ΤΑΡΣΟΥΛΑ			1968-03-23	NHL		CR1	ΑΥΤΟΛΟΓΗ			ΠΕΡΙΦΕΡΙΚΟ	BEAM		2017-09-04				2017		4.29			ΝΑΙ	2017-09-14	10		2017-09-16	12								CR					ΟΧΙ						2017-12-11
	1607	15089502122	ΠΑΠΑΓΙΑΝΝΟΠΟΥΛΟΥ ΜΑΡΙΑ			1995-08-15	AML		CR1	ΑΛΛΟΓΕΝΗΣ	ΜΗ ΣΥΓΓΕΝΗΣ	10 / 10	ΠΕΡΙΦΕΡΙΚΟ	BUCY-ATG 20h rest		2017-09-06	96	131	0.29	2017		5.97	1.41		ΝΑΙ	2017-09-22	16		2017-09-20	14								CR	0	ΌΧΙ			ΟΧΙ						2019-02-13
	1610	20026105443	ΜΠΕΚΗΡ ΖΕΛΧΑ			1961-02-20	MM		PR	ΑΥΤΟΛΟΓΗ			ΠΕΡΙΦΕΡΙΚΟ	HDM		2017-09-07				2017		2.6			ΝΑΙ	2017-09-20	13		2017-09-21	14								VGPR					ΟΧΙ						2017-10-17
	1611	5017000547	ΜΑΝΤΑΝΗ ΜΑΡΙΑ			1970-01-05	MDS	RAEB II	ACTIVE DISEASE	ΑΛΛΟΓΕΝΗΣ	ΜΗ ΣΥΓΓΕΝΗΣ	10 / 10	ΠΕΡΙΦΕΡΙΚΟ	BUCY-ATG 20h rest		2017-09-19	10	168	0.24	2017		8	0.89		ΝΑΙ	2017-10-02	13		2017-10-03	14								CR	II	ΝΑΙ			ΟΧΙ						2019-02-13
	1612	18026100372	ΧΑΡΑΛΑΜΠΙΔΗΣ ΑΝΑΣΤΑΣΙΟΣ			1961-02-18	MM		CR1	ΑΥΤΟΛΟΓΗ			ΠΕΡΙΦΕΡΙΚΟ	HDM		2017-09-14				2017		4.4			ΝΑΙ	2017-09-25	11		2017-09-28	14								PR					ΟΧΙ						2018-12-04
	1613	5107900267	ΤΖΕΚΟΥ ΘΕΟΔΩΡΑ			1979-10-05	HL	Classical	RELAPSE CHEMOSENSITIVE	ΑΥΤΟΛΟΓΗ			ΠΕΡΙΦΕΡΙΚΟ	BEAM		2017-09-25				2017		9.28			ΝΑΙ	2017-10-07	12		2017-10-07	12								CR					ΟΧΙ						2023-04-07
	1614	9079903168	ΚΥΡΙΑΖΗ ΣΤΑΥΡΟΥΛΑ			1999-07-09	ALL	Ph(-)	CR1	ΑΛΛΟΓΕΝΗΣ	ΜΗ ΣΥΓΓΕΝΗΣ	10 / 10	ΠΕΡΙΦΕΡΙΚΟ	TBI-CY-ATG		2017-10-03	51	132	0.16	2017		6.4	2.67		ΝΑΙ	2017-10-17	14		2017-10-18	15								CR	II	ΌΧΙ			ΟΧΙ						2019-03-07
	1615	1095102487	ΔΟΥΡΜΟΥΖΗ ΕΥΦΡΟΣΥΝΗ			1951-09-01	Μυελοίνωση		ACTIVE DISEASE	ΑΛΛΟΓΕΝΗΣ	ΤΑΥΤΟΣΗΜΟΣ ΑΔΕΛΦΟΣ		ΠΕΡΙΦΕΡΙΚΟ			2017-10-05	56	207	0.61	2017		4.33	2.79		ΝΑΙ	2017-10-16	11		2017-10-19	14								CR	0	ΝΑΙ			ΟΧΙ						2022-06-23
	1616	6065803832	ΟΙΚΟΝΟΜΟΥ ΠΑΝΑΓΙΩΤΗΣ			1958-06-06	MM		VGPR	ΑΥΤΟΛΟΓΗ			ΠΕΡΙΦΕΡΙΚΟ	HDM		2017-10-06				2017		2.34			ΝΑΙ	2017-10-17	11		2017-10-19	13													ΟΧΙ
	1617	12129401399	ΠΑΠΑΔΟΠΟΥΛΟΣ ΜΙΧΑΗΛ			1994-12-12	HL	Classical	PRIM. REF. CHEMOSENSITIVE	ΑΥΤΟΛΟΓΗ			ΠΕΡΙΦΕΡΙΚΟ	BEAM		2017-10-16				2017		3.48			ΝΑΙ	2017-10-27	11		2017-10-30	14								CR					ΟΧΙ
	1618	1096304835	ΓΟΥΛΙΑΡΙΔΗΣ ΒΑΣΙΛΕΙΟΣ			1963-09-01	MM		VGPR	ΑΥΤΟΛΟΓΗ			ΠΕΡΙΦΕΡΙΚΟ	HDM		2017-10-16				2017		8.061			ΝΑΙ	2017-10-27	11		2017-10-29	13								CR					ΟΧΙ
	1637	1065906305	STORTON LYNDA-ANNE			1959-06-01	AML		CR1	ΑΛΛΟΓΕΝΗΣ	ΜΗ ΣΥΓΓΕΝΗΣ	7 / 8	ΠΕΡΙΦΕΡΙΚΟ	FLU-BU-ATG VUD		2017-10-24	108	132	0.47	2017		8.8	6.8		ΝΑΙ	2017-11-03	10		2017-11-05	12								CR	II	ΝΑΙ			ΟΧΙ						2020-10-10
	1638	19088102678	ΜΑΡΙΝΟΣ ΣΤΑΥΡΟΣ			1981-08-19	NHL		PRIM. REF. CHEMOSENSITIVE	ΑΥΤΟΛΟΓΗ			ΠΕΡΙΦΕΡΙΚΟ	BEAM		2017-10-25				2017		9			ΝΑΙ	2017-11-03	9		2017-11-05	11								REFRACTORY					ΟΧΙ						2023-10-22
	1620	26057500394	ΔΙΓΚΑΣ ΚΩΝ/ΝΟΣ			1975-05-26	Μυελοίνωση		ACTIVE DISEASE	ΑΛΛΟΓΕΝΗΣ	ΤΑΥΤΟΣΗΜΟΣ ΑΔΕΛΦΟΣ		ΠΕΡΙΦΕΡΙΚΟ	FLU - BU - ATG SIBLING		2017-11-01	64	506	0.8	2017		8.68	4.21		ΝΑΙ	2017-11-14	13	ΟΧΙ										CR	III	ΝΑΙ			ΟΧΙ						2023-07-05
	1619	20106903501	ΠΕΤΡΙΔΟΥ ΕΙΡΗΝΗ			1969-10-20	MM		PR	ΑΥΤΟΛΟΓΗ			ΠΕΡΙΦΕΡΙΚΟ	HDM		2017-10-30				2017		2.72			ΝΑΙ	2017-11-10	11		2017-11-12	13								CR					ΟΧΙ						2019-04-11
	1622	20078302351	ΦΟΥΛΙΔΗΣ ΝΙΚΟΛΑΟΣ			1983-07-20	HL	Classical	PRIM. REF. CHEMOSENSITIVE	ΑΥΤΟΛΟΓΗ			ΠΕΡΙΦΕΡΙΚΟ	BEAM		2017-11-08				2017		10.74			ΝΑΙ	2017-11-24	16		2017-11-24	16								CR					ΟΧΙ						2019-09-30
	1621	22015503570	ΚΑΜΑΡΛΙΓΚΟΣ ΙΩΑΝΝΗΣ			1955-01-22	MM		CR1	ΑΥΤΟΛΟΓΗ			ΠΕΡΙΦΕΡΙΚΟ	HDM		2017-11-06				2017		2.6			ΝΑΙ	2017-11-17	11		2017-11-20	14								CR					ΟΧΙ						2023-04-04
	1623	6107202712	ΓΡΗΓΟΡΙΑΔΗΣ ΔΗΜΗΤΡΙΟΣ			6/10/1972 MLFS(φάση νόσου)	AML	AML with dysplastic features		ΑΛΛΟΓΕΝΗΣ	ΣΥΓΓΕΝΗΣ - ΑΠΛΟΤΑΥΤΟΣΗΜΗ	HAPLOIDENTICAL	ΜΥΕΛΙΚΟ	THIOTEPA-FLU-BU UN HAPLO		2017-11-21	63	136	0.66	2017		3.36	0.54		ΝΑΙ	2017-12-06	15		2017-12-09	18								CR	0	ΌΧΙ			ΟΧΙ					ΝΑΙ	2018-05-13
	1624	24055401962	ΠΑΤΕΛΗ ΑΙΚΑΤΕΡΙΝΗ			24/5/1956 Early Relapse(φάση νόσου)	AML		RELAPSE CHEMOSENSITIVE	ΑΛΛΟΓΕΝΗΣ	ΤΑΥΤΟΣΗΜΟΣ ΑΔΕΛΦΟΣ		ΠΕΡΙΦΕΡΙΚΟ	BUCY		2017-11-23	49	238	0.56	2017		4.05	2.14		ΝΑΙ	2017-12-12	19		2017-12-10	17					2018-06-27			RELAPSED DISEASE	INDUCED	ΝΑΙ			ΟΧΙ					ΝΑΙ	2018-06-28
	1626	ΚΥΠΡΙΟΣ	ΓΕΩΡΓΙΟΥ ΣΤΥΛΙΑΝΟΣ			1962-12-01	AML		CR1	ΑΛΛΟΓΕΝΗΣ	ΤΑΥΤΟΣΗΜΟΣ ΑΔΕΛΦΟΣ		ΠΕΡΙΦΕΡΙΚΟ	BUCY-20h rest		2017-11-24	100	140	0.75	2017		2.48	1.99		ΝΑΙ	2017-12-07	13		2017-12-07	13					2018-08-28			RELAPSED DISEASE	0	ΌΧΙ			ΟΧΙ						2019-05-09
	1625	27075100571	ΛΑΜΨΙΔΗΣ ΝΕΟΚΛΗΣ			1951-07-27	NHL	Plasmablastic	CR1	ΑΥΤΟΛΟΓΗ			ΠΕΡΙΦΕΡΙΚΟ	BEAM		2017-11-23				2017		1.84			ΝΑΙ	2017-12-04	11		2017-12-06	13								CR					ΟΧΙ
	1627	28029703247	ΜΠΑΓΚΟΥ ΡΕΒΕΚΚΑ			1997-02-28	ALL		CR1	ΑΛΛΟΓΕΝΗΣ	ΤΑΥΤΟΣΗΜΟΣ ΑΔΕΛΦΟΣ		ΠΕΡΙΦΕΡΙΚΟ	TBI-CY		2017-11-27	163	141	0.32	2017		8.45	2.42		ΝΑΙ	2017-08-21	-98		2017-12-09	12								CR	0	ΝΑΙ			ΟΧΙ						2022-09-29
	1628	1088901853	ΑΣΤΡΑΣ ΑΝΤΩΝΙΟΣ			1989-08-01	AML	M0	CR1	ΑΛΛΟΓΕΝΗΣ	ΣΥΓΓΕΝΗΣ - ΑΠΛΟΤΑΥΤΟΣΗΜΗ	HAPLOIDENTICAL	ΜΥΕΛΙΚΟ	THIOTEPA-FLU-BU UN HAPLO		2017-11-29	33	154	0.47	2017		7.4	0.94		ΝΑΙ	2017-12-14	15		2017-12-16	17					2018-04-18			RELAPSED DISEASE	III	ΝΑΙ			ΟΧΙ						2018-07-30
	968	10078101465	ΚΟΥΝΟΥΠΗ ΧΡΥΣΟΥΛΑ			1981-07-10	HL	Classical	CR3	ΑΛΛΟΓΕΝΗΣ	ΜΗ ΣΥΓΓΕΝΗΣ	10 / 10	ΠΕΡΙΦΕΡΙΚΟ	THIOTEPA-FLU-CY-ATG		2017-12-05	69	156	0.45	2017		8.64	3.21		ΝΑΙ	2017-12-13	8		2017-12-14	9	ΟΧΙ	ΟΧΙ						CR	0	ΌΧΙ			ΟΧΙ						2022-08-15
	1629	4037902857	ΜΠΑΛΑΜΠΑΝΗΣ ΓΕΩΡΓΙΟΣ			1979-03-04	MM	CR	CR1	ΑΥΤΟΛΟΓΗ			ΠΕΡΙΦΕΡΙΚΟ	HDM		2017-12-07				2017		7.6			ΝΑΙ	2017-12-22	15		2017-12-27	20	ΟΧΙ	ΝΑΙ	ΚΟΠΡΑΝΑ	PS. AERUGINOSA				RELAPSED DISEASE					ΟΧΙ						2018-03-06
	1630	22019501521	ΙΣΜΑΗΛ ΟΓΛΟΥ ΙΜΡΕΝ			1995-01-22	AML		CR1	ΑΛΛΟΓΕΝΗΣ	ΤΑΥΤΟΣΗΜΟΣ ΑΔΕΛΦΟΣ		ΠΕΡΙΦΕΡΙΚΟ	BUCY		2017-12-20	198	135	0.44	2017		6.7	1.37		ΝΑΙ	2017-12-31	11		2018-01-05	16	ΟΧΙ	ΝΑΙ	ΚΟΠΡΑΝΑ	ENTEROBACTER CLOACAE				CR	II	ΝΑΙ			ΟΧΙ						2019-03-13
	1631	1066203488	ΚΙΤΣΙΝΟΥ ΕΥΔΟΞΙΑ			1962-06-01	AML		CR1	ΑΛΛΟΓΕΝΗΣ	ΣΥΓΓΕΝΗΣ - ΑΠΛΟΤΑΥΤΟΣΗΜΗ	HAPLOIDENTICAL	ΜΥΕΛΙΚΟ	THIOTEPA-FLU-BU UN HAPLO		2017-12-20	43	184	0.67	2017		5.03	1.06		ΝΑΙ	2018-01-09	20		2018-01-09	20	ΝΑΙ	ΝΑΙ	ΑΙΜΑ - ΚΟΠΡΑΝΑ	Staph. Haemolyticus - Ent. Faecium				CR		ΝΑΙ			ΟΧΙ						2019-02-25
	1633	5059700087	ΙΝΤΟΦΤΣΗ ΙΟΡΔΑΝΑ			1997-05-05	HL	Classical	PRIM. REF. CHEMOSENSITIVE	ΑΥΤΟΛΟΓΗ			ΠΕΡΙΦΕΡΙΚΟ	BEAM		2017-12-22				2017		11.35			ΝΑΙ	2017-12-31	9		2018-01-02	11	ΟΧΙ	ΟΧΙ						CR					ΟΧΙ						2019-02-20
	1632	2036802623	ΔΑΜΔΑΛΗ ΣΟΦΙΑ			1968-03-02	MM	CR	CR2	ΑΥΤΟΛΟΓΗ			ΠΕΡΙΦΕΡΙΚΟ	HDM		2017-12-18				2017		4.61			ΝΑΙ	2017-12-28	10		2018-12-29	376	ΝΑΙ	ΝΑΙ	AIMA	Staph. Haemolyticus									ΟΧΙ						2009-03-16
	1634	11115903616	ΔΟΥΜΤΣΗΣ ΑΛΕΞΑΝΔΡΟΣ			1959-11-11	MM		PR	ΑΥΤΟΛΟΓΗ			ΠΕΡΙΦΕΡΙΚΟ	HDM		2017-12-22				2017		3.65			ΝΑΙ	2018-01-03	12		2018-01-05	14	ΝΑΙ	ΝΑΙ	AIMA	Staphylococcus lugdunensis									ΟΧΙ						2018-05-03
	1635	4039501764	ΟΡΦΑΝΙΔΟΥ ΒΑΣΙΛΙΚΗ			1995-03-04	HL		PRIM. REF. CHEMOSENSITIVE	ΑΥΤΟΛΟΓΗ			ΠΕΡΙΦΕΡΙΚΟ	BEAM		2017-12-28				2017		5.48			ΝΑΙ	2018-01-07	10		2018-01-08	11	ΟΧΙ	ΟΧΙ						CR					ΟΧΙ						2021-03-11
	1636	14068201517	ΤΡΟΥΠΚΟΣ ΒΑΣΙΛΕΙΟΣ			1982-06-14	HL			ΑΥΤΟΛΟΓΗ			ΠΕΡΙΦΕΡΙΚΟ	BEAM		2017-12-29				2017		19.3			ΝΑΙ	2018-01-07	9		2018-01-09	11	ΟΧΙ	ΟΧΙ						PROGRESSIVE DISEASE					ΟΧΙ						2021-12-23
	1639	22088602747	ΤΣΑΚΙΡΑΚΗ ΜΑΡΙΑ			1986-08-22	AML		CR1	ΑΛΛΟΓΕΝΗΣ	ΜΗ ΣΥΓΓΕΝΗΣ	10 / 10	ΠΕΡΙΦΕΡΙΚΟ	BUCY-ATG		2018-01-17	116	139	0.33	2018		5.21	1.89		ΝΑΙ	2018-01-29	12		2018-01-30	13	ΟΧΙ	ΟΧΙ						CR	II	ΌΧΙ			ΟΧΙ						2019-04-12
	1640	16109400339	ΤΟΠΑΛΙΔΗΣ ΑΘΑΝΑΣΙΟΣ			1994-10-16	NHL	Πρωτοπαθές μεσοθωρακείου	PRIM. REF. CHEMOSENSITIVE	ΑΥΤΟΛΟΓΗ			ΠΕΡΙΦΕΡΙΚΟ	BEAM		2018-01-16				2018		11.35			ΝΑΙ	2018-01-25	9		2018-01-26	10	ΝΑΙ	ΝΑΙ	ΚΦΚ	Staph. Epidermidis				CR					ΟΧΙ						2018-10-24
	1641	1067705846	ΔΕΤΟΡΑΚΗ ΓΕΩΡΓΙΑ			1977-06-01	AML		CR1	ΑΛΛΟΓΕΝΗΣ	ΤΑΥΤΟΣΗΜΟΣ ΑΔΕΛΦΟΣ		ΠΕΡΙΦΕΡΙΚΟ	BUCY		2018-01-24	129	162	0.48	2018		5.68	2.83		ΝΑΙ	2018-02-05	12		2018-02-03	10	ΟΧΙ	ΟΧΙ			3/5/2018 17/6/2020			RELAPSED DISEASE	INDUCED	ΝΑΙ			ΟΧΙ						2020-08-01
	1642	11129800782	ΜΠΕΚΙΡΑΙ ΣΤΕΛΑ			1998-12-11	NHL	T-NOS	CR1	ΑΛΛΟΓΕΝΗΣ	ΤΑΥΤΟΣΗΜΟΣ ΑΔΕΛΦΟΣ		ΠΕΡΙΦΕΡΙΚΟ	TBI-CY		2018-01-23	138	124	0.43	2018		4.1	3.02		ΝΑΙ	2018-01-31	8		2018-01-31	8	ΝΑΙ	ΝΑΙ	AIMA	Staph. Hominis				CR	0	ΌΧΙ			ΟΧΙ						2022-09-28
	1643	13017801898	ΜΠΟΥΛΗΣ ΕΥΑΓΓΕΛΟΣ			1978-01-13	ALL	Ph(+)	CR1, MRD+	ΑΛΛΟΓΕΝΗΣ	ΜΗ ΣΥΓΓΕΝΗΣ		ΜΥΕΛΙΚΟ	TBI-CY-ATG		2018-02-01	45	116	0.4	2018		4.4	0.75		ΝΑΙ	2018-02-18	17		2018-02-24	23	ΟΧΙ	ΝΑΙ	ΠΤΥΕΛΑ	PS. AERUGINOSA				CR	II	ΝΑΙ			ΟΧΙ					ΝΑΙ	2018-10-12
	1644	18038403251	ΝΙΑΚΑΣ ΧΑΡΙΛΑΟΣ			1984-03-18	AML		CR2	ΑΛΛΟΓΕΝΗΣ	ΜΗ ΣΥΓΓΕΝΗΣ	10 / 10	ΠΕΡΙΦΕΡΙΚΟ	BUCY-ATG		2018-02-06	43	91	0.53	2018		17.7	5.37		ΝΑΙ	2018-02-17	11		2018-02-18	12	ΝΑΙ	ΝΑΙ	AIMA	Staph. Haemolyticus	2018-04-17	ΧΜΘ		RELAPSED DISEASE	II	ΝΑΙ			ΟΧΙ						2018-10-30
	1645	10026305911	ΠΑΠΑΛΟΠΟΥΛΟΣ ΔΗΜΗΤΡΙΟΣ			1963-02-10	ALL	Ph(-)	CR1	ΑΛΛΟΓΕΝΗΣ	ΤΑΥΤΟΣΗΜΟΣ ΑΔΕΛΦΟΣ		ΠΕΡΙΦΕΡΙΚΟ	TBI-CY		2018-02-05	59	158	0.88	2018		4.39	3.73		ΝΑΙ	2018-02-19	14		2018-02-19	14	ΝΑΙ	ΝΑΙ	AIMA	Staph. Epidermidis				CR	0	ΝΑΙ			ΟΧΙ						2019-03-05
	1646	25035101960	ΚΟΥΒΡΟΥΚΗ ΑΙΚΑΤΕΡΙΝΗ			1951-03-25	MM	CR	CR2	ΑΥΤΟΛΟΓΗ			ΠΕΡΙΦΕΡΙΚΟ	HDM		2018-02-05				2018		3.27			ΝΑΙ	2018-02-16	11		2018-02-17	12	ΟΧΙ	ΟΧΙ						CR					ΟΧΙ						2019-04-19
	1648	19036100436	ΠΑΤΣΙΟΥΡΑΣ ΕΥΑΓΓΕΛΟΣ				ALL	Ph(-)	CR1	ΑΛΛΟΓΕΝΗΣ	ΤΑΥΤΟΣΗΜΟΣ ΑΔΕΛΦΟΣ		ΠΕΡΙΦΕΡΙΚΟ	TBI-CY		2018-02-12	68	191	0.66	2018		3.54	2.66		ΝΑΙ	2018-02-26	14		2018-02-28	16	ΟΧΙ	ΟΧΙ						CR	0	ΝΑΙ			ΟΧΙ						11ος/2018
	1647	28036201359	ΜΑΛΓΑΡΙΝΟΣ ΑΘΑΝΑΣΙΟΣ			1962-03-28	MM	VgPR	VGPR	ΑΥΤΟΛΟΓΗ			ΠΕΡΙΦΕΡΙΚΟ	HDM		2018-02-12				2018		5.26			ΝΑΙ	2018-02-25	13		2018-02-27	15	ΟΧΙ	ΟΧΙ						VGPR					ΟΧΙ						2018-05-07
	1649	30036601539	ΘΕΟΛΟΓΙΔΗΣ ΣΤΥΛΙΑΝΟΣ			1966-03-30	MM		VGPR	ΑΥΤΟΛΟΓΗ			ΠΕΡΙΦΕΡΙΚΟ	HDM		2018-02-16				2018		4.34			ΝΑΙ	2018-02-27	11		2018-02-27	11	ΝΑΙ	ΝΑΙ	AIMA	Staph. hominis				VGPR					ΟΧΙ						2023-03-15
	1650	4125301657	ΜΠΕΡΑΤΗΣ ΧΡΗΣΤΟΣ			1953-12-04	MM		PR	ΑΥΤΟΛΟΓΗ			ΠΕΡΙΦΕΡΙΚΟ	HDM		2018-02-23				2018		5.47			ΝΑΙ	2018-03-06	11		2018-03-07	12	ΝΑΙ	ΝΑΙ	AIMA	Brevundimonas vesicularis				PR					ΟΧΙ						2018-05-21
	1651	16106100973	ΚΩΤΣΑΛΗΣ ΑΘΑΝΑΣΙΟΣ			1961-10-16	MM		PR	ΑΥΤΟΛΟΓΗ			ΠΕΡΙΦΕΡΙΚΟ	HDM		2018-02-23				2018		2.38			ΝΑΙ	2018-03-06	11		2018-03-08	13	ΝΑΙ	ΝΑΙ	ΑΙΜΑ+ΚΦΚ	Staph. Epidermidis				CR					ΟΧΙ						2018-09-04
	1652	21057000933	ΚΟΝΤΟΥΔΑΚΗΣ ΗΛΙΑΣ			1970-05-21	CML	CP2		ΑΛΛΟΓΕΝΗΣ	ΤΑΥΤΟΣΗΜΟΣ ΑΔΕΛΦΟΣ	8 / 8	ΠΕΡΙΦΕΡΙΚΟ	BUCY		2018-03-14	132	189	0.74	2018		3.31	1.74		ΝΑΙ	2018-03-26	12		2018-03-26	12	ΟΧΙ	ΟΧΙ						CR	III	ΝΑΙ			ΟΧΙ						2022-08-22
	1653	16087100042	ΣΟΥΠΙΑΔΟΥ ΚΥΡΙΑΚΗ			1971-08-16	MM	VgPR	VGPR	ΑΥΤΟΛΟΓΗ			ΠΕΡΙΦΕΡΙΚΟ	HDM		2018-03-09				2018		7.5			ΝΑΙ	2018-03-21	12		2018-03-21	12	ΟΧΙ	ΟΧΙ						VGPR					ΟΧΙ						5.4.2019
	1654	2126403936	ΖΕΠΕΙΡΙΔΗΣ ΛΕΩΝΙΔΑΣ			1964-12-02	NHL		CR1	ΑΥΤΟΛΟΓΗ			ΠΕΡΙΦΕΡΙΚΟ	BEAM		2018-03-15				2018		5.44			ΝΑΙ	2018-03-26	11		2018-03-27	12								CR					ΟΧΙ						2018-11-21
	1655	1035400355	ΚΑΝΙΔΗΣ ΙΑΚΩΒΟΣ			1954-03-01	MM		CR1	ΑΥΤΟΛΟΓΗ			ΠΕΡΙΦΕΡΙΚΟ	HDM		2018-03-15				2018		5.31			ΝΑΙ	2018-03-26	11		2018-03-26	11								CR					ΟΧΙ						2018-05-18
	1656	29117001676	ΚΑΡΑΓΙΑΝΝΙΔΗΣ ΧΑΡΑΛΑΜΠΟΣ			1970-11-29	MM		PR	ΑΥΤΟΛΟΓΗ			ΠΕΡΙΦΕΡΙΚΟ	HDM		2018-03-19				2018		5.74			ΝΑΙ	2018-03-29	10		2018-03-31	12								PR					ΟΧΙ						2019-10-09
	1657	23117901159	ΜΠΙΛΙΟΥΜΠΑΣΗΣ ΝΙΚΟΛΑΟΣ			1979-11-23	ALL	Ph(-)	CR2	ΑΛΛΟΓΕΝΗΣ	ΜΗ ΣΥΓΓΕΝΗΣ		ΠΕΡΙΦΕΡΙΚΟ	TBI-CY-ATG		2018-03-27	51	91	0.53	2018		5.41	1.9		ΝΑΙ	2018-04-10	14		2018-04-10	14	ΟΧΙ				2018-09-03			RELAPSED DISEASE	0	ΝΑΙ			ΟΧΙ						2018-09-12
	1658	19119000313	ΒΟΓΙΑΤΖΗΣ ΔΗΜΗΤΡΙΟΣ			1990-11-19	ALL	Ph(-)	PRIM. REF. CHEMOSENSITIVE	ΑΛΛΟΓΕΝΗΣ	ΤΑΥΤΟΣΗΜΟΣ ΑΔΕΛΦΟΣ		ΠΕΡΙΦΕΡΙΚΟ	TBF		2018-03-30	44	459	0.41	2018		2.24	3.73		ΝΑΙ	2018-04-16	17		2018-04-15	16	ΟΧΙ							CR	INDUCED	ΝΑΙ			ΟΧΙ						2023-07-04
	1659	6045401723	ΤΟΥΛΚΕΡΙΔΟΥ - ΣΑΒΒΙΔΟΥ ΜΑΡΙΑ			1954-04-06	MM		PR	ΑΥΤΟΛΟΓΗ			ΠΕΡΙΦΕΡΙΚΟ	HDM		2018-03-30				2018		2.9			ΝΑΙ	2018-04-10	11		2018-04-13	14								CR					ΟΧΙ						2018-05-21
	1660	18029901700	ΑΜΠΕΛΙΔΟΥ ΔΗΜΗΤΡΑ			1999-08-22	Aplastic Anaemia			ΑΛΛΟΓΕΝΗΣ	ΤΑΥΤΟΣΗΜΟΣ ΑΔΕΛΦΟΣ		ΜΥΕΛΙΚΟ	FLU-CY-ATG		2018-04-19	190	220	0.5	2018		3.56	0.51		ΝΑΙ	2018-05-07	18		2018-05-07	18	ΟΧΙ							CR	0	ΌΧΙ			ΟΧΙ						2019-03-01
	1661	10028400181	ΑΣΔΡΕ ΓΕΩΡΓΙΑ			1984-02-10	HL	Classical	PRIM. REF. CHEMORESISTANT	ΑΥΤΟΛΟΓΗ			ΠΕΡΙΦΕΡΙΚΟ	BEAM		2018-04-23				2018		6.219			ΝΑΙ	2018-05-03	10		2018-05-03	10	ΟΧΙ							CR					ΟΧΙ						2022-07-19
	1581	28079201837	ΒΟΥΛΓΑΡΗΣ ΑΘΑΝΑΣΙΟΣ			1992-07-28	HL	Classical	PRIM. REF. CHEMORESISTANT	ΑΛΛΟΓΕΝΗΣ	ΤΑΥΤΟΣΗΜΟΣ ΑΔΕΛΦΟΣ		ΠΕΡΙΦΕΡΙΚΟ	THIOTEPA- FLU-CY		2018-04-23	132	176	0.75	2018		2.89			ΝΑΙ	2018-05-03	10		2018-05-07	14	ΟΧΙ							CR	II	ΝΑΙ			ΟΧΙ					ΝΑΙ	2018-09-27
	1662	15037701065	ΓΟΥΡΓΙΩΤΗ ΚΑΛΛΙΟΠΗ			1977-03-15	ALL	Ph(-)	CR1, MRD+	ΑΛΛΟΓΕΝΗΣ	ΜΗ ΣΥΓΓΕΝΗΣ	7 / 8	ΠΕΡΙΦΕΡΙΚΟ	TBI-CY-ATG		2018-04-26	54	138	0.38	2018		9.7	2.45		ΝΑΙ	2018-05-08	12											CR	IV	ΌΧΙ			ΟΧΙ				ΝΑΙ		2018-07-19
	1666	2029500218	ΚΑΡΑΧΟΥΣ ΧΟΥΣΕΙΝ			1995-02-02	ALL	Ph(-)	CR2	ΑΛΛΟΓΕΝΗΣ	ΜΗ ΣΥΓΓΕΝΗΣ	10 / 10	ΜΥΕΛΙΚΟ	TBI-CY-ATG		2018-05-09	57	130	0.39	2018		2.84			ΝΑΙ	2018-05-27	18		2018-06-01	23	ΟΧΙ							CR	0	ΝΑΙ			ΟΧΙ						2023-10-24
	1664	16056801638	ΣΤΟΙΚΟΣ ΚΥΡΙΑΚΟΣ			1968-05-16	NHL	DLBCL	CR2	ΑΥΤΟΛΟΓΗ			ΠΕΡΙΦΕΡΙΚΟ	BEAM		2018-05-10				2018		10.28			ΝΑΙ	2018-05-20	10		2018-05-20	10	ΟΧΙ							CR					ΟΧΙ						2018-03-19
	1663	25066103190	ΒΑΡΣΑΝΟ ΙΣΑΑΚ			1961-05-26	AML	M0	CR1	ΑΛΛΟΓΕΝΗΣ	ΣΥΓΓΕΝΗΣ - ΑΠΛΟΤΑΥΤΟΣΗΜΗ	HAPLOIDENTICAL	ΜΥΕΛΙΚΟ	THIO-FLU-ATG-post infusion CY		2018-05-02	101	217	0.91	2018		10.2	0.92		ΝΑΙ	2018-05-18	16		2018-05-30	28								CR	IV	ΌΧΙ			ΟΧΙ				ΟΧΙ	ΝΑΙ	2018-08-31
	1665	15076902376	ΠΟΛΥΧΡΟΝΗΣ ΣΤΕΡΓΙΟΣ			1969-07-15	AML		CR1	ΑΛΛΟΓΕΝΗΣ	ΣΥΓΓΕΝΗΣ - ΑΠΛΟΤΑΥΤΟΣΗΜΗ	HAPLOIDENTICAL	ΠΕΡΙΦΕΡΙΚΟ	THIOTEPA-FLU-MEL-ATG HAPLO		2018-06-14	43	194	0.75	2018		7.7			ΝΑΙ	2018-06-25	11		2018-07-15	31	ΟΧΙ							CR	0	ΌΧΙ			ΟΧΙ	2018-10-01	LGL				2020-05-05
	1667	24065602120	ΓΙΑΝΝΟΥΛΗ-ΚΑΤΣΟΥΛΗ ΔΕΣΠΟΙΝΑ			1956-06-24	MM		PR	ΑΥΤΟΛΟΓΗ			ΠΕΡΙΦΕΡΙΚΟ	HDM		2018-05-11				2018		2.08			ΝΑΙ	2018-05-22	11		2018-05-29	18								PR					ΟΧΙ						2018-10-30
	1669	25116900272	ΧΑΜΝΤΟΥΝ ΜΟΥΣΤΑΦΑ			1969-11-25	AML		CR2	ΑΛΛΟΓΕΝΗΣ	ΣΥΓΓΕΝΗΣ - ΑΠΛΟΤΑΥΤΟΣΗΜΗ	HAPLOIDENTICAL	ΠΕΡΙΦΕΡΙΚΟ	THIOTEPA-FLU-MEL-ATG HAPLO		2018-05-09	9000	169	0.65	2018		7.74			ΝΑΙ	2018-05-24	15		2018-05-26	17	ΟΧΙ							CR	0	ΌΧΙ			ΟΧΙ					ΝΑΙ	2018-11-04
	1668	24037600806	ΞΑΝΘΟΠΟΥΛΟΥ ΓΕΩΡΓΙΑ			1976-03-24	AML		CR2	ΑΛΛΟΓΕΝΗΣ	ΜΗ ΣΥΓΓΕΝΗΣ	7 / 8	ΠΕΡΙΦΕΡΙΚΟ	BUCY-ATG		2018-05-22	45	118	0.35	2018		6.84	1.84		ΝΑΙ	2018-06-03	12		2018-06-04	13	ΟΧΙ							CR	0	ΝΑΙ			ΟΧΙ						2022-06-23
	1670	7097401561	ΒΟΥΓΙΟΥΚΛΗ ΕΙΡΗΝΗ			1974-09-07	AML		CR1	ΑΛΛΟΓΕΝΗΣ	ΜΗ ΣΥΓΓΕΝΗΣ	10 / 10	ΠΕΡΙΦΕΡΙΚΟ	BUCY-ATG 20h rest		2018-06-06	95	147	0.41	2018		11.9			ΝΑΙ	2018-06-20	14		2018-06-19	13	ΟΧΙ							CR	0	ΌΧΙ			ΟΧΙ						2019-02-19
	1671	3048603454	ΚΑΝΤΙΟΣ ΝΙΚΟΛΑΟΣ			1986-04-03	NHL	T-Anaplastic	PRIM. REF. CHEMOSENSITIVE	ΑΥΤΟΛΟΓΗ			ΠΕΡΙΦΕΡΙΚΟ	BEAM		2018-06-05				2018		7.26			ΝΑΙ	2018-06-15	10		2018-06-16	11	ΟΧΙ							CR					ΟΧΙ						2019-10-09
	1672	16036800056	ΤΣΙΤΙΝΗΣ ΠΕΤΡΟΣ			1968-03-16	MM	CR		ΑΥΤΟΛΟΓΗ			ΠΕΡΙΦΕΡΙΚΟ	BEAM		2018-06-04				2018		4.12			ΝΑΙ	2018-06-14	10		2018-06-17	13	ΟΧΙ							CR					ΟΧΙ						2018-09-12
	1567	24068402155	ΛΙΑΚΟΣ ΕΥΑΓΓΕΛΟΣ			1984-06-24	HL	Classical	PRIM. REF. CHEMOSENSITIVE	ΑΛΛΟΓΕΝΗΣ	ΜΗ ΣΥΓΓΕΝΗΣ	8 / 8	ΠΕΡΙΦΕΡΙΚΟ			2018-06-12	75	195	0.63	2018		8.16			ΝΑΙ	2018-06-21	9		2018-06-25	13								CR	II	ΝΑΙ			ΟΧΙ						2021-01-27
	1673	5087600374	ΠΕΤΚΟΠΟΥΛΟΥ ΔΗΜΗΤΡΑ			1976-08-05	HL	Classical	RELAPSE CHEMOSENSITIVE	ΑΥΤΟΛΟΓΗ			ΠΕΡΙΦΕΡΙΚΟ	BEAM		2018-06-14				2018		12.498			ΝΑΙ	2018-06-23	9		2018-06-24	10	ΟΧΙ							CR					ΟΧΙ						2018-10-04
	1674	22017201413	ΚΟΥΤΡΟΠΟΥΛΟΣ ΛΑΖΑΡΟΣ			1972-01-22	Prolymphocytic leukemia		PR	ΑΛΛΟΓΕΝΗΣ	ΜΗ ΣΥΓΓΕΝΗΣ	7 / 8	ΠΕΡΙΦΕΡΙΚΟ	TBI-CY-ATG		2018-06-19	55	124	0.43	2018		6.11			ΝΑΙ	2018-06-29	10		2018-07-05	16								CR	0	ΝΑΙ			ΟΧΙ					ΝΑΙ	2019-02-18
	1675	29086502407	ΜΗΤΡΑΚΟΥ ΜΑΡΙΑ			1965-08-29	AML	Secondary	CR1	ΑΛΛΟΓΕΝΗΣ	ΣΥΓΓΕΝΗΣ - ΑΠΛΟΤΑΥΤΟΣΗΜΗ	HAPLOIDENTICAL	ΜΥΕΛΙΚΟ	THIOTEPA-FLU-BU UN HAPLO		2018-06-20	42	275	0.73	2018		3.09	0.64		ΝΑΙ	2018-07-05	15		2018-07-16	26								CR	0	ΌΧΙ			ΟΧΙ						2019-03-14
	1676	25025602225	ΚΑΡΑΛΑΖΑΡΟΥ ΣΟΦΙΑ			1956-02-25	NHL	DLBCL	RELAPSE CHEMOSENSITIVE	ΑΥΤΟΛΟΓΗ			ΠΕΡΙΦΕΡΙΚΟ	BEAM		2018-06-25				2018		4.599			ΝΑΙ	2018-07-05	10		2018-07-07	12	ΟΧΙ				9ος/2018			RELAPSED DISEASE					ΟΧΙ						2018-09-28
	1677	2078202831	ΧΡΙΣΤΟΠΟΥΛΟΣ ΝΙΚΟΛΑΟΣ			1982-07-02	NHL	T-Anaplastic	RELAPSE CHEMOSENSITIVE	ΑΥΤΟΛΟΓΗ			ΠΕΡΙΦΕΡΙΚΟ	BEAM		2018-06-28				2018		21.6			ΝΑΙ	2018-07-21	23				ΟΧΙ							UNKNOWN					ΟΧΙ						11ος/2018
	1678	1046005318	ΖΕΥΓΑΡΑΣ ΔΗΜΗΤΡΙΟΣ			1960-04-01	NHL	DLBCL	RELAPSE CHEMOSENSITIVE	ΑΥΤΟΛΟΓΗ			ΠΕΡΙΦΕΡΙΚΟ	BEAM		2018-07-11				2018		16.14			ΝΑΙ	2018-07-19	8		2018-07-24	13	ΝΑΙ				2019-12-14			RELAPSED DISEASE					ΟΧΙ						2019-01-28
	1679	11098101253	ΧΑΣΙΩΤΗΣ ΙΩΑΝΝΗΣ			1981-09-11	MM	VgPR	VGPR	ΑΥΤΟΛΟΓΗ			ΠΕΡΙΦΕΡΙΚΟ	HDM		2018-07-09				2018		3.2			ΝΑΙ	2018-07-24	15		2018-08-06	28	ΟΧΙ							CR					ΟΧΙ						2022-06-16
	1680	5085000536	ΚΑΤΣΙΡΟΥΜΠΑΣ ΠΑΝΑΓΙΩΤΗΣ			1950-08-05	MM	VgPR	VGPR	ΑΥΤΟΛΟΓΗ			ΠΕΡΙΦΕΡΙΚΟ	HDM		2018-07-12				2018		2.04			ΝΑΙ	2018-07-24	12		2018-07-28	16	ΟΧΙ							CR					ΟΧΙ						2018-07-25
	1681	29096303671	ΤΣΕΝΗΣ ΣΤΕΡΓΙΟΣ			1963-09-29	MDS/MPN			ΑΛΛΟΓΕΝΗΣ	ΜΗ ΣΥΓΓΕΝΗΣ	8 / 8	ΠΕΡΙΦΕΡΙΚΟ	FLU-BU-ATG VUD		2018-07-17	6	187	0.96	2018		4.14			ΝΑΙ	2018-08-02	16		2018-08-05	19								CR	0	ΌΧΙ			ΟΧΙ						6ος/2019
	1682	14016403587	ΚΟΥΤΙΝΑ ΣΟΥΛΤΑΝΑ			1964-01-14	Plasma Cell Leukemia		CR1	ΑΥΤΟΛΟΓΗ			ΠΕΡΙΦΕΡΙΚΟ	HDM		2018-07-20				2018		6.3			ΝΑΙ	2018-07-31	11		2018-08-02	13	ΟΧΙ							CR					ΟΧΙ						2018-10-23
	1683	7056103588	ΒΟΓΔΟΥ ΑΙΚΑΤΕΡΙΝΗ			1961-05-07	NHL	DLBCL	RELAPSE CHEMOSENSITIVE	ΑΥΤΟΛΟΓΗ			ΠΕΡΙΦΕΡΙΚΟ	BEAM		2018-07-26				2018		10.08			ΝΑΙ	2018-08-04	9		2018-08-09	14	ΟΧΙ							CR					ΟΧΙ						2018-11-20
	1686		DAMJANECI ALBERT			1950-01-08	MM	Refractor / Progressive	REFRACTORY PROGRESSIVE	ΑΥΤΟΛΟΓΗ			ΠΕΡΙΦΕΡΙΚΟ	HDM		2018-08-30				2018		3.66			ΝΑΙ	2018-09-10	11		2018-09-12	13	ΝΑΙ	ΝΑΙ	ΑΙΜΑ(ΚΦΚ)	S. Epidermidis				PR					ΟΧΙ						2019-09-25
	1684	25100003117	ΑΦΕΝΤΙΚΩΦ ΕΛΕΥΘΕΡΙΟΣ			2000-10-25	ALL	Ph(-)	CR2	ΑΛΛΟΓΕΝΗΣ	ΜΗ ΣΥΓΓΕΝΗΣ	10 / 10	ΠΕΡΙΦΕΡΙΚΟ	CY-TBI-ATG		2018-09-04	80	94	0.51	2018		5.4	4		ΝΑΙ	2018-09-18	14		2018-09-20	16								CR	II				ΟΧΙ						2021-03-05
	1685	22116600382	ΤΑΡΑΤΟΡΑ ΖΩΗ			1966-11-22	NHL	DLBCL	RELAPSE CHEMOSENSITIVE	ΑΥΤΟΛΟΓΗ			ΠΕΡΙΦΕΡΙΚΟ	BEAM		2018-09-04				2018		2			ΝΑΙ	2018-09-14	10		2018-09-17	13	ΝΑΙ	ΝΑΙ	ΑΙΜΑ(ΚΦΚ), ΚΟΠΡΑΝΑ	S.epidermidis, Providencia				CR					ΟΧΙ						2022-07-14
	1687	14099402605	ΚΟΡΥΦΙΔΟΥ ΕΥΑΓΓΕΛΙΑ			1994-09-14	HL	Classical	PRIM. REF. CHEMORESISTANT	ΑΥΤΟΛΟΓΗ			ΠΕΡΙΦΕΡΙΚΟ	BEAM		2018-09-06				2018		6.28			ΝΑΙ	2018-09-15	9		2018-09-16	10	ΟΧΙ	ΝΑΙ	ΟΥΡΑ, ΚΟΠΡΑΝΑ	P.mirabilis, P.mirabilis				CR					ΟΧΙ						2019-02-15
	1688	8056900437	ΑΔΡΟΝΙΚΙΔΗΣ ΙΩΑΝΝΗΣ			1969-05-08	MM	VgPR	PR	ΑΥΤΟΛΟΓΗ			ΠΕΡΙΦΕΡΙΚΟ	HDM		2018-09-07				2018		6.42			ΝΑΙ	2018-09-17	10		2018-09-24	17	ΝΑΙ	ΝΑΙ	AIMA(ΚΦΚ)	S. epidermidis				CR					ΟΧΙ						2019-10-07
	1689	31056101012	ΠΑΠΑΔΟΠΟΥΛΟΣ ΓΡΗΓΟΡΙΟΣ			1961-05-31	AML		CR1	ΑΛΛΟΓΕΝΗΣ	ΜΗ ΣΥΓΓΕΝΗΣ	9 / 10 (8 / 8)	ΠΕΡΙΦΕΡΙΚΟ	BUCY-ATG		2018-09-19	33	190	0.68	2018		10.8	2.59		ΝΑΙ	2018-10-02	13		2018-09-30	11	ΟΧΙ	ΟΧΙ						CR	I	ΝΑΙ			ΟΧΙ						2019-03-04
	1690	3065602520	ΜΠΑΤΡΑΚΟΥΛΗ ΕΥΑΓΓΕΛΙΑ			1956-06-03	tAML	Treatment related	ACTIVE DISEASE	ΑΛΛΟΓΕΝΗΣ	ΤΑΥΤΟΣΗΜΟΣ ΑΔΕΛΦΟΣ		ΠΕΡΙΦΕΡΙΚΟ	FLU-TREO		2018-09-17	124	213	0.44	2018		4.94	6.07		ΝΑΙ	2018-09-27	10		2018-09-28	11	ΝΑΙ	ΝΑΙ	ΑΙΜΑ(PICC)	S. Capitis	3ος/2019			RELAPSED DISEASE	INDUCED	ΝΑΙ			ΟΧΙ						2019-03-10
	1691	18115900468	ΧΑΡΑΛΑΜΠΙΔΟΥ ΣΩΝΑ (επιπλέον 1 ασκός στην κρυοκατάψυξη)			1959-11-18	MM	CR		ΑΥΤΟΛΟΓΗ			ΠΕΡΙΦΕΡΙΚΟ	HDM		2018-09-20				2018		2.1			ΝΑΙ	2018-09-30	10		2018-10-01	11	ΝΑΙ	ΝΑΙ	ΑΙΜΑ(ΚΦΚ), ΟΥΡΑ	Strept. Alactolyticus, E.Coli				CR					ΟΧΙ						2023-03-23
	1692	17105403426	ΔΑΒΙΔΙΔΟΥ ΦΡΟΣΩ			1954-10-17	MM	VgPR		ΑΥΤΟΛΟΓΗ			ΠΕΡΙΦΕΡΙΚΟ	HDM		2018-09-21				2018		1.962			ΝΑΙ	2018-10-01	10		2018-10-03	12	ΝΑΙ	ΝΑΙ	ΑΙΜΑ(ΚΦΚ)	S. Epidermidis, Strep. Mitis, Strep. Oralis	9ος/2019			RELAPSED DISEASE					ΟΧΙ						2021-03-05
	1694	5028502093	ΜΑΛΟΥΤΑΣ ΒΑΣΙΛΕΙΟΣ BUSULFAN ΜΕΙΖΩΝ B-ΘΑΛΑΣΣΑΙΜΙΑ - ΓΟΝΙΔΙΑΚΗ ΘΕΡΑΠΕΙΑ			1985-02-05				ΑΥΤΟΛΟΓΗ			ΠΕΡΙΦΕΡΙΚΟ			2018-10-01				2018		7.6			ΝΑΙ	2018-10-27	26		2018-11-20	50								RESPOND					ΟΧΙ						2022-07-25
	1693	19045700267	ΓΚΑΝΟΓΛΟΥ ΖΑΦΕΙΡΩ			1957-04-19	ALL	Ph(+)	CR1	ΑΛΛΟΓΕΝΗΣ	ΜΗ ΣΥΓΓΕΝΗΣ	10 / 10	ΠΕΡΙΦΕΡΙΚΟ	FLU-BU-ATG VUD		2018-10-02	36			2018		6.7	2.45		ΝΑΙ	2018-10-13	11		2018-10-18	16	ΝΑΙ	ΝΑΙ	ΑΙΜΑ(PICC), ΚΟΠΡΑΝΑ	Strep. Mitis/Oralis, Enterococcus	6ος 2019			ΜΟΡΙΑΚΗ ΥΠΟΤΡΟΠΗ	0	ΌΧΙ			ΟΧΙ	Υποτροπή CA μαστού που προυπήρχε προ HSCT					2019-03-06
	1695	5047701460	ΓΑΖΕΤΑ ΕΥΑΓΓΕΛΙΑ (back-up μόσχευμα στην κρυοκατάψυξη)			1977-04-05	AML		CR1	ΑΛΛΟΓΕΝΗΣ	ΜΗ ΣΥΓΓΕΝΗΣ	10 / 10	ΠΕΡΙΦΕΡΙΚΟ	BUCY-ATG 20h rest		2018-10-09	135	227	0.45	2018	DE007502D000918004491	7.08	1.64		ΝΑΙ	2018-10-23	14		2018-10-19	10					2018-12-03			RELAPSED DISEASE	ΥΠΕΡΟΞΥ				ΟΧΙ						2020-04-01
	1696	21087004186	ΙΣΟΥΦΑΙ ΜΑΡΓΑΡΙΤΑ			1970-08-21	NHL	T-NOS	CR1	ΑΥΤΟΛΟΓΗ			ΠΕΡΙΦΕΡΙΚΟ	BEAM		2018-10-08				2018		8.73			ΝΑΙ	2018-10-18	10		2018-10-20	12	ΝΑΙ	ΝΑΙ	ΑΙΜΑ(ΚΦΚ)	S. Epidermidis				CR					ΟΧΙ						2018-11-02
	1697	1115305847	ΚΙΑΡΙΑΚΛΙΔΟΥ ΛΕΝΑ			1953-11-01	MM	VgPR	VGPR	ΑΥΤΟΛΟΓΗ			ΠΕΡΙΦΕΡΙΚΟ	HDM		2018-10-05				2018		4.972			ΝΑΙ	2018-10-15	10		2018-10-16	11	ΟΧΙ	ΟΧΙ						CR					ΟΧΙ						2018-10-25
	1698	3075902274	ΜΕΜΕΤ-ΟΓΛΟΥ ΜΕΧΜΕΤ			1959-07-03	MDS	RAEB II	ACTIVE DISEASE	ΑΛΛΟΓΕΝΗΣ	ΜΗ ΣΥΓΓΕΝΗΣ	7 / 8	ΠΕΡΙΦΕΡΙΚΟ	FLU-TREO-ATG		2018-10-16	25	256	0.65	2018	PL000901Z400918000299A00S112800020181018	6.9	1.61		ΝΑΙ	2018-10-26	10		2018-10-27	11	ΟΧΙ	ΟΧΙ			2019-07-02			RELAPSED DISEASE	0	ΌΧΙ			ΟΧΙ						2019-11-22
	1699	29116902536	ΤΕΝΙΔΗΣ ΝΙΚΟΛΑΟΣ			1969-11-29	MM	VgPR	VGPR	ΑΥΤΟΛΟΓΗ			ΠΕΡΙΦΕΡΙΚΟ	HDM		2018-10-12				2018		2.18			ΝΑΙ	2018-10-25	13		2018-10-28	16	ΟΧΙ	ΝΑΙ	ΑΙΜΑ	Spgingomonas paucimobilis				CR					ΟΧΙ						2018-10-31
	1701	13088403202	ΣΤΑΘΑΡΑΚΗ ΦΩΤΕΙΝΗ			1984-08-13	HL	Classical	PRIM. REF. CHEMOSENSITIVE	ΑΥΤΟΛΟΓΗ			ΠΕΡΙΦΕΡΙΚΟ	BEAM		2018-10-24				2018		10.64			ΝΑΙ	2018-11-02	9		2018-11-05	12	ΟΧΙ	ΟΧΙ						CR					ΟΧΙ						2019-03-12
	1700	8065600945	ΚΑΠΟΓΙΑΝΝΗ ΣΟΦΙΑ FLU-TREO-TBI(2G)-POST TRANSPLANT CY			1956-06-08	AML		CR2	ΑΛΛΟΓΕΝΗΣ	ΣΥΓΓΕΝΗΣ - ΑΠΛΟΤΑΥΤΟΣΗΜΗ	HAPLOIDENTICAL	ΜΥΕΛΙΚΟ	FLU-TREO		2018-10-23	113	209	0.61	2018	Μ00071800010800	4.25	0.16		ΝΑΙ	2018-11-07	15		2018-11-07	15	ΟΧΙ	ΝΑΙ	ΚΟΠΡΑΝΑ, ΠΕΡΙΠΡΩΚΤΙΚΟ ΕΠΙΧΡΙΣΜΑ	K.pneumoniae	2019-10-03			RELAPSED DISEASE	0	ΌΧΙ			ΟΧΙ						2020-01-02
	1702	27065500046	ΣΚΟΥΛΑ ΕΥΓΕΝΙΑ			1955-06-27	AML		CR2	ΑΛΛΟΓΕΝΗΣ	ΜΗ ΣΥΓΓΕΝΗΣ	10 / 10	ΠΕΡΙΦΕΡΙΚΟ	FLU-TREO-ATG		2018-10-30	67	125	0.93	2018	GR009783M001218000068A00S11350201811	5.14	4.19		ΝΑΙ	2018-11-08	9		2018-11-12	13	ΟΧΙ	ΝΑΙ	ΚΟΠΡΑΝΑ	Enterococcus				CR	I	ΝΑΙ			ΟΧΙ						2021-02-18
	1703	13056900171	ΚΟΥΔΑΣ ΔΗΜΗΤΡΙΟΣ T-LBL			1969-05-13	ALL	Ph(-)	CR1	ΑΛΛΟΓΕΝΗΣ	ΜΗ ΣΥΓΓΕΝΗΣ	10 / 10	ΠΕΡΙΦΕΡΙΚΟ	TBI-CY-ATG		2018-11-07	25	290	0.64	2018	DE002642D001018001391A00S1307V0020181108	7.12	3.79		ΝΑΙ	2018-11-18	11		2018-11-20	13	ΟΧΙ	ΟΧΙ						CR	II	ΌΧΙ			ΟΧΙ						2022-06-14
	1704	21086002041	ΔΗΜΟΠΟΥΛΟΥ ΑΙΚΑΤΕΡΙΝΗ			1960-08-21	HL	Classical	PRIM. REF. CHEMOSENSITIVE	ΑΥΤΟΛΟΓΗ			ΠΕΡΙΦΕΡΙΚΟ	BEAM		2018-11-05				2018		2.639			ΝΑΙ	2018-11-16	11		2018-11-18	13	ΝΑΙ	ΝΑΙ	ΚΟΠΡΑΝΑ, ΑΙΜΑ (ΚΦΚ)	K.pneumoniae				CR					ΟΧΙ						7.3.2019
	1706	23059501520	ΤΖΕΛΗ ΝΤΟΡΙΑΝΑ			1995-05-23	HL	Classical	RELAPSE CHEMOSENSITIVE	ΑΥΤΟΛΟΓΗ			ΠΕΡΙΦΕΡΙΚΟ	BEAM		2018-11-06				2018		3.09			ΝΑΙ	2018-11-15	9		2018-11-17	11	ΟΧΙ	ΟΧΙ						CR					ΟΧΙ						2019-09-17
	1705	4116200074	ΦΩΤΙΑΔΗΣ ΓΕΩΡΓΙΟΣ			1962-11-04	AML		CR2	ΑΛΛΟΓΕΝΗΣ	ΤΑΥΤΟΣΗΜΟΣ ΑΔΕΛΦΟΣ	8 / 8	ΠΕΡΙΦΕΡΙΚΟ	BU-FLU (Myeloablative)		2018-11-06	129	179	1.01	2018		4.96	3.64		ΝΑΙ	2018-11-22	16		2018-11-19	13	ΟΧΙ	ΟΧΙ						CR	0	ΝΑΙ			ΟΧΙ						2022-08-05
	1707	712844 (ΚΥΠΡΟΣ)	ΚΟΛΟΚΟΤΡΩΝΗ ΜΑΡΙΑ			1970-10-06	AML		CR1	ΑΛΛΟΓΕΝΗΣ	ΤΑΥΤΟΣΗΜΟΣ ΑΔΕΛΦΟΣ		ΠΕΡΙΦΕΡΙΚΟ	BUCY-20h rest		2018-11-09	25	194	0.78	2018	Μ000718000115	4.46	2.67		ΝΑΙ	2018-11-26	17		2018-11-27	18	ΝΑΙ	ΝΑΙ	ΠΕΡΙΠΡΩΚΤΙΚΟ, AIMA (KΦΚ)	VRE, myroides, brevundimonas				CR	0	ΝΑΙ			ΟΧΙ						2019-03-12
	1708	20096504376	ΒΛΑΧΟΣ ΧΡΗΣΤΟΣ			1965-09-20	MM		PR	ΑΥΤΟΛΟΓΗ			ΠΕΡΙΦΕΡΙΚΟ	HDM		2018-11-12				2018		3.852			ΝΑΙ	2018-11-22	10		2018-11-24	12								CR					ΟΧΙ						2020-01-10
	1709	25036803978	ΜΟΥΣΤΑΚΑΣ ΧΡΗΣΤΟΣ			1968-03-25	NHL	DLBCL	RELAPSE CHEMOSENSITIVE	ΑΥΤΟΛΟΓΗ			ΠΕΡΙΦΕΡΙΚΟ	BEAM		2018-11-15				2018		3.272			ΝΑΙ	2018-11-25	10		2018-11-26	11	ΝΑΙ	ΝΑΙ	ΑΙΜΑ (ΚΦΚ)	S.epidemidis	3ος/2019			RELAPSED DISEASE					ΟΧΙ						4ος/2019
	1710	12089901792	ΧΑΡΑΚΤΣΗΣ ΡΑΦΑΗΛ-ΙΩΑΝΝΗΣ (one direction mismatch) (back-up μόσχευμα στην κρυοκατάψυξη)			1999-08-12	ALL	Ph(-)	CR2	ΑΛΛΟΓΕΝΗΣ	ΜΗ ΣΥΓΓΕΝΗΣ	7 / 8	ΠΕΡΙΦΕΡΙΚΟ	TBI-CY-ATG		2018-11-20	32	152	0.61	2018	DE007502D000918004904A00S1307V0020181122	6.27	0.85		ΝΑΙ	2018-12-05	15		2018-12-06	16	ΝΑΙ	ΝΑΙ	ΟΥΡΑ, ΑΙΜΑ (ΚΦΚ)	Ε.faecium, S.epidermidis	8ος/2019			RELAPSED DISEASE	0	ΝΑΙ			ΟΧΙ						10ς/22
	1711	7016303039	ΑΠΑΖΟΓΛΟΥ ΙΩΑΝΝΗΣ			1963-01-07	AML		CR1	ΑΛΛΟΓΕΝΗΣ	ΜΗ ΣΥΓΓΕΝΗΣ	10 / 10	ΠΕΡΙΦΕΡΙΚΟ	BU-FLU (Myeloablative)		2018-11-20	28	147	0.7	2018	Μ00121800007600	6.64	1.26		ΝΑΙ	2018-12-02	12		2018-12-02	12		ΝΑΙ						CR	0	ΌΧΙ			ΟΧΙ						2019-03-13
	1712	5077202041	ΑΔΑΜΟΠΟΥΛΟΥ ΕΛΕΝΗ			1972-07-05	Autoimmune		REFRACTORY PROGRESSIVE	ΑΥΤΟΛΟΓΗ			ΠΕΡΙΦΕΡΙΚΟ	CY-ATG ΣΚΛΗΡΟΔΕΡΜΑ		2018-11-23				2018		2.05			ΝΑΙ	2018-12-03	10		2018-12-03	10	ΝΑΙ	ΝΑΙ	ΑΙΜΑ (ΚΦΚ)	S.haemolyticus				RESPOND					ΟΧΙ						2021-03-04
	1713	19116903881	ΣΚΟΥΡΛΑ ΣΟΦΙΑ			1969-11-19	AML		REFRACTORY	ΑΛΛΟΓΕΝΗΣ	ΜΗ ΣΥΓΓΕΝΗΣ	10 / 10	ΠΕΡΙΦΕΡΙΚΟ	BUCY-ATG 20h rest		2018-11-27	24	210	0.56	2018	NA	6.7	2.95		ΝΑΙ	2018-12-09	12		2018-12-10	13	ΝΑΙ	ΝΑΙ	ΟΥΡΑ, ΑΙΜΑ (ΚΦΚ), ΚΟΠΡΑΝΑ	P.mirabilis, S. epidermitis, P aeruginosa				CR	INDUCED	ΝΑΙ			ΟΧΙ						2022-06-14
	1714	23056600648	ΓΕΩΡΓΙΑΔΟΥ ΜΑΡΙΑ			1966-05-23	AML	Secondary	CR1	ΑΛΛΟΓΕΝΗΣ	ΜΗ ΣΥΓΓΕΝΗΣ	10 / 10	ΠΕΡΙΦΕΡΙΚΟ	FLU-TREO-ATG		2018-11-29	20	187	0.61	2018	ΝΑ	11	3.58		ΝΑΙ	2018-12-08	9		2018-12-10	11	ΝΑΙ	ΝΑΙ	ΚΟΠΡΑΝΑ,ΑΙΜΑ (ΚΦΚ)	K.pneumoniae	2019-03-14			CR	0	ΌΧΙ			ΟΧΙ						2019-03-14
	1715	3066102736	ΘΩΜΑΣ ΓΕΩΡΓΙΟΣ			1961-06-03	NHL	DLBCL	PRIM. REF. CHEMOSENSITIVE	ΑΥΤΟΛΟΓΗ			ΠΕΡΙΦΕΡΙΚΟ	BEAM		2018-12-03				2018		4.02			ΝΑΙ	2018-12-12	9		2019-01-08	36	ΝΑΙ	ΝΑΙ	ΑΙΜΑ (ΚΦΚ)	S. caprae	10ος/2019			RELAPSED DISEASE					ΟΧΙ						2020-10-18
	1716	25077103080	ΣΤΕΡΓΙΟΥ ΕΥΑΓΓΕΛΙΑ			1971-07-25	ALL	Ph(-)	CR1	ΑΛΛΟΓΕΝΗΣ	ΤΑΥΤΟΣΗΜΟΣ ΑΔΕΛΦΟΣ		ΠΕΡΙΦΕΡΙΚΟ	TBI-CY		2018-12-04	77	290	0.63	2018		5.19	4.37		ΝΑΙ	2018-12-19	15		2018-12-19	15								CR	0	ΌΧΙ			ΟΧΙ						2021-04-22
	1718	30017303725	ΣΑΒΒΙΔΑΚΗ ΙΩΑΝΝΑ			1973-01-30	AML		CR1	ΑΛΛΟΓΕΝΗΣ	ΤΑΥΤΟΣΗΜΟΣ ΑΔΕΛΦΟΣ		ΠΕΡΙΦΕΡΙΚΟ	BUCY		2018-12-13	66	134	0.61	2018		4.83	4.06		ΝΑΙ	2018-12-25	12		2018-12-27	14	ΟΧΙ	ΝΑΙ	ΟΥΡΑ	Enterococcus faecium				CR	0	ΌΧΙ			ΟΧΙ						2021-10-04
	1717	28086501575	ΣΤΕΠΚΟΣ ΣΩΤΗΡΙΟΣ			1965-08-28	MM	VgPR	VGPR	ΑΥΤΟΛΟΓΗ			ΠΕΡΙΦΕΡΙΚΟ	HDM		2018-12-03				2018		3.6			ΝΑΙ	2018-12-13	10		2018-12-15	12								VGPR					ΟΧΙ
	1721	4125601874	ΡΑΛΛΑΚΗΣ ΙΓΝΑΤΙΟΣ			1956-12-04	AML		CR1	ΑΛΛΟΓΕΝΗΣ	ΤΑΥΤΟΣΗΜΟΣ ΑΔΕΛΦΟΣ		ΠΕΡΙΦΕΡΙΚΟ	FLU-TREO		2018-12-18	30	194	0.99	2018		4.75	2.26		ΝΑΙ	2018-12-27	9		2018-12-28	10								CR	0	ΝΑΙ			ΟΧΙ						2020-10-04
	1722	13067200223	ΜΠΑΛΤΖΗ ΣΟΦΙΑ			1972-06-13	ALL	Ph(-)	CR1	ΑΛΛΟΓΕΝΗΣ	ΜΗ ΣΥΓΓΕΝΗΣ	10 / 10	ΠΕΡΙΦΕΡΙΚΟ	BUCY-ATG		2018-12-20	50	206	0.38	2018		7.6			ΝΑΙ	2018-12-31	11		2019-01-02	13								CR	0	ΌΧΙ			ΟΧΙ						2019-03-12
	1720	23088801099	ΣΥΛΛΙΓΝΑΚΗΣ ΚΩΝΣΤΑΝΤΙΝΟΣ			1988-08-23	ALL	Ph(+)	CR1	ΑΛΛΟΓΕΝΗΣ	ΜΗ ΣΥΓΓΕΝΗΣ	10 / 10	ΠΕΡΙΦΕΡΙΚΟ	TBI-CY		2018-12-19	13	278	0.66	2018		5.3	2.4		ΝΑΙ	2018-12-31	12		2019-01-02	14								CR	ΥΠΕΡΟΞΥ	ΝΑΙ			ΟΧΙ						2019-03-14
	1719	16016300978	ΒΑΣΙΛΟΥΔΗΣ ΓΕΩΡΓΙΟΣ			1963-01-16	MM	CR	CR1	ΑΥΤΟΛΟΓΗ			ΠΕΡΙΦΕΡΙΚΟ	HDM		2018-12-10				2018		4			ΝΑΙ	2018-12-20	10		2018-12-24	14								CR					ΟΧΙ						2019-12-10
	1726	11097204116	ΣΑΡΑΦΙΔΗΣ ΑΛΕΞΑΝΔΡΟΣ			1972-09-11	HL	Classical	RELAPSE CHEMOSENSITIVE	ΑΥΤΟΛΟΓΗ			ΠΕΡΙΦΕΡΙΚΟ	BEAM		2018-12-20				2018		9.87			ΝΑΙ	2018-12-30	10		2019-01-02	13	ΝΑΙ	ΝΑΙ	ΑΙΜΑ(ΚΦΚ)	Staph epidermitis				CR					ΟΧΙ						2019-01-02
	1723	8117301120	ΠΕΡΓΑΜΑΛΗ ΜΑΡΙΑ			1973-11-08	Autoimmune		REFRACTORY	ΑΥΤΟΛΟΓΗ			ΠΕΡΙΦΕΡΙΚΟ	CY-ATG ΣΚΛΗΡΟΔΕΡΜΑ		2018-12-20				2018		5.961			ΝΑΙ	2018-12-29	9		2018-12-31	11								RESPOND					ΟΧΙ						2019-03-13
	1724	14045400752	ΚΙΣΚΟΡΙΔΗΣ ΚΩΝΣΤΑΝΤΙΝΟΣ			1954-04-14	Transformation from MDS/MPD	sAML	ACTIVE DISEASE	ΑΛΛΟΓΕΝΗΣ	ΤΑΥΤΟΣΗΜΟΣ ΑΔΕΛΦΟΣ		ΠΕΡΙΦΕΡΙΚΟ	FLU-TREO		2018-12-27	18	119	1.02	2018		2.78	2.48		ΝΑΙ	2019-01-09	13		2019-01-16	20	ΟΧΙ	ΟΧΙ			2019-02-18			RELAPSED DISEASE	0	ΌΧΙ			ΟΧΙ						2019-04-05
	1725	27025501134	ΓΕΝΗΜΑΧΛΕΛΗΣ ΠΑΝΑΓΙΩΤΗΣ			1955-02-27	MM	CR	CR1	ΑΥΤΟΛΟΓΗ			ΠΕΡΙΦΕΡΙΚΟ	HDM		2018-12-24				2018		4.48			ΝΑΙ	2019-01-07	14		2019-01-11	18		ΟΧΙ						CR					ΟΧΙ						2019-01-16
	1727	12098602803	ΚΑΡΑΜΑΝΗ ΚΑΛΛΙΟΠΗ			1986-09-12	HL	Classical	PRIM. REF. CHEMORESISTANT	ΑΥΤΟΛΟΓΗ			ΠΕΡΙΦΕΡΙΚΟ	BEAM		2019-01-10	285	135	0.76	2019		6.44			ΝΑΙ	2019-01-19	9		2019-01-21	11	ΟΧΙ	ΝΑΙ	ΟΥΡΑ	E COLI				PROGRESSIVE DISEASE					ΟΧΙ						2023-03-22
	1728	9016700255	ΜΑΚΡΗΣ ΠΑΝΑΓΙΩΤΗΣ			1967-01-09	AML		CR2	ΑΛΛΟΓΕΝΗΣ	ΜΗ ΣΥΓΓΕΝΗΣ	7 / 8	ΠΕΡΙΦΕΡΙΚΟ	BUCY-ATG 20h rest		2019-01-15	145	202	0.64	2019	1673-1079-6	7.5	1.62		ΝΑΙ	2019-01-26	11		2019-01-27	12	ΟΧΙ	ΟΧΙ						CR	I	ΝΑΙ			ΟΧΙ						2021-02-01
	1729	8047103141	ΣΕΛΗΝΗ ΧΑΡΙΚΛΕΙΑ			1971-04-08	ALL	Ph(+)	ACTIVE DISEASE	ΑΛΛΟΓΕΝΗΣ	ΜΗ ΣΥΓΓΕΝΗΣ	7 / 8	ΠΕΡΙΦΕΡΙΚΟ	TBI-CY-ATG		2019-01-28	73	269	0.33	2019		4.9	1.66		ΝΑΙ	2019-02-11	14											UNCONFIRM CR	III	ΌΧΙ			ΟΧΙ				ΝΑΙ		2019-04-02
	1730	700275	ΤΙΜΟΘΕΟΥ ΧΑΡΑΛΑΜΠΟΣ			1971-06-13	MPAL		CR1	ΑΛΛΟΓΕΝΗΣ	ΤΑΥΤΟΣΗΜΟΣ ΑΔΕΛΦΟΣ		ΜΥΕΛΙΚΟ	TBI-CY		2019-02-04	143	118	0.81	2019		4.35	0.729		ΝΑΙ	2019-02-18	14		2019-02-21	17	ΝΑΙ	ΑΙΜΑ	ΝΑΙ	Staph epidermitis, stenotrophomonas malt.				CR	0	ΌΧΙ			ΟΧΙ						2019-09-17
	1731	26057600178	ΠΑΠΑΓΑΒΡΙΗΛ ΓΕΩΡΓΙΟΣ			1976-05-26	MM		PR	ΑΥΤΟΛΟΓΗ			ΠΕΡΙΦΕΡΙΚΟ	HDM		2019-02-01	246	222	0.74	2019		6.7			ΝΑΙ	2019-02-11	10		2019-02-16	15	ΝΑΙ	ΝΑΙ	ΑΙΜΑ, ΚΦΚ	Staph epidermitis		2019-07-04		RELAPSED DISEASE					ΟΧΙ						11ος/2019
	1732	602391	ΜΑΥΡΟΥΔΗΣ ΑΝΔΡΕΑΣ			1960-11-11	AML	Secondary	CR1	ΑΛΛΟΓΕΝΗΣ	ΣΥΓΓΕΝΗΣ - ΑΠΛΟΤΑΥΤΟΣΗΜΗ	HAPLOIDENTICAL	ΜΥΕΛΙΚΟ	FLU-TREO-TBI-post infusion CY		2019-02-06	92	147	0.66	2019		4.03	0.795		ΝΑΙ	2019-02-21	15		2019-03-08	30	ΝΑΙ	ΝΑΙ	ΟΥΡΑ, ΑΙΜΑ	Proteus m., klebsiella pn				CR	0	ΝΑΙ			ΟΧΙ				ΝΑΙ		2019-06-12
	1733	28025000820	ΤΣΟΛΙΑΡΙΔΟΥ ΘΕΟΦΑΝΩ			1950-02-19	MM	CR	CR1	ΑΥΤΟΛΟΓΗ			ΠΕΡΙΦΕΡΙΚΟ	HDM		2019-02-07	160	140	0.65	2019		4.66			ΝΑΙ	2019-02-17	10		2019-02-19	12	ΝΑΙ	ΝΑΙ	ΑΙΜΑ,ΟΥΡΑ	Staph hominis, E. coli				CR					ΟΧΙ						2023-03-21
	1734	1015107756	ΕΛΕΥΘΕΡΙΑΔΗΣ ΣΑΒΒΑΣ			1951-01-01	MM	CR		ΑΥΤΟΛΟΓΗ			ΠΕΡΙΦΕΡΙΚΟ	HDM		2019-02-14	256	188	1.28	2019		6.47			ΝΑΙ	2019-02-25	11		2019-02-27	13	ΟΧΙ	ΟΧΙ						UNKNOWN					ΟΧΙ						2019-03-14
	1735	20057105957	ΓΙΑΝΝΟΠΟΥΛΟΣ ΚΩΝΣΤΑΝΤΙΝΟΣ			1971-05-20	MM		PR	ΑΥΤΟΛΟΓΗ			ΠΕΡΙΦΕΡΙΚΟ	HDM		2019-02-18	94	333	0.79	2019		2.71			ΝΑΙ	2019-03-01	11		2019-03-08	18	ΟΧΙ	ΟΧΙ						UNKNOWN					ΟΧΙ						2019-04-10
	1737	21129900276	ΜΑΝΟΜΕΝΙΔΗΣ ΕΥΣΤΑΘΙΟΣ			1999-12-21	NHL	Πρωτοπαθές μεσοθωρακείου	PRIM. REF. CHEMORESISTANT	ΑΥΤΟΛΟΓΗ			ΠΕΡΙΦΕΡΙΚΟ	BEAM		2019-02-25	186	164	0.8	2019		10.4			ΝΑΙ	2019-03-07	10		2019-03-10	13	ΟΧΙ	ΟΧΙ						PROGRESSIVE DISEASE					ΟΧΙ						2023-04-07
	1736	1065604132	ΒΡΙΖΩΝΗΣ ΚΩΝΣΤΑΝΤΙΝΟΣ			1956-06-01	AML		CR1	ΑΛΛΟΓΕΝΗΣ	ΤΑΥΤΟΣΗΜΟΣ ΑΔΕΛΦΟΣ		ΠΕΡΙΦΕΡΙΚΟ	FLU-TREO		2019-02-25	73	210	0.74	2019		2.89	2.49		ΝΑΙ	2019-03-08	11		2019-03-10	13	ΟΧΙ	ΟΧΙ						CR	0	ΌΧΙ			ΟΧΙ						2019-09-25
	1739	10038502190	ΧΑΛΕΠΟΠΟΥΛΟΣ ΑΙΜΙΛΙΟΣ			1985-03-10	HL	Classical	RELAPSE CHEMOSENSITIVE	ΑΥΤΟΛΟΓΗ			ΠΕΡΙΦΕΡΙΚΟ	BEAM		2019-02-27	254	245	0.97	2019		4.77			ΝΑΙ	2019-03-09	10		2019-03-12	13	ΝΑΙ	ΝΑΙ	ΑΙΜΑ	staph hominis				PROGRESSIVE DISEASE					ΟΧΙ						2022-08-04
	1738	13026602865	ΦΩΤΙΑΔΟΥ ΜΑΡΙΑΝΑ			1966-02-13	AML		CR1	ΑΛΛΟΓΕΝΗΣ	ΤΑΥΤΟΣΗΜΟΣ ΑΔΕΛΦΟΣ		ΠΕΡΙΦΕΡΙΚΟ	BU-FLU (Myeloablative)		2019-02-27	77	205	0.56	2019		4.2	2.24		ΝΑΙ	2019-03-13	14		2019-03-13	14	ΟΧΙ	οχι			2019-06-24			RELAPSED DISEASE	0	ΝΑΙ			ΟΧΙ						2019-12-30
	1741	6065802552	ΒΑΖΟΥΡΑΣ ΚΩΝΣΤΑΝΤΙΝΟΣ			1958-06-06	NHL	DLBCL	RELAPSE CHEMOSENSITIVE	ΑΥΤΟΛΟΓΗ			ΠΕΡΙΦΕΡΙΚΟ	BEAM		2019-03-13	176	173	0.81	2019		6.27			ΝΑΙ	2019-03-22	9		2019-03-24	11	ΝΑΙ	ΝΑΙ	ΑΙΜΑ	Staph epidermitis	2020-03-09			RELAPSED DISEASE					ΟΧΙ						2020-09-11
	1740	28056902134	ΠΑΠΑΓΕΩΡΓΙΟΥ ΣΠΥΡΙΔΩΝ			1969-05-28	NHL	DLBCL	PRIM. REF. CHEMOSENSITIVE	ΑΥΤΟΛΟΓΗ			ΠΕΡΙΦΕΡΙΚΟ	BEAM		2019-03-13	115	196	1.09	2019		3.358			ΝΑΙ	2019-03-24	11		2019-03-30	17	ΝΑΙ	ΝΑΙ	ΑΙΜΑ	Staph epidermitis	6ος/2019			RELAPSED DISEASE					ΟΧΙ						2019-09-30
	1742	12065802501	ΜΙΧΟΠΟΥΛΟΥ ΓΕΩΡΓΙΑ			1958-06-12	MM		PR	ΑΥΤΟΛΟΓΗ			ΠΕΡΙΦΕΡΙΚΟ	HDM		2019-03-12	331	202	0.64	2019		3.659			ΝΑΙ	2019-03-24	12		2019-03-26	14	ΝΑΙ	ΝΑΙ	ΑΙΜΑ	Staph hom.				CR					ΟΧΙ						2019-06-14
	1743	6066605293	ΑΛΑΣΕΙΡΛΗΣ ΔΗΜΟΣΘΕΝΗΣ			1966-06-06	MM	CR		ΑΥΤΟΛΟΓΗ			ΠΕΡΙΦΕΡΙΚΟ	HDM		2019-03-14	195	140	0.73	2019		4.68			ΝΑΙ	2019-03-26	12		2019-03-27	13	ΟΧΙ							CR					ΟΧΙ						2021-04-28
	1744	6097601980	ΜΠΡΑΝΙΩΤΗ ΠΑΝΑΓΙΩΤΑ			1976-09-06	NHL	T-NOS	CR1	ΑΥΤΟΛΟΓΗ			ΠΕΡΙΦΕΡΙΚΟ	BEAM		2019-03-26	204	137	0.62	2019		6.81			ΝΑΙ	2019-04-05	10		2019-04-07	12	ΟΧΙ	OXI						CR					ΟΧΙ						2019-10-01
	1746	17099700613	ΣΤΑΥΡΙΔΗΣ ΣΤΑΥΡΟΣ			1999-09-17	HL	Classical	PRIM. REF. CHEMOSENSITIVE	ΑΥΤΟΛΟΓΗ			ΠΕΡΙΦΕΡΙΚΟ	BEAM		2019-03-28	104	179	0.87	2019		10.4			ΝΑΙ	2019-04-08	11		2019-04-11	14	ΝΑΙ	ΝΑΙ	ΑΙΜΑ, ΟΥΡΑ	Staph. Capitis, E.coli				CR					ΟΧΙ						2019-05-17
	1745	4025204035	ΤΣΑΣΚΟΠΟΥΛΟΣ ΚΩΝΣΤΑΝΤΙΝΟΣ			1952-02-04	NHL	T-NOS	CR1	ΑΥΤΟΛΟΓΗ			ΠΕΡΙΦΕΡΙΚΟ	BEAM		2019-03-28	132	179	0.98	2019		5.19			ΝΑΙ	2019-04-07	10		2019-04-08	11	ΟΧΙ	ΟΧΙ				9ος/2019		RELAPSED DISEASE					ΟΧΙ						4ος/2020
	1747	2028802698	ΦΙΝΟΣ ΔΗΜΗΤΡΙΟΣ			1988-02-02	AML		CR2	ΑΛΛΟΓΕΝΗΣ	ΣΥΓΓΕΝΗΣ - ΑΠΛΟΤΑΥΤΟΣΗΜΗ	HAPLOIDENTICAL	ΜΥΕΛΙΚΟ	THIOTEPA-FLU-BU UN HAPLO		2019-04-03	83	154	0.73	2019		3.19	0.59		ΝΑΙ	2019-04-20	17		2019-04-29	26	ΟΧΙ	ΝΑΙ	ΚΟΠΡΑΝΑ	Pseudom. Aerog.				CR	I	ΝΑΙ			ΟΧΙ						2023-09-12
	1748	5125201524	ΣΑΡΡΗ ΚΑΛΛΙΟΠΗ			1952-12-05	NHL	DLBCL	RELAPSE CHEMOSENSITIVE	ΑΥΤΟΛΟΓΗ			ΠΕΡΙΦΕΡΙΚΟ	BEAM		2019-04-08	153	200	0.74	2019		8.5			ΝΑΙ	2019-04-17	9		2019-04-18	10	ΟΧΙ	ΟΧΙ						CR					ΟΧΙ						2021-08-07
	1749	8059201403	ΧΑΤΖΗΡΟΥΣΙΑ ΜΑΡΙΑ			1992-05-08	ALL	Ph(-)	CR3	ΑΛΛΟΓΕΝΗΣ	ΜΗ ΣΥΓΓΕΝΗΣ	8 / 8	ΠΕΡΙΦΕΡΙΚΟ	CY-TBI-ATG		2019-04-10	30	145	0.43	2019	DE-DKM7418312	6	2		ΝΑΙ	2019-04-22	12		2019-04-25	15	ΟΧΙ	ΟΧΙ						CR	II	ΝΑΙ			ΟΧΙ						2021-07-19
	1750	16018702528	ΜΑΥΡΟΠΟΥΛΟΥ ΕΥΤΥΧΙΑ			1987-01-16	HL	Classical	PRIM. REF. CHEMOSENSITIVE	ΑΥΤΟΛΟΓΗ			ΠΕΡΙΦΕΡΙΚΟ	BEAM		2019-04-11	112	134	0.61	2019		5.46			ΝΑΙ	2019-04-20	9		2019-04-22	11	ΟΧΙ	ΟΧΙ						CR					ΟΧΙ						2019-10-09
	1751	30105803370	ΒΡΑΚΑΣ ΝΙΚΟΛΑΟΣ			1958-10-30	NHL	T-Anaplastic	CR1	ΑΥΤΟΛΟΓΗ			ΠΕΡΙΦΕΡΙΚΟ	BEAM		2019-04-17	126	395	0.85	2019		3.3			ΝΑΙ	2019-04-28	11		2019-05-06	19	ΝΑΙ	NAI	ΟΥΡΑ	E.coli, Pseudom. Aero., Staph. Epiderm.				CR					ΟΧΙ						2019-05-28
	1752	18065601298	ΤΖΟΥΒΑΛΕΚΑΣ ΜΙΛΤΙΑΔΗΣ			1956-06-18	NHL	Mantle cell	CR2	ΑΛΛΟΓΕΝΗΣ	ΤΑΥΤΟΣΗΜΟΣ ΑΔΕΛΦΟΣ	8 / 8	ΠΕΡΙΦΕΡΙΚΟ	FLU-CY		2019-04-22	126	228	1	2019		5.18	3.85		ΝΑΙ	2019-05-01	9		2019-05-02	10	ΟΧΙ	ΟΧΙ						CR	0	ΝΑΙ			ΟΧΙ						2019-10-10
	1753	5106103723	ΝΤΟΥΛΕ ΚΟΣΤΑΝΤΣΑ (DULE KOSTANCA)			1961-10-05	MM	CR	PR	ΑΥΤΟΛΟΓΗ			ΠΕΡΙΦΕΡΙΚΟ	HDM		2019-04-19	251	369	0.46	2019		2.82			ΝΑΙ	2019-04-30	11		2019-05-01	12	ΝΑΙ			Staph. Epidermidis				CR					ΟΧΙ						2023-10-16
	1754	13088403350	ΓΙΟΥΒΑΝΙΔΗΣ ΕΥΣΤΡΑΤΙΟΣ			1984-08-13	NHL	T-NOS	PRIM. REF. CHEMOSENSITIVE	ΑΥΤΟΛΟΓΗ			ΠΕΡΙΦΕΡΙΚΟ	BEAM		2019-04-24	229	192	0.77	2019		5.4			ΝΑΙ	2019-05-06	12		2019-05-06	12	ΟΧΙ							CR					ΟΧΙ						2019-10-15
	1755	1077305736	ΜΠΑΓΓΑΛΑΣ ΝΙΚΟΛΑΟΣ			1973-07-01	NHL	T-Anaplastic	PRIM. REF. CHEMOSENSITIVE	ΑΥΤΟΛΟΓΗ			ΠΕΡΙΦΕΡΙΚΟ	BEAM		2019-04-25	167	178	0.75	2019		6.8			ΝΑΙ	2019-05-05	10		2019-05-06	11	ΟΧΙ							PR					ΟΧΙ						2019-10-14
	1756	12105200625	ΚΑΡΑΜΠΕΤΣΟΥ ΑΓΓΕΛΙΚΗ			1952-10-12	AML	Secondary	CR2	ΑΛΛΟΓΕΝΗΣ	ΜΗ ΣΥΓΓΕΝΗΣ	10 / 10	ΠΕΡΙΦΕΡΙΚΟ	FLU-TREO-ATG		2019-05-05	88	164	0.72	2019		7.89	3.96		ΝΑΙ	2019-05-18	13		2019-05-20	15								CR	0	ΝΑΙ			ΟΧΙ						2019-05-24
	1757	24105902670	ΚΑΤΣΑΝΟΣ ΕΥΑΓΓΕΛΟΣ			1959-10-24	NHL	Mantle cell	CR1	ΑΥΤΟΛΟΓΗ			ΠΕΡΙΦΕΡΙΚΟ	BEAM		2019-05-07				2019		5.62			ΝΑΙ	2019-05-17	10		2019-05-19	12								CR					ΟΧΙ						2019-09-24
	1758	23116601578	ΜΠΑΛΙΚΤΣΗΣ ΑΝΑΣΤΑΣΙΟΣ			1966-11-23	MDS	RAEB I	PR	ΑΛΛΟΓΕΝΗΣ	ΜΗ ΣΥΓΓΕΝΗΣ	10 / 10	ΠΕΡΙΦΕΡΙΚΟ	FLU-TREO-ATG		2019-05-14	159	144	0.67	2019					ΝΑΙ	2019-05-25	11		2019-05-27	13					2020-01-15			RELAPSED DISEASE	0	ΌΧΙ			ΟΧΙ						2019-09-26
	1760	18096402781	NDOJ GJERGJ			1964-09-18	AML	M0	CR1	ΑΛΛΟΓΕΝΗΣ	ΜΗ ΣΥΓΓΕΝΗΣ	10 / 10	ΠΕΡΙΦΕΡΙΚΟ	FLU-TREO-ATG		2019-05-22	18	132	1.17	2019		6.8	2.4		ΝΑΙ	2019-06-03	12		2019-06-05	14								CR	I	ΝΑΙ			ΟΧΙ						2019-10-14
	1759	7106302511	ΙΩΑΝΝΙΔΗΣ ΠΑΣΧΑΛΗΣ			1963-10-07	MM	VgPR	VGPR	ΑΥΤΟΛΟΓΗ			ΠΕΡΙΦΕΡΙΚΟ	HDM		2019-05-16	175	196	0.91	2019		4.23			ΝΑΙ	2019-05-27	11		2019-05-29	13								CR					ΟΧΙ						2019-10-03
	1761	8046900539	ΝΤΙΚΟΣ ΚΩΝΝΟΣ			1969-04-08	NHL	Mantle cell	PRIM. REF. CHEMOSENSITIVE	ΑΥΤΟΛΟΓΗ			ΠΕΡΙΦΕΡΙΚΟ	BEAM		2019-05-23	176	221	1.36	2019		13.28				2019-06-02	10		2019-06-04	12								CR					ΟΧΙ						2020-04-01
	1762	19086903002	ΓΡΙΖΟΠΟΥΛΟΥ ΜΑΡΙΑ			1969-08-19	AML		CR2	ΑΛΛΟΓΕΝΗΣ	ΜΗ ΣΥΓΓΕΝΗΣ	8 / 8	ΠΕΡΙΦΕΡΙΚΟ	BUCY-ATG		2019-05-30	72	119	0.8	2019		2.97	2.31		ΝΑΙ	2019-06-11	12		2019-06-11	12	ΟΧΙ				2021-09-06			RELAPSED DISEASE	II	ΌΧΙ			ΟΧΙ						2023-06-02
	1763	29078702858	ΚΑΡΑΓΙΑΝΝΗΣ ΙΩΑΝΝΗΣ			1987-07-29	ALL		CR2	ΑΛΛΟΓΕΝΗΣ	ΤΑΥΤΟΣΗΜΟΣ ΑΔΕΛΦΟΣ		ΠΕΡΙΦΕΡΙΚΟ	FLU-MEL		2019-05-28	61	234	0.93	2019		5.39	1.86		ΝΑΙ	2019-06-07	10		2019-06-08	11	ΟΧΙ							CR	0	ΌΧΙ			ΟΧΙ						2019-12-18
	1764	30067802535	ΧΑΤΖΗΑΝΤΩΝΙΑΔΗΣ ΧΑΡΑΛΑΜΠΟΣ			1978-06-30	HL	Classical	PRIM. REF. CHEMOSENSITIVE	ΑΥΤΟΛΟΓΗ			ΠΕΡΙΦΕΡΙΚΟ	BEAM		2019-05-31	257	164	0.8	2019		7.07			ΝΑΙ	2019-06-12	12		2019-06-12	12	ΟΧΙ							CR					ΟΧΙ						2019-07-09
	1765	28066203796	ΤΣΕΤΗΣ ΔΗΜΗΤΡΙΟΣ			1962-06-28	MDS	RAEB I	CR1	ΑΛΛΟΓΕΝΗΣ	ΜΗ ΣΥΓΓΕΝΗΣ	8 / 8	ΠΕΡΙΦΕΡΙΚΟ	FLU-TREO-ATG		2019-06-04	56	257	0.93	2019	GRA15519D	10.1	2.25		ΝΑΙ	2019-06-13	9		2019-06-13	9	ΟΧΙ							CR	III	ΝΑΙ			ΟΧΙ						2019-12-22
	1766	4065902670	ΚΗΠΟΥΡΙΔΗΣ ΗΡΑΚΛΗΣ			1959-06-04	ALL	Ph(-)	CR2	ΑΛΛΟΓΕΝΗΣ	ΣΥΓΓΕΝΗΣ - ΑΠΛΟΤΑΥΤΟΣΗΜΗ	HAPLOIDENTICAL	ΜΥΕΛΙΚΟ	THIOTEPA-FLU-MEL-MEL-post infusion CY		2019-06-05	38	209	0.78	2019	Μ000719000199	4.19	0.73		ΝΑΙ	2019-06-23	18		2019-06-29	24	ΟΧΙ	ΟΧΙ						CR	II	ΝΑΙ			ΟΧΙ						2021-02-11
	1767	27038602978	ΚΑΤΣΑΡΟΣ ΦΩΤΙΟΣ BUSULFAN ΜΕΙΖΩΝ Β- ΘΑΛΑΣΣΑΙΜΙΑ ΓΟΝΙΔΙΑΚΗ ΘΕΡΑΠΕΙΑ			1986-03-27				ΑΥΤΟΛΟΓΗ			ΠΕΡΙΦΕΡΙΚΟ			2019-06-11	315	286	0.71	2019		7.7			ΝΑΙ	2019-07-01	20		2019-06-25	14	ΟΧΙ	ΟΧΙ						RESPOND					ΟΧΙ						2021-02-23
	1768	2096600057	ΑΝΑΣΤΑΣΙΑΔΗΣ ΗΛΙΑΣ			1966-06-02	NHL	Mantle cell	CR1	ΑΥΤΟΛΟΓΗ			ΠΕΡΙΦΕΡΙΚΟ	BEAM		2019-06-11	176	146	1.04	2019		6.3			ΝΑΙ	2019-06-22	11		2019-06-24	13	ΝΑΙ	ΝΑΙ	ΑΙΜΑ, ΟΥΡΑ	St. Epidermidis, St. hominis, E coli				CR					ΟΧΙ						2019-08-14
	1769	14129302791	ΚΟΝΤΟΠΟΥΛΟΣ ΕΜΜΑΝΟΥΗΛ (back up μοσχευμα στην κρυοκαταψυξη)			1993-12-14	MPAL		CR1	ΑΛΛΟΓΕΝΗΣ	ΜΗ ΣΥΓΓΕΝΗΣ	10 / 10	ΠΕΡΙΦΕΡΙΚΟ	CY-TBI-ATG		2019-06-18	128	164	0.79	2019	DEDKM9936739	8	0.99		ΝΑΙ	2019-07-02	14		2019-07-02	14	ΟΧΙ	ΟΧΙ						CR	II	ΝΑΙ			ΟΧΙ						2020-01-20
	1770	8070001675	ΦΛΩΡΟΣ ΑΘΑΝΑΣΙΟΣ			2000-07-08	HL	Classical	CR2	ΑΥΤΟΛΟΓΗ			ΠΕΡΙΦΕΡΙΚΟ	BEAM		2019-06-18	196	147	1	2019		5.49			ΝΑΙ	2019-06-30	12		2019-06-30	12	ΟΧΙ	ΟΧΙ						CR					ΟΧΙ						2019-07-25
	1771	1046502959	ΧΙΚΑ ΧΕΜΑΛ			1965-04-01	MDS/MPN		ACTIVE DISEASE	ΑΛΛΟΓΕΝΗΣ	ΤΑΥΤΟΣΗΜΟΣ ΑΔΕΛΦΟΣ		ΠΕΡΙΦΕΡΙΚΟ	FLU-TREO		2019-06-25	18	195	0.99	2019	Μ000719000208	3.9	2.19		ΝΑΙ	2019-07-09	14		2019-07-09	14	ΟΧΙ	OXI			2020-01-24			RELAPSED DISEASE	III	ΝΑΙ			ΟΧΙ						2020-01-17
	1774	12046803826	ΖΑΧΑΡΑΚΗ ΑΙΚΑΤΕΡΙΝΗ			1968-04-12	MDS	RAEB II		ΑΛΛΟΓΕΝΗΣ	ΤΑΥΤΟΣΗΜΟΣ ΑΔΕΛΦΟΣ		ΠΕΡΙΦΕΡΙΚΟ	BU-FLU (Myeloablative)		2019-07-01	155	152	0.6	2019	M000719000210	3.9	2.19		ΝΑΙ	2019-07-17	16		2019-07-13	12	ΟΧΙ	OXI			3ος/2020			RELAPSED DISEASE	I	ΝΑΙ			ΟΧΙ						2023-06-09
	1775	13047401396	ΜΠΑΡΙΩΤΗΣ ΧΑΡΑΛΑΜΠΟΣ			1974-04-13	HL	Classical	RELAPSE CHEMORESISTANT	ΑΥΤΟΛΟΓΗ			ΠΕΡΙΦΕΡΙΚΟ	BEAM		2019-07-04	198	190	0.76	2019		4.72			ΝΑΙ	2019-07-14	10		2019-07-16	12	ΝΑΙ	NAI	AIMA	St epidermidis				CR					ΟΧΙ						2019-07-22
	1776	26108702825	ΚΑΡΑΔΗΜΟΥ ΠΕΡΙΣΤΕΡΑ			1987-10-26	HL	Classical	PRIM. REF. CHEMORESISTANT	ΑΥΤΟΛΟΓΗ			ΠΕΡΙΦΕΡΙΚΟ	BEAM		2019-07-04	248	182	0.79	2019		3.6			ΝΑΙ	2019-07-15	11		2019-07-19	15	ΝΑΙ	ΝΑΙ	ΑΙΜΑ	St. hominis, Ps oryzihabitans				CR					ΟΧΙ						2019-08-09
	1777	24025702291	ΑΓΓΕΛΙΔΗΣ ΔΗΜΗΤΡΙΟΣ			1957-02-24	NHL	DLBCL	PRIM. REF. CHEMORESISTANT	ΑΥΤΟΛΟΓΗ			ΠΕΡΙΦΕΡΙΚΟ	BEAM		2019-07-05	163	218	0.91	2019		2.56			ΝΑΙ	2019-07-15	10		2019-07-13	8	ΝΑΙ	ΝΑΙ	ΑΙΜΑ	St epidermidis				RELAPSED DISEASE					ΟΧΙ						2019-09-10
	1773	11126301867	ΑΠΟΣΤΟΛΟΥ ΔΗΜΗΤΡΑ			1963-12-11	MM	VgPR	VGPR	ΑΥΤΟΛΟΓΗ			ΠΕΡΙΦΕΡΙΚΟ	HDM		2019-06-20	284	220	0.78	2019		2.54			ΝΑΙ	2019-07-01	11		2019-07-01	11	ΝΑΙ	NAI	AIMA	St capitis				CR					ΟΧΙ						2019-07-04
	1772	25056704668	ΓΚΑΤΖΑΙ ΧΑΣΟ			1968-05-25	MM	CR	CR1	ΑΥΤΟΛΟΓΗ			ΠΕΡΙΦΕΡΙΚΟ	HDM		2019-06-24	175000	529	0.67	2019		5.07			ΝΑΙ	2019-07-07	13		2019-07-06	12	ΝΑΙ	ΝΑΙ	ΑΙΜΑ, ΚΟΠΡΑΝΑ	St. hominis, Ps. Aeruginosa				CR					ΟΧΙ						2019-07-12
	1789	3067004832	ΠΑΠΑΓΕΡΙΔΗΣ ΑΠΟΣΤΟΛΟΣ			1970-06-03	HL	Classical	PRIM. REF. CHEMORESISTANT	ΑΥΤΟΛΟΓΗ			ΠΕΡΙΦΕΡΙΚΟ	BEAM		2019-07-15	229000	211	1.01	2019		6.16			ΝΑΙ	2019-07-27	12		2019-08-09	25	ΝΑΙ	NAI	AIMA	Staph. Epidermidis				CR					ΟΧΙ						2019-07-29
	1778	28116802035	ΝΑΒΡΟΖΙΔΗΣ ΓΕΩΡΓΙΟΣ			1968-11-28	MM	CR	CR1	ΑΥΤΟΛΟΓΗ			ΠΕΡΙΦΕΡΙΚΟ	HDM		2019-07-08	253000	222	1	2019		3.34			ΝΑΙ	2019-07-19	11		2019-07-18	10	ΟΧΙ	OXI						CR					ΟΧΙ						2019-07-24
	1779	24105903579	ΚΑΛΑΙΤΖΗΣ ΙΩΑΚΕΙΜ			1959-10-24	MM	VgPR	VGPR	ΑΥΤΟΛΟΓΗ			ΠΕΡΙΦΕΡΙΚΟ	HDM		2019-07-10	225000	219	1.2	2019		4.91			ΝΑΙ	2019-07-22	12		2019-07-20	10	ΝΑΙ	ΝΑΙ	ΑΙΜΑ	St epidermidis				CR					ΟΧΙ						2019-07-25
	1790	4069300418	ΦΡΑΓΚΙΑΔΟΥΛΑΚΗΣ ΓΕΡΑΣΙΜΟΣ			1993-06-04	ALL	Ph(-)	ACTIVE DISEASE	ΑΛΛΟΓΕΝΗΣ	ΤΑΥΤΟΣΗΜΟΣ ΑΔΕΛΦΟΣ		ΠΕΡΙΦΕΡΙΚΟ	BUCY		2019-07-17	51000	150	0.67	2019	M000719000214	8.17	3.33		ΝΑΙ	2019-07-31	14		2019-08-03	17	ΝΑΙ	NAI	OYΡΑ/ΑΙΜΑ	Klebsiella pn./ Ps oryzihabitans				CR	0	ΝΑΙ			ΟΧΙ						2020-01-16
	1780	24116302886	ΠΑΠΑΧΡΙΣΤΟΔΟΥΛΟΥ ΑΙΚΑΤΕΡΙΝΗ			1963-11-24	MM	VgPR	VGPR	ΑΥΤΟΛΟΓΗ			ΠΕΡΙΦΕΡΙΚΟ	HDM		2019-07-11	313000	136	0.89	2019		2.36			ΝΑΙ	2019-07-23	12		2019-07-22	11	ΝΑΙ	NAI	AIMA	Staph. Epidermidis				CR					ΟΧΙ						2019-08-22
		30036200324	ΖΑΡΟΒΑ ΝΙΝΑ			1962-03-30	CML	BC	CR2	ΑΛΛΟΓΕΝΗΣ	ΜΗ ΣΥΓΓΕΝΗΣ	10 / 10	ΠΕΡΙΦΕΡΙΚΟ	FLU-TREO-ATG		2019-07-16	15000	196	0.61	2019	1666-7711-2	7.3	4.82		ΝΑΙ	2019-07-26	10		2019-07-29	13	ΟΧΙ	ΟΧΙ			2020-01-10			RELAPSED DISEASE	II	ΝΑΙ			ΟΧΙ					ΝΑΙ	2021-05-20
	1782	3115801437	ΣΙΧΟΥΑΣΒΙΛΙ ΑΡΣΕΝ			1958-11-03	MM	VgPR	VGPR	ΑΥΤΟΛΟΓΗ			ΠΕΡΙΦΕΡΙΚΟ	HDM		2019-07-12	228000	191	1.01	2019		4.2			ΝΑΙ	2019-07-24	12		2019-07-24	12	ΝΑΙ	NAI	AIMA	St epidermidis				CR					ΟΧΙ						2019-12-18
	1783	20116604305	ΣΤΕΦΑΝΗ ΕΥΑΓΓΕΛΙΑ			1966-11-20	MDS	RAEB II	ACTIVE DISEASE	ΑΛΛΟΓΕΝΗΣ	ΣΥΓΓΕΝΗΣ - ΑΠΛΟΤΑΥΤΟΣΗΜΗ	HAPLOIDENTICAL	ΜΥΕΛΙΚΟ	THIOTEPA-FLU-BU UN HAPLO		2019-07-23	46000	264	0.63	2019	M000719000263	6.6	0.82		ΝΑΙ	2019-08-11	19		2019-08-11	19	ΟΧΙ	NAI	AIMA, KΟΠΡΑΝΑ, ΟΥΡΑ	Pseudom. aerug, Enter. faecium, Staph. Haemol,Staph. Epiderm				CR	II	ΝΑΙ			ΟΧΙ				ΝΑΙ		2019-12-23
	1784	2016702165	ΤΣΑΠΑΡΑ ΑΝΤΩΝΙΑ			1967-01-02	AML	M4	CR1	ΑΛΛΟΓΕΝΗΣ	ΜΗ ΣΥΓΓΕΝΗΣ	7 / 8	ΠΕΡΙΦΕΡΙΚΟ	FLU-BU-ATG VUD		2019-07-23	80000	167	0.52	2019	DE-ULM-13671	1,37+2,72	1,08+2,14		ΝΑΙ	2019-08-04	12		2019-08-05	13	ΟΧΙ	ΝΑΙ	ΟΥΡΑ	Ε.COLI				CR	II	ΝΑΙ			ΟΧΙ						2021-10-17
	1785	8125402050	ΚΑΝΤΟΠΟΥΛΟΣ ΕΥΑΓΓΕΛΟΣ			1954-12-08	MM		PR	ΑΥΤΟΛΟΓΗ			ΠΕΡΙΦΕΡΙΚΟ	HDM		2019-07-19	148000	142	0.91	2019		7			ΝΑΙ	2019-07-30	11		2019-08-01	13	ΝΑΙ	ΝΑΙ	ΑΙΜΑ, ΑΚΡΟ ΚΦΚ	St epidermidis, St hominis				CR					ΟΧΙ						2023-01-11
	1786	6045704167	ΦΛΩΡΙΔΟΥ ΜΑΡΙΑ			1957-04-06	MM		PR	ΑΥΤΟΛΟΓΗ			ΠΕΡΙΦΕΡΙΚΟ	HDM		2019-07-19	182000	209	0.63	2019		6.67			ΝΑΙ	2019-07-30	11		2019-07-30	11	ΝΑΙ	ΝΑΙ	ΑΙΜΑ	Staph. hominis				CR					ΟΧΙ						2020-01-15
	1787	22116003140	ΡΩΣΣΙΔΟΥ ΕΥΔΟΞΙΑ			1960-11-22	MM	CR	CR1	ΑΥΤΟΛΟΓΗ			ΠΕΡΙΦΕΡΙΚΟ	HDM		2019-07-24	187000	231	0.48	2019		2.7			ΝΑΙ	2019-08-03	10		2019-08-03	10	ΟΧΙ	ΝΑΙ	ΟΥΡΑ	E.COLI				CR					ΟΧΙ						0706/22
	1788	27046902980	ΑΛΕΞΙΑΔΟΥ ΟΥΡΑΝΙΑ(back up μοσχευμα στην κρυοκαταψυξη)			1969-04-27	ALL	Ph(+)	CR1, MRD+	ΑΛΛΟΓΕΝΗΣ	ΜΗ ΣΥΓΓΕΝΗΣ	7 / 8	ΠΕΡΙΦΕΡΙΚΟ	BU-FLU (Myeloablative)		2019-08-28	104000	185	0.72	2019	DE-ULM-107498	6	1.38		ΟΧΙ													GRAFT FAILURE					ΟΧΙ
	1791	16059402178	ΚΑΡΑΛΙΔΗΣ ΙΟΡΔΑΝΗΣ			1994-05-16	NHL	DLBCL	PRIM. REF. CHEMORESISTANT	ΑΥΤΟΛΟΓΗ			ΠΕΡΙΦΕΡΙΚΟ	BEAM		2019-09-02	114000	137	0.81	2019		8.1			ΝΑΙ	2019-09-12	10		2019-09-16	14	ΟΧΙ	ΟΧΙ						CR					ΟΧΙ						2021-05-11
	1801	22070302959	ΜΠΗΛΙΟΣ ΑΝΑΣΤΑΣΙΟΣ			2003-07-22	HL	Classical	PRIM. REF. CHEMOSENSITIVE	ΑΥΤΟΛΟΓΗ			ΠΕΡΙΦΕΡΙΚΟ	BEAM		2019-09-06	159000	153	0.61	2019		6.49			ΝΑΙ	2019-09-16	10		2019-09-19	13	ΟΧΙ	ΟΧΙ						CR					ΟΧΙ						2019-10-07
	1792	24048001150	ΜΗΛΙΟΣ ΚΩΝΣΤΑΝΤΙΝΟΣ			1980-04-24	AML		CR1	ΑΛΛΟΓΕΝΗΣ	ΜΗ ΣΥΓΓΕΝΗΣ	10 / 10	ΠΕΡΙΦΕΡΙΚΟ	BUCY-ATG		2019-09-11	99000	163	0.75	2019	DEMBG5017864	7.2	1.92		ΝΑΙ	2019-09-22	11		2019-09-23	12	ΟΧΙ	ΝΑΙ	ΑΙΜΑ, ΚΟΠΡΑΝΑ	Pseud. aerug				CR	II	ΝΑΙ			ΟΧΙ						2020-12-20
	1796	17116702980	TZIMA ΑΓΓΕΛΙΚΗ			1967-11-17	tAML	M5	CR1	ΑΛΛΟΓΕΝΗΣ	ΜΗ ΣΥΓΓΕΝΗΣ	7 / 8	ΠΕΡΙΦΕΡΙΚΟ	BU-FLU (Myeloablative)		2019-09-11	136000	107	0.56	2019	CY1196165D	5.73	1.6		ΝΑΙ	2019-09-22	11		2019-09-23	12	ΟΧΙ	ΝΑΙ	ΟΥΡΑ	Klebsiella				CR	ΥΠΕΡΟΞΥ	ΝΑΙ			ΟΧΙ						2022-06-26
	1795	28116102493	ΓΚΕΤΣΙΟΣ ΑΣΤΕΡΙΟΣ			1961-11-28	Transformation from MDS/MPD		CR1	ΑΛΛΟΓΕΝΗΣ	ΜΗ ΣΥΓΓΕΝΗΣ	10 / 10	ΠΕΡΙΦΕΡΙΚΟ	FLU-TREO-ATG		2019-09-10	160000	206	0.54	2019	GRA1092D	6	1.09	ΝΑΙ	ΝΑΙ	2019-09-23	13		2019-09-26	16	ΝΑΙ	ΝΑΙ	ΑΚΡΟ ΚΦΚ, ΟΥΡΑ, ΟΡΩΔΕΣ ΥΓΡΟ ΑΠΌ ΕΙΣΟΔΟ ΤΟΥ PICC	Staph. epiderm, Klebsiella, Acinetobacter iwoffii				RELAPSED DISEASE	0	ΌΧΙ			ΟΧΙ						2020-01-07
	1793	10065601451	ΠΑΠΑΔΗΜΗΤΡΙΟΥ ΓΕΩΡΓΙΟΣ			1956-06-10	AML		CR1	ΑΛΛΟΓΕΝΗΣ	ΜΗ ΣΥΓΓΕΝΗΣ	10 / 10	ΠΕΡΙΦΕΡΙΚΟ	FLU-TREO-ATG		2019-09-17	72000	165	0.51	2019	CH-SBS-281162	9.1	2.6		ΝΑΙ	2019-09-25	8		2019-09-27	10	ΟΧΙ	ΝΑΙ	ΑΙΜΑ	Staph. Epiderm				CR	III	ΌΧΙ			ΟΧΙ				ΝΑΙ		2019-11-11
	1794	747777 (Κύπτρος)	ΗΛΙΑΔΗΣ ΣΑΒΒΑΣ			1972-04-18	AML	M5	CR2	ΑΛΛΟΓΕΝΗΣ	ΣΥΓΓΕΝΗΣ - ΑΠΛΟΤΑΥΤΟΣΗΜΗ	HAPLOIDENTICAL	ΜΥΕΛΙΚΟ	THIOTEPA-FLU-BU UN HAPLO		2019-09-19	58000	163	0.84	2019	CY1422978D	1.88	0.63		ΝΑΙ	2019-10-02	13		2019-10-03	14	ΟΧΙ	ΝΑΙ	ΟΥΡΑ, ΑΙΜΑ	E.Coli, S.lentus				CR	0	ΝΑΙ			ΟΧΙ						2020-04-07
	1797	1084900552	ΜΑΝΩΛΑΤΟΣ ΔΗΜΗΤΡΙΟΣ			1949-08-01	MM	VgPR	VGPR	ΑΥΤΟΛΟΓΗ			ΠΕΡΙΦΕΡΙΚΟ	HDM		2019-09-16	143000	552	0.92	2019		5.5			ΝΑΙ	2019-09-26	10		2019-09-30	14	ΝΑΙ	ΝΑΙ	ΑΙΜΑ, άκρο ΚΦΚ	S. Hominis, Pseudomonas putida				CR					ΟΧΙ						2019-10-22
	1799	25027904751	ΤΣΙΑΚΗΣ ΑΝΑΣΤΑΣΙΟΣ			1979-02-25	NHL	Mantle cell	CR1	ΑΥΤΟΛΟΓΗ			ΠΕΡΙΦΕΡΙΚΟ	BEAM		2019-09-24	213000	165	0.98	2019		4.4			ΝΑΙ	2019-10-03	9		2019-10-06	12	ΟΧΙ	ΟΧΙ						CR					ΟΧΙ						2020-02-28
	1798	3040002119	ΠΑΠΑΔΟΠΟΥΛΟΣ ΦΩΤΙΟΣ			2000-04-03	ALL	Ph(-)	CR1	ΑΛΛΟΓΕΝΗΣ	ΤΑΥΤΟΣΗΜΟΣ ΑΔΕΛΦΟΣ		ΠΕΡΙΦΕΡΙΚΟ	FLU-MEL		2019-09-23	65000	319	0.41	2019	M000719000229	5.2	3		ΝΑΙ	2019-10-06	13		2019-10-09	16	ΟΧΙ	ΝΑΙ	ΟΥΡΑ	Staph.haemolyticus				CR	I	ΝΑΙ			ΟΧΙ						2021-02-19
	1800	632192(ΚΥΠΡΟΣ)	ΜΙΧΑΗΛΙΔΗΣ ΛΕΩΝΙΔΑΣ			1965-02-15	AML	Treatment related	CR2	ΑΛΛΟΓΕΝΗΣ	ΜΗ ΣΥΓΓΕΝΗΣ	10 / 10	ΠΕΡΙΦΕΡΙΚΟ	FLU-TREO-ATG		2019-09-26	70000	125	1.24	2019	CY1113629D	4.26	1.94		ΝΑΙ	2019-10-06	10		2019-10-06	10	ΟΧΙ	ΝΑΙ	ΟΥΡΑ	Morganella morganii	8ος /2020		2020-10-19	RELAPSED DISEASE					ΟΧΙ						2020-01-07
	1802	15047403678	ΣΑΛΤΣΑ ΓΚΕΝΤΣΙ			1974-04-15	MM		PR	ΑΥΤΟΛΟΓΗ			ΠΕΡΙΦΕΡΙΚΟ	HDM		2019-09-27	268000	176	0.91	2019		3.5			ΝΑΙ	2019-10-10	13		2019-10-10	13	ΝΑΙ	ΝΑΙ	ΑΙΜΑ ΚΦΚ	Staph hominis				CR					ΟΧΙ						2019-10-14
	1738	13026602865	ΦΩΤΙΑΔΟΥ ΜΑΡΙΑΝΑ			1966-02-13	AML	AML with dysplastic features		ΑΛΛΟΓΕΝΗΣ	ΤΑΥΤΟΣΗΜΟΣ ΑΔΕΛΦΟΣ		ΠΕΡΙΦΕΡΙΚΟ	FLU-CY		2019-09-30	13000	202	0.7	2019	M000719000230	7	3.6		ΝΑΙ	2019-10-14	14		2019-10-14	14	ΟΧΙ	ΟΧΙ			24/6/2019 1η, 10/12/19 2η			RELAPSED DISEASE	0	ΌΧΙ			ΟΧΙ						2019-12-30
	1803	1018425619	ΝORI HAWAR			1984-01-01	Aplastic Anaemia		SEVERE	ΑΛΛΟΓΕΝΗΣ	ΤΑΥΤΟΣΗΜΟΣ ΑΔΕΛΦΟΣ		ΠΕΡΙΦΕΡΙΚΟ	FLU-CY-ATG		2019-10-10	16000	157	0.59	2019	Μ000719000238	5.2	2.8		ΝΑΙ	2019-10-29	19		2019-10-29	19	ΝΑΙ	ΝΑΙ	ΑΙΜΑ ΚΦΚ, κοπρανα	Candida krusei (ΚΦΚ), Eντεροκοκκος (κοπρανα)				CR	0	ΝΑΙ			ΟΧΙ						2022-04-28
	1804	22128702085	ΤΣΙΛΦΙΔΟΥ ΒΕΑΤΡΙΚΗ			1987-12-22	HL	Classical	PRIM. REF. CHEMOSENSITIVE	ΑΥΤΟΛΟΓΗ			ΠΕΡΙΦΕΡΙΚΟ	BEAM		2019-10-07	197000	177	0.75	2019		12.4			ΝΑΙ	2019-10-16	9		2019-10-18	11	ΟΧΙ	ΝΑΙ	ΟΥΡΑ	E. Coli				CR					ΟΧΙ						2020-01-15
	1805	16027200100	ΓΚΑΒΑΝΙΔΟΥ ΙΩΑΝΝΑ			1972-02-16	AML		CR1	ΑΛΛΟΓΕΝΗΣ	ΜΗ ΣΥΓΓΕΝΗΣ	10 / 10	ΠΕΡΙΦΕΡΙΚΟ	BU-FLU (Myeloablative)		2019-10-09	71000	165	0.42	2019	PLDKM1153325	11.7	2.2		ΝΑΙ	2019-10-22	13		2019-10-22	13	ΟΧΙ	ΟΧΙ						CR	0	ΝΑΙ			ΟΧΙ						2022-07-20
	1806	5085502721	ΚΑΤΣΙΝΕΛΟΥ ΕΥΦΗΜΙΑ			1955-08-05	MM	VgPR	VGPR	ΑΥΤΟΛΟΓΗ			ΠΕΡΙΦΕΡΙΚΟ	HDM		2019-10-11	322000	190	0.66	2019		5.8			ΝΑΙ	2019-10-21	10		2019-10-21	10	ΝΑΙ	ΝΑΙ	ΑΙΜΑ ΚΦΚ	Streptoc mitis/oralis				CR					ΟΧΙ						2019-12-11
	1807	17026401483	ΓΑΚΟΥΔΗ-ΜΗΛΙΑΔΟΥ ΠΟΥΛΧΕΡΙΑ			1964-02-17	Plasma Cell Leukemia		PR	ΑΥΤΟΛΟΓΗ			ΠΕΡΙΦΕΡΙΚΟ	HDM		2019-10-10	107000	301	0.39	2019		6.9			ΝΑΙ	2019-10-20	10		2019-10-20	10	ΝΑΙ	NAI	AIMA ΚΦΚ	Staph epiderm				CR					ΟΧΙ						2022-07-26
	1808	03106501277	ΤΖΟΥΜΑΣ ΝΙΚΟΛΑΟΣ			1965-10-03	HL	Classical	RELAPSE CHEMOSENSITIVE	ΑΥΤΟΛΟΓΗ			ΠΕΡΙΦΕΡΙΚΟ	BEAM		2019-10-17	164000	133	0.85	2019		5.8			ΝΑΙ	2019-10-27	10		2019-10-27	10	ΝΑΙ	ΝΑΙ	ΑΙΜΑ ΚΦΚ, ΟΥΡΑ	Pseudomonas oryzihabitans, E.coli				CR					ΟΧΙ						2019-12-05
	1710	12089901792	ΧΑΡΑΚΤΣΗΣ ΡΑΦΑΗΛ-ΙΩΑΝΝΗΣ			1999-08-12	ALL	Ph(-)	RELAPSE CHEMOSENSITIVE	ΑΛΛΟΓΕΝΗΣ	ΜΗ ΣΥΓΓΕΝΗΣ	7 / 8	ΠΕΡΙΦΕΡΙΚΟ	FLU-MEL		2019-10-18	14000	264	0.82	2019	DEDKM9278922	4.18	0.5		ΝΑΙ	2019-10-29	11		2019-11-04	17	ΟΧΙ	NAI	TΡΑΥΜΑ ΒΟΥΒΩΝΙΚΑ, ουρα	Staph hominis(τραυμα), Pseudom aerog(ουρα)	2020-03-10			RELAPSED DISEASE	0	ΌΧΙ			ΟΧΙ						10oς/22
	1763	29078702858	ΚΑΡΑΓΙΑΝΝΗΣ ΙΩΑΝΝΗΣ			1987-07-29	ALL	Ph(-)	GRAFT FAILURE	ΑΛΛΟΓΕΝΗΣ	ΤΑΥΤΟΣΗΜΟΣ ΑΔΕΛΦΟΣ		ΠΕΡΙΦΕΡΙΚΟ	FLU-MEL		2019-10-15	23000	401	0.77	2019	M000719000240	3.46	1.46		ΝΑΙ	2019-10-28	13		2019-10-28	13	ΟΧΙ	NAI	ΚΟΠΡΑΝΑ	Stenotrophomonas maltophilia				ΔΕΥΤΕΡΟΠΑΘΗΣ ΑΝΕΠΑΡΚΕΙΑ ΜΟΣΧΕΥΜΑΤΟΣ	IV				ΟΧΙ						2019-12-18
	1809	101272200656	ΚΑΒΑΣΗΣ ΒΑΣΙΛΕΙΟΣ			1972-12-10	MPN		PR	ΑΛΛΟΓΕΝΗΣ	ΤΑΥΤΟΣΗΜΟΣ ΑΔΕΛΦΟΣ		ΠΕΡΙΦΕΡΙΚΟ	FLU-MEL-ATG		2019-10-21	142000	188	0.85	2019	Μ000719000246	6.59	2.62		ΝΑΙ	2019-10-31	10		2019-10-31	10	ΝΑΙ	ΝΑΙ	ΑΙΜΑ, ΟΥΡΑ	Staph Epider (ΑΙΜΑ), E.coli (ουρα)				CR	III	ΝΑΙ			ΟΧΙ						2023-06-20
	1810	23107002208	ΓΙΑΝΝΑΚΟΠΟΥΛΟΥ ΕΥΑΓΓΕΛΙΑ			1970-10-23	AML	M5	CR1	ΑΛΛΟΓΕΝΗΣ	ΤΑΥΤΟΣΗΜΟΣ ΑΔΕΛΦΟΣ		ΠΕΡΙΦΕΡΙΚΟ	BU-FLU (Myeloablative)		2019-10-23	116000	251	0.5	2019	M000719000248	6.15	2.03		ΝΑΙ	2019-11-04	12		2019-11-04	12	ΝΑΙ	ΝΑΙ	ΑΙΜΑ ΚΦΚ, ΕΛΚΟΣ ΓΕΝ.ΟΡΓΑΝΩΝ	Staph epiderm (αιμα), Εnteroc. Faecium, Staph. Haemol (ελκος)				CR	0	ΝΑΙ			ΟΧΙ						2022-07-14
	1811	20084900115	ΑΛΕΞΑΝΔΡΑΚΗΣ ΔΗΜΗΤΡΙΟΣ			1949-08-20	MDS	RAEB II	REFRACTORY	ΑΛΛΟΓΕΝΗΣ	ΜΗ ΣΥΓΓΕΝΗΣ	10 / 10	ΠΕΡΙΦΕΡΙΚΟ	FLU-TREO-ATG		2019-10-25	22000	404	0.82	2019	GRA29002D	4.6			ΝΑΙ	2019-11-04	10		2019-11-04	10	ΟΧΙ	ΝΑΙ	ΚΟΠΡΑΝΑ	Pseudom. Aerug				CR	II	ΝΑΙ			ΟΧΙ						2020-05-13
	1812	06048404609	ΝΕΣΤΟΡΑ ΝΙΚΟΛΕΤΑ			1984-04-06	ALL	Ph(-)	CR2	ΑΛΛΟΓΕΝΗΣ	ΣΥΓΓΕΝΗΣ - ΑΠΛΟΤΑΥΤΟΣΗΜΗ	HAPLOIDENTICAL	ΜΥΕΛΙΚΟ	THIOTEPA-FLU-BU UN HAPLO		2019-10-29	67000	108	0.41	2019	Μ000719000251	6.25	1.8		ΝΑΙ	2019-11-12	14		2019-11-07	9	ΟΧΙ	ΝΑΙ	ΟΥΡΑ	E.coli	2021-05-11		16/6/21 7/7/21 2/8/21	RELAPSED DISEASE	II	ΌΧΙ			ΟΧΙ						2021-10-05
	1391	08019001505	ΚΑΠΑΛΗ ΑΝΤΩΝΙΑ			1990-01-08	HL	Classical	CR3	ΑΛΛΟΓΕΝΗΣ	ΜΗ ΣΥΓΓΕΝΗΣ	7 / 8	ΠΕΡΙΦΕΡΙΚΟ	THIOTEPA-FLU-CY-ATG		2019-10-29	73000	168	0.52	2019	DEDKM9811926	8.65	2.66		ΝΑΙ	2019-11-06	8		2019-11-09	11	ΝΑΙ	ΝΑΙ	ΑΙΜΑ	Staph. hominis				CR	II	ΝΑΙ			ΟΧΙ						2020-05-04
	1813	13110101477	ΣΟΦΙΑΣ ΑΠΟΣΤΟΛΟΣ			2001-01-13	NHL		PRIM. REF. CHEMORESISTANT	ΑΥΤΟΛΟΓΗ			ΠΕΡΙΦΕΡΙΚΟ	BEAM		2019-10-30	129000	186	0.63	2019		3.2			ΝΑΙ	2019-11-29	30		2019-11-29	30	ΟΧΙ	ΝΑΙ	ΑΙΜΑ	Staph. Haemolyticus				PROGRESSIVE DISEASE					ΟΧΙ						2020-05-09
	1814	05017804542	ΚΑΤΣΑΡΟΥ ΣΟΥΛΤΑΝΑ			1978-01-05	AML		ACTIVE DISEASE	ΑΛΛΟΓΕΝΗΣ	ΜΗ ΣΥΓΓΕΝΗΣ	7 / 8	ΠΕΡΙΦΕΡΙΚΟ	BUCY-20h rest		2019-11-01	117000	161	0.52	2019	1444-5786-8	4.23	1.73		ΝΑΙ	2019-11-12	11		2019-11-15	14	ΟΧΙ	ΟΧΙ						CR	III	ΝΑΙ			ΟΧΙ				ΝΑΙ		2020-01-15
	1815	ΑΔΤ ΚΥΠΡΟΥ 877274	ΘΩΜΑ ΧΑΡΑΛΑΜΠΟΣ			1983-02-14	AML		CR1	ΑΛΛΟΓΕΝΗΣ	ΤΑΥΤΟΣΗΜΟΣ ΑΔΕΛΦΟΣ		ΠΕΡΙΦΕΡΙΚΟ	BUCY		2019-11-06	123000	175	0.88	2019	CY1422982D (SISTER)	6.65			ΝΑΙ	2019-11-17	11		2019-11-17	11	ΟΧΙ	ΝΑΙ	ΚΟΠΡΑΝΑ, ΟΥΡΑ	Klebsiella pn., E.coli				CR	0	ΝΑΙ			ΟΧΙ						2022-08-04
	1816	19066600578	ΓΙΑΝΝΑΚΟΣ ΒΑΣΙΛΕΙΟΣ			1966-06-19	ALL	Ph(+)	CR1, MRD+	ΑΛΛΟΓΕΝΗΣ	ΤΑΥΤΟΣΗΜΟΣ ΑΔΕΛΦΟΣ		ΠΕΡΙΦΕΡΙΚΟ	BU-FLU (Myeloablative)		2019-11-06	64000	318	0.89	2019	Μ000719000253	8.16	3.88		ΝΑΙ	2019-11-19	13		2019-11-15	9	ΟΧΙ	ΟΧΙ						CR	II	ΝΑΙ			ΟΧΙ						2023-03-15
	1817	24106705197	ΧΑΤΖΗΑΘΑΝΑΣΙΟΥ ΧΑΡΑΛΑΜΠΟΣ			1967-10-24	MM	VgPR	VGPR	ΑΥΤΟΛΟΓΗ			ΠΕΡΙΦΕΡΙΚΟ	HDM		2019-11-04	220000	161	0.89	2019		2.67			ΝΑΙ	2019-11-17	13		2019-11-17	13	ΝΑΙ	ΝΑΙ	ΑΙΜΑ, ΑΚΡΟ ΚΦΚ	Staph. Hominis, Staph.Capitis	2ος/2020			RELAPSED DISEASE					ΟΧΙ						2020-01-14
	1818	15076500253	ΜΑΥΡΟΜΑΤΗΣ ΕΥΣΤΑΘΙΟΣ			1965-07-15	MM		PR	ΑΥΤΟΛΟΓΗ			ΠΕΡΙΦΕΡΙΚΟ	HDM		2019-11-04	104000	146	1.1	2019		8			ΝΑΙ	2019-11-14	10		2019-11-17	13	ΝΑΙ	ΝΑΙ	ΑΙΜΑ	ΠΙΘΑΝΌ Gram+				CR					ΟΧΙ						2019-12-05
	1819	05087800479	ΡΗΝΙΟΣ ΣΩΖΩΝ			1978-08-05	AML		CR1, MRD+	ΑΛΛΟΓΕΝΗΣ	ΜΗ ΣΥΓΓΕΝΗΣ	10 / 10	ΠΕΡΙΦΕΡΙΚΟ	BUCY-ATG 20h rest		2019-11-13	70000	196	0.93	2019	DEDKM9067972	8.13	1.85		ΝΑΙ	2019-11-26	13		2019-11-25	12	ΟΧΙ	OXI			2ος/2020		3η 3/6/21	RELAPSED DISEASE	INDUCED	ΌΧΙ			ΟΧΙ						2022-04-25
	1820	19059801175	ΤΖΙΤΖΙΡΙΚΑΣ ΙΩΑΝΝΗΣ			1998-05-19	HL	Classical	PRIM. REF. CHEMORESISTANT	ΑΥΤΟΛΟΓΗ			ΠΕΡΙΦΕΡΙΚΟ	BEAM		2019-11-18	182000	167	0.93	2019		11.34			ΝΑΙ	2019-11-27	9		2019-11-27	9	ΝΑΙ	ΝΑΙ	AIMA	St.hominis				CR					ΟΧΙ						2023-04-07
	1822	ΑΔΤ 787964 (ΚΎΠΡΟΣ)	ΓΕΩΡΓΙΟΥ ΓΕΩΡΓΙΑ			1978-12-13	AML		CR2	ΑΛΛΟΓΕΝΗΣ	ΣΥΓΓΕΝΗΣ - ΑΠΛΟΤΑΥΤΟΣΗΜΗ	HAPLOIDENTICAL	ΜΥΕΛΙΚΟ	THIO-FLU-ATG-post infusion CY		2019-11-19	116000	147	0.47	2019	M000719000261	4.6	3.8		ΝΑΙ	2019-12-02	13		2019-12-02	13	ΟΧΙ	NAI	AIMA, ΟΥΡΑ, ΚΟΠΡΑΝΑ	St. hominis,Enterococcus VRE, Enterobacter				CR	0	ΌΧΙ			ΟΧΙ						2020-01-20
	1783	20116604305	ΣΤΕΦΑΝΗ ΕΥΑΓΓΕΛΙΑ			1966-11-20	MDS	RAEB II	GRAFT FAILURE	ΑΛΛΟΓΕΝΗΣ	ΣΥΓΓΕΝΗΣ - ΑΠΛΟΤΑΥΤΟΣΗΜΗ	HAPLOIDENTICAL	ΠΕΡΙΦΕΡΙΚΟ	FLU-MEL		2019-11-22	19000	260	0.3	2019	M000719000263	8.4	7e-05		ΝΑΙ	2019-12-02	10		2019-12-07	15	ΝΑΙ	ΝΑΙ	AIMA	Enterococcus faecium, streptococcus, St. haemolyticus				CR					ΟΧΙ						2019-12-23
	1821	01116300417	ΒΑΜΒΑΚΑΣ ΓΕΩΡΓΙΟΣ			1963-11-01	HL	Classical	RELAPSE CHEMOSENSITIVE	ΑΥΤΟΛΟΓΗ			ΠΕΡΙΦΕΡΙΚΟ	BEAM		2019-11-19	77000	212	1.36	2019		4.67			ΝΑΙ	2019-11-30	11		2019-12-03	14	ΝΑΙ	NAI	AIMA	E.coli, Pseudomonas oryzihabitans				CR					ΟΧΙ						2023-06-12
	1823	29045902078	ΜΥΓΙΑΚΗΣ ΓΕΩΡΓΙΟΣ			1959-04-29	AML		CR2	ΑΛΛΟΓΕΝΗΣ	ΜΗ ΣΥΓΓΕΝΗΣ	10 / 10	ΠΕΡΙΦΕΡΙΚΟ	FLU-TREO-ATG		2019-11-22	25000	182	0.9	2019	DEDKM7517182	3.85	4.47		ΝΑΙ	2019-12-02	10		2019-12-02	10	ΝΑΙ	NAI	AIMA	St. epidermidis, St. haemolyticus				CR	0	ΌΧΙ			ΟΧΙ						2021-07-07
	1825	19077403780	ΜΕΛΙΣΣΙΔΟΥ ΜΑΡΙΑ			1974-07-17	MM	VgPR	VGPR	ΑΥΤΟΛΟΓΗ			ΠΕΡΙΦΕΡΙΚΟ	HDM		2019-11-18	195000	188	0.7	2019		5.1			ΝΑΙ	2019-11-28	10		2019-11-28	10	ΝΑΙ	NAI	AIMA	St. epidermidis				CR					ΟΧΙ						2021-07-27
	1824	20116000728	ΑΝΑΓΝΩΣΤΟΠΟΥΛΟΥ ΠΕΡΣΕΦΟΝΗ			1960-11-20	MM	VgPR	VGPR	ΑΥΤΟΛΟΓΗ			ΠΕΡΙΦΕΡΙΚΟ	HDM		2019-11-18	281000	210	0.7	2019		3.29			ΝΑΙ	2019-11-29	11		2019-11-28	10	ΟΧΙ	NAI	ΚΟΠΡΑΝΑ	Pseudomonas aeruginosa				CR					ΟΧΙ						2022-02-11
	1826	17028003725	ΝΤΕΜΠΡΟΒΑ ΝΤΙΤΟΥΡΙΕ			1980-02-17	AML	Treatment related	ACTIVE DISEASE	ΑΛΛΟΓΕΝΗΣ	ΣΥΓΓΕΝΗΣ - ΑΠΛΟΤΑΥΤΟΣΗΜΗ	HAPLOIDENTICAL	ΜΥΕΛΙΚΟ	THIO-FLU-ATG-post infusion CY		2019-11-26	42000	227	0.59	2019	M000719000267	2.05	0.44		ΝΑΙ	2019-12-16	20		2019-12-16	20	ΟΧΙ	OXI						CR	0	ΝΑΙ			ΟΧΙ						2023-06-20
	1827	11125600152	ΒΑΡΛΑΜΗΣ ΓΕΩΡΓΙΟΣ			1956-12-11	MDS		CR1	ΑΛΛΟΓΕΝΗΣ	ΜΗ ΣΥΓΓΕΝΗΣ	10 / 10	ΠΕΡΙΦΕΡΙΚΟ	FLU-TREO-ATG		2019-11-26	36000	14	1.66	2019	GR-D-UPA00320076	2.38	3.02		ΝΑΙ	2019-12-06	10		2019-12-10	14	ΟΧΙ	OXI						CR	0	ΝΑΙ			ΟΧΙ						2021-07-16
	1828	21088204587	ΑΠΟΚΟΡΩΝΙΩΤΑΚΗ ΜΑΡΙΑ			1982-08-21	tAML		REFRACTORY PROGRESSIVE	ΑΛΛΟΓΕΝΗΣ	ΜΗ ΣΥΓΓΕΝΗΣ	10 / 10	ΠΕΡΙΦΕΡΙΚΟ	TBF		2019-11-29	115000	126	0.6	2019	DEDKM12288932	4.62	4.06		ΝΑΙ	2019-12-10	11		2019-12-10	11	ΟΧΙ	OXI	AIMA	St. epidermidis				CR	0	ΝΑΙ			ΟΧΙ						2021-03-02
	1829	20097503880	ΤΖΑΝΕΤΗ ΕΛΕΝΗ			1975-09-20	HL	Classical	PRIM. REF. CHEMOSENSITIVE	ΑΥΤΟΛΟΓΗ			ΠΕΡΙΦΕΡΙΚΟ	BEAM		2019-12-04	121000	469	0.79	2019		8.58			ΝΑΙ	2019-12-16	12		2019-12-18	14	ΟΧΙ	ΟΧΙ						CR					ΟΧΙ						2021-12-20
	1830	01015925165	ΜΠΑΡΑΤΑ ΒΕΝΕΤΙΑ			1959-01-01	MM		PR	ΑΥΤΟΛΟΓΗ			ΠΕΡΙΦΕΡΙΚΟ	HDM		2019-12-02	231000	231	0.37	2019		4.2			ΝΑΙ	2019-12-13	11		2019-12-13	11	ΟΧΙ	ΟΧΙ						CR					ΟΧΙ						2020-01-10
	1831	03025502240	ΠΑΠΑΔΟΠΟΥΛΟΥ ΑΙΚΑΤΕΡΙΝΗ			1955-02-03	MM	CR	CR1	ΑΥΤΟΛΟΓΗ			ΠΕΡΙΦΕΡΙΚΟ	HDM-2d		2019-12-05	214000	157	0.92	2019		6.9			ΝΑΙ	2019-12-16	11		2019-12-16	11	ΝΑΙ	ΝΑΙ	ΑΙΜΑ	Staph hominis				CR					ΟΧΙ						2020-01-07
	1832	01015108341	ΠΑΝΑΓΙΩΤΙΔΟΥ ΕΙΡΗΝΗ			1951-01-01	MM	CR	CR1	ΑΥΤΟΛΟΓΗ			ΠΕΡΙΦΕΡΙΚΟ	HDM		2019-12-05	248000	237	0.86	2019		3.39			ΑΝΑΜΟΝΗ						ΝΑΙ	ΝΑΙ	AIMA	Staph epiderm				CR					ΟΧΙ						2019-12-20
	1834	09069701879	ΤΣΙΟΥΤΣΙΟΥΜΗΣ ΧΡΥΣΟΒΑΛΑΝΤΗΣ			1997-06-09	ALL	Ph(-)	CR2	ΑΛΛΟΓΕΝΗΣ	ΣΥΓΓΕΝΗΣ - ΑΠΛΟΤΑΥΤΟΣΗΜΗ	HAPLOIDENTICAL	ΠΕΡΙΦΕΡΙΚΟ	THIOTEPA-FLU-MEL-ATG HAPLO		2019-12-16	11000	276	0.43	2019	M000719000273 ΚΑΙ Μ00071900027400	8.24			ΝΑΙ	2020-01-01	16		2020-01-07	22	ΝΑΙ	Kokuria kristinae, Staphylococcus, Micrococcus luteus	AIMA	Kokuria kristinae, Staphylococcus, Micrococcus luteus				CR	0	ΌΧΙ			ΟΧΙ						2020-04-26
	1833	05015904088	ΠΑΠΑΤΡΙΑΝΤΑΦΥΛΛΟΥ ΕΥΑΓΓΕΛΙΑ			1959-01-06	MM	CR	CR1	ΑΥΤΟΛΟΓΗ			ΠΕΡΙΦΕΡΙΚΟ	HDM-2d		2019-12-10	173000	160	1.41	2019		2.1			ΝΑΙ	2019-12-20	10		2019-12-20	10	ΟΧΙ	ΝΑΙ	ΟΥΡΑ	Morganella morganii				CR					ΟΧΙ						2020-01-10
	1835	07069200157	ΚΑΤΣΑΜΑΚΙΔΗΣ ΠΑΝΤΕΛΗΣ			1992-06-07	HL	Classical	PRIM. REF. CHEMOSENSITIVE	ΑΥΤΟΛΟΓΗ			ΠΕΡΙΦΕΡΙΚΟ	BEAM		2019-12-18	146000	693	0.96	2019		3.28			ΝΑΙ	2019-12-30	12		2019-12-30	12	ΟΧΙ	ΝΑΙ	ΠΕΡΙΠΡΩΚΤΙΚΟ	Staph epidermidis				CR					ΟΧΙ						2020-01-14
	1836	22105703213	ΜΠΑΛΤΖΙΔΗΣ ΑΛΕΞΙΟΣ			1957-10-22	AML	Secondary	PR	ΑΛΛΟΓΕΝΗΣ	ΜΗ ΣΥΓΓΕΝΗΣ	10 / 10	ΠΕΡΙΦΕΡΙΚΟ	FLU-TREO-ATG		2019-12-21	72000	171	1	2019	DEDKM11090949	7.46	2.26		ΝΑΙ	2019-12-30	9		2020-01-01	11	ΝΑΙ	NAI	AIMA	Pseudomonas aeruginosa	4ος/2020			RELAPSED DISEASE	0	ΌΧΙ			ΟΧΙ						2020-01-15
	1837	8017003339	ΤΖΗΜΑΣ ΝΙΚΟΛΑΟΣ			1970-01-08	NHL	Mantle cell	CR1	ΑΥΤΟΛΟΓΗ			ΠΕΡΙΦΕΡΙΚΟ	BEAM		2019-12-23	160000	148	0.99	2019		6.072																					ΟΧΙ						2020-07-03
	1839	26118303903	ΚΑΡΑΚΩΣΤΑ ΤΡΙΑΔΑ			1983-11-26	NHL	Πρωτοπαθές μεσοθωρακείου	PRIM. REF. CHEMORESISTANT	ΑΥΤΟΛΟΓΗ			ΠΕΡΙΦΕΡΙΚΟ	BEAM		2019-12-23	221000	505	0.5	2019		5.91										ΝΑΙ	ΟΥΡΑ	Ε.COLI									ΟΧΙ						2021-06-22
	1838	10056702425	ΜΠΕΛΛΗ ΑΝΝΑ			1967-05-10	MM	VgPR	VGPR	ΑΥΤΟΛΟΓΗ			ΠΕΡΙΦΕΡΙΚΟ	HDM		2019-12-20	347000	449	0.75	2019		2.92			ΝΑΙ	2020-01-05	16		2020-01-05	16	ΝΑΙ	ΝΑΙ	ΑΙΜΑ	Staph.hominis, Strep. Pseudoporcinus				CR					ΟΧΙ						2020-02-10
	1840	13096402741	ΣΠΥΡΟΠΟΥΛΟΥ ΑΙΚΑΤΕΡΙΝΗ			1964-09-13	MM	VgPR	VGPR	ΑΥΤΟΛΟΓΗ			ΠΕΡΙΦΕΡΙΚΟ	HDM		2019-12-19	187000	218	0.63	2019		4.11			ΝΑΙ	2019-12-30	11		2019-12-30	11	ΟΧΙ	ΝΑΙ	ΑΙΜΑ	Staph epiderm									ΟΧΙ						2022-07-22
	1842	14045801397	ΣΑΠΟΥΝΑΣ ΔΗΜΗΤΡΙΟΣ			1958-04-14	MM	VgPR	VGPR	ΑΥΤΟΛΟΓΗ			ΠΕΡΙΦΕΡΙΚΟ	HDM		2019-12-30	185000	193	0.81	2019		5.98			ΝΑΙ	2020-01-10	11		2020-01-09	10	ΝΑΙ	ΝΑΙ	ΑΙΜΑ	Staph. Capitis									ΟΧΙ						2020-01-27
	1841	03047401413	ΠΑΝΤΕΛΙΑΔΗΣ ΠΑΥΛΟΣ			1974-04-03	MM	VgPR	VGPR	ΑΥΤΟΛΟΓΗ			ΠΕΡΙΦΕΡΙΚΟ	HDM		2019-12-30	206000	158	0.73	2019		5.23			ΝΑΙ	2020-01-10	11		2020-01-10	11	ΝΑΙ	ΝΑΙ	ΑΙΜΑ	Staph epidermidis	7ος/22			RELAPSED DISEASE					ΟΧΙ						2023-04-07
	1898	08040000294	ΠΑΠΑΔΟΠΟΥΛΟΣ ΚΥΡΙΑΚΟΣ			2000-04-08	HL	Non Classical	RELAPSE CHEMOSENSITIVE	ΑΛΛΟΓΕΝΗΣ	ΣΥΓΓΕΝΗΣ - ΑΠΛΟΤΑΥΤΟΣΗΜΗ	HAPLOIDENTICAL	ΜΥΕΛΙΚΟ	THIOTEPA-FLU-MEL-ATG HAPLO		2020-01-07	52000	660	0.91	2020	M000720000276	5.54	0.78		ΝΑΙ	2020-01-26	19		2020-02-01	25	ΟΧΙ	ΟΧΙ						CR	I	ΝΑΙ			ΟΧΙ						2021-02-21
	1843	27036102864	ΓΙΑΝΝΙΤΣΗ ΤΣΙΤΟΥ ΦΩΤΕΙΝΗ			1961-03-27	AML	Treatment related	ACTIVE DISEASE	ΑΛΛΟΓΕΝΗΣ	ΜΗ ΣΥΓΓΕΝΗΣ	10 / 10	ΠΕΡΙΦΕΡΙΚΟ	FLU-TREO-ATG		2020-01-08				2020	IT00013107010TB162214 A00S112800120200110 I4142058000	10.7	3.98		ΝΑΙ	2020-01-18	10		2020-01-27	19	ΟΧΙ	ΟΧΙ			2020-10-27			RELAPSED DISEASE	II	ΝΑΙ			NAI		Ca μαστού				2020-08-03
	1844	12118701585	ΣΤΟΥΠΗ ΔΕΣΠΟΙΝΑ			1987-11-12	ALL		CR1	ΑΛΛΟΓΕΝΗΣ	ΜΗ ΣΥΓΓΕΝΗΣ	10 / 10	ΠΕΡΙΦΕΡΙΚΟ	TBI-CY-ATG		2020-01-15	860000	208	0.58	2020	276-SMS-20-003311-1	8.95	2.67		ΝΑΙ	2020-01-25	10		2020-01-23	8	ΟΧΙ	NAI	ΟΥΡΑ	Raoultella & Enterococcus faecalis				CR	II	ΌΧΙ			ΟΧΙ						2023-09-15
	1845	21100602305	ΘΕΟΔΩΣΕΛΗ ΑΣΠΑΣΊΑ			2006-10-21	HL	Classical	PRIM. REF. CHEMORESISTANT	ΑΥΤΟΛΟΓΗ			ΠΕΡΙΦΕΡΙΚΟ	BEAC		2020-01-16	282000	182	0.41	2020	M00071900026600	4.47			ΝΑΙ	2020-01-25	9		2020-01-25	9	ΟΧΙ	ΝΑΙ	ΑΙΜΑ	Staphylococcus capitis									ΟΧΙ						2020-02-03
	1846	12057600491	ΓΙΑΝΝΕΛΗΣ ΔΗΜΗΤΡΙΟΣ			1976-05-12	NHL	DLBCL	PRIM. REF. CHEMOSENSITIVE	ΑΥΤΟΛΟΓΗ			ΠΕΡΙΦΕΡΙΚΟ	BEAC		2020-01-17	102000	156	0.83	2020	Μ00071900026500	7.9			ΝΑΙ	2020-01-26	9		2020-01-27	10	ΟΧΙ	ΝΑΙ	ΑΙΜΑ ΚΑΙ ΠΕΡΙΠΡΩΚΤΙΚΟ ΕΠΙΧΡΙΣΜΑ	Staphylococcus epidermidis & Pseudomonas aeruginosa αντίστοιχα				CR					ΟΧΙ						2020-05-05
	1847	13089000429	ΜΑΥΡΙΔΟΥ ΦΩΤΕΙΝΗ			1990-08-13	HL	Classical	PRIM. REF. CHEMOSENSITIVE	ΑΥΤΟΛΟΓΗ			ΠΕΡΙΦΕΡΙΚΟ	BEAC		2020-01-24	163000	141	0.42	2020	M00071900027000	6.78			ΝΑΙ	2020-02-02	9		2020-02-01	8	ΝΑΙ	NAI	ΟΥΡΑ	E. coli				CMR					ΟΧΙ						2020-07-20
	1848	768204267	ΠΟΥΛΑΚΗ ΖΑΧΑΡΟΥΛΑ			1982-06-07	AML		CR1	ΑΛΛΟΓΕΝΗΣ	ΤΑΥΤΟΣΗΜΟΣ ΑΔΕΛΦΟΣ		ΠΕΡΙΦΕΡΙΚΟ	BUCY		2020-01-30	207000	172	0.49	2020	M00072000028200	4.7	2.87		ΝΑΙ	2020-02-10	11		2020-02-08	9	ΝΑΙ	NAI	AIMA	Staphylococcus epidermidis	6ος/2021?		2021-09-15	CR	INDUCED	ΌΧΙ			ΟΧΙ						2022-02-23
	1849	08079403831	ΚΙΑΡΡΙ ΑΣΤΡΙΤ			1994-07-08	HL	Non Classical	RELAPSE CHEMOSENSITIVE	ΑΛΛΟΓΕΝΗΣ	ΜΗ ΣΥΓΓΕΝΗΣ	10 / 10	ΠΕΡΙΦΕΡΙΚΟ	THIOTEPA-FLU-CY-ATG		2020-02-04	28000	132	0.67	2020	PL000487Z401420000032 A00S1128 VA020200206	14.1	3.54		ΝΑΙ	2020-02-12	8		2020-02-12	8	ΟΧΙ	OXI						CR	0	ΝΑΙ			ΟΧΙ						2020-08-06
	1850	07116803136	ΠΕΤΡΙΔΗΣ ΔΗΜΗΤΡΙΟΣ			1968-11-07	ALL	Ph(+)	CR1	ΑΛΛΟΓΕΝΗΣ	ΣΥΓΓΕΝΗΣ - ΑΠΛΟΤΑΥΤΟΣΗΜΗ	HAPLOIDENTICAL	ΜΥΕΛΙΚΟ	FLU-TREO-TBI-post infusion CY		2020-02-04	178000	204	0.8	2020	M00072000028500	3.71	0.48		ΝΑΙ	2020-02-18	14		2020-02-17	13	ΟΧΙ	ΝΑΙ	ΑΙΜΑ	Staphylococcus haemolyticus				CR	II	ΝΑΙ			ΟΧΙ						2020-09-28
	1851	15107301432	ΒΑΜΒΟΥΚΑΣ ΑΝΑΣΤΑΣΙΟΣ			1973-10-15	NHL	Mantle cell	CR2	ΑΛΛΟΓΕΝΗΣ	ΤΑΥΤΟΣΗΜΟΣ ΑΔΕΛΦΟΣ		ΠΕΡΙΦΕΡΙΚΟ	THIOTEPA- FLU-CY		2020-02-06	26000	147	0.64	2020	M00071900028700 KAI M00072000028800	3.03	3.88		ΝΑΙ	2020-02-16	10		2020-02-16	10	ΟΧΙ	NAI	ΟΥΡΑ	Proteus mirabilis & Klebsiella pneumoniae				CR	II	ΝΑΙ			ΟΧΙ						2022-07-14
	1685	22116600382	ΤΑΡΑΤΟΡΑ ΖΩΗ			1966-11-22	NHL	DLBCL	RELAPSE CHEMOSENSITIVE	ΚΥΤΤΑΡΙΚΗ ΘΕΡΑΠΕΙΑ				FLU-CY		2020-02-11	135000	171	0.75	2020																		CR					ΟΧΙ						2022-07-14
	1852	ΑΔΤ 828373 (ΚΥΠΡΟΣ)	ΜΑΚΜΠΗΝ ΠΙΤΕΡ			1980-07-08	ALL		CR1	ΑΛΛΟΓΕΝΗΣ	ΤΑΥΤΟΣΗΜΟΣ ΑΔΕΛΦΟΣ		ΠΕΡΙΦΕΡΙΚΟ	FLU-TREO		2020-02-18	137000	144	0.74	2020	CY1418374D 7200000069805241	4.64	1.9		ΝΑΙ	2020-02-28	10		2020-02-28	10	ΝΑΙ	NAI	AIMA KAI ΚΟΠΡΑΝΑ	Streptococcus & Enterococcus VRE αντίστοιχα				CR	0	ΌΧΙ			ΝΑΙ	1999-06-21	Ca ρινοφάρυγγα				2020-06-30
	1853	01015605031	ΤΟΠΗΣ ΚΩΝΣΤΑΝΤΙΝΟΣ			1956-01-01	MDS	RAEB I	CR1	ΑΛΛΟΓΕΝΗΣ	ΣΥΓΓΕΝΗΣ - ΑΠΛΟΤΑΥΤΟΣΗΜΗ	HAPLOIDENTICAL	ΜΥΕΛΙΚΟ	FLU-TREO-TBI-post infusion CY		2020-02-18	63000	137	0.82	2020	M00072000029000	2.87	0.48		ΝΑΙ	2020-03-05	16		2020-03-11	22	ΟΧΙ	ΌΧΙ						CR	III	ΝΑΙ			ΟΧΙ				ΝΑΙ		2020-05-28
	1854	01058303452	ΒΡΕΤΤΟΣ ΙΩΑΝΝΗΣ			1983-05-01	CML	CP2	PR	ΑΛΛΟΓΕΝΗΣ	ΜΗ ΣΥΓΓΕΝΗΣ	10 / 10	ΠΕΡΙΦΕΡΙΚΟ	FLU-TREO-ATG		2020-02-21	69000	116	0.78	2020	DE0026790000000006120 GRID 4961GFL000010137014	3.4	3.6		ΝΑΙ	2020-03-03	11		2020-03-05	13	ΟΧΙ	OXI						MOL RELAPSE		ΝΑΙ			ΟΧΙ						2023-10-18
	1855	12098300622	ΡΟΥΜΠΑ ΒΕΡΑ			1983-09-12	AML	M4	CR1	ΑΛΛΟΓΕΝΗΣ	ΤΑΥΤΟΣΗΜΟΣ ΑΔΕΛΦΟΣ		ΜΥΕΛΙΚΟ	BU-FLU (Myeloablative)		2020-02-27	77000	130	0.52	2020	DE-DKM8356579	7.46	3.55		ΝΑΙ	2020-03-11	13		2020-03-16	18	ΟΧΙ	ΟΧΙ					2020-07-24	ΑΠΟΡ.ΜΟΣΧΕΥΜΑΤΟΣ 7ος 2020		ΌΧΙ			ΟΧΙ						2023-03-22
	1856	26027503221	ΜΠΟΤΑΚΤΣΗ ΕΛΕΝΗ			1975-02-26	AML	M5	CR1	ΑΛΛΟΓΕΝΗΣ	ΜΗ ΣΥΓΓΕΝΗΣ	9 / 10 (8 / 8)	ΠΕΡΙΦΕΡΙΚΟ	BUCY-ATG		2020-02-26	92000	139	0.6	2020	DE0070610000020002033 B044100700020200228	7.46	3.55		ΝΑΙ	2020-03-10	13		2020-03-09	12	ΝΑΙ	ΝΑΙ	ΑΙΜΑ	St.epidermidis	2021-05-27			RELAPSED DISEASE	III	ΝΑΙ			ΟΧΙ						2021-10-07
	1857	02087102071	ΜΑΡΗΣ ΚΩΝΣΤΑΝΤΙΝΟΣ			1971-08-02	MDS	RAEB II	CR1	ΑΛΛΟΓΕΝΗΣ	ΤΑΥΤΟΣΗΜΟΣ ΑΔΕΛΦΟΣ		ΠΕΡΙΦΕΡΙΚΟ	BU-FLU (Myeloablative)		2020-03-04	13000	227	0.77	2020	Μ00719000298000	4.83	4.3		ΝΑΙ	2020-03-21	17		2020-03-30	26	ΟΧΙ	ΟΧΙ						CR	0	ΝΑΙ			ΟΧΙ						2020-08-06
	1858	01045604251	ΜΠΙΚΟΣ ΑΘΑΝΑΣΙΟΣ			1956-04-01	AML		CR1	ΑΛΛΟΓΕΝΗΣ	ΤΑΥΤΟΣΗΜΟΣ ΑΔΕΛΦΟΣ		ΠΕΡΙΦΕΡΙΚΟ	FLU-MEL		2020-03-03	118000	195	1.39	2020	M00071900029600	4.64	2.48		ΝΑΙ	2020-03-13	10		2020-03-16	13	ΟΧΙ	ΟΧΙ						CR	0	ΝΑΙ			ΟΧΙ						2020-08-31
	1859	10087405535	ΣΤΑΘΑΚΗΣ ΧΡΗΣΤΟΣ			1974-08-10	ALL	Ph(-)	CR1	ΑΛΛΟΓΕΝΗΣ	ΣΥΓΓΕΝΗΣ - ΑΠΛΟΤΑΥΤΟΣΗΜΗ	HAPLOIDENTICAL	ΜΥΕΛΙΚΟ	THIOTEPA-FLU-MEL-ATG HAPLO		2020-03-10	63000	118	0.48	2020	Μ00072000030100	3.38	0.53		ΝΑΙ	2020-03-27	17		2020-03-31	21	ΟΧΙ	ΝΑΙ	ΟΥΡΑ, AIMA, υλικό πρωκτού	Klebsiella pneumoniae, Enterococcus faecium				CR	II	ΝΑΙ			ΝΑΙ	2018-05-01	DLBCL Ο5 ΣΠΟΝΔΥΛΟΥ				2021-11-20
	1860	23028003830	ΚΩΤΣΗΣ ΧΡΗΣΤΟΣ			1980-02-23	HL	Classical	PRIM. REF. CHEMORESISTANT	ΑΥΤΟΛΟΓΗ			ΠΕΡΙΦΕΡΙΚΟ	BEAM		2020-03-12	186000	182	0.64	2020		4.76			ΝΑΙ	2020-03-22	10		2020-03-26	14	ΟΧΙ	NAI	ΑΙΜΑ	Enterococcus faecium + staph hominis MRSA				ΜΟΡΙΑΚΗ CR					ΟΧΙ						2023-10-19
	1861	28037502433	ΣΑΜΑΡΑΣ ΜΕΝΕΛΑΟΣ			1975-03-28	NHL	Mantle cell	CR1	ΑΥΤΟΛΟΓΗ			ΠΕΡΙΦΕΡΙΚΟ	BEAM		2020-03-17	144000	195	1.12	2020		6.6			ΝΑΙ	2020-03-28	11		2020-04-01	15	ΟΧΙ	OXI																	2020-06-04
	1620	26057500394	ΔΙΓΚΑΣ ΚΩΝΣΤΑΝΤΙΝΟΣ			1975-05-26	Μυελοίνωση		REFRACTORY	ΑΛΛΟΓΕΝΗΣ	ΤΑΥΤΟΣΗΜΟΣ ΑΔΕΛΦΟΣ		ΠΕΡΙΦΕΡΙΚΟ	FLU-MEL-ATG		2020-03-17	201000	510	1.51	2020	M0007200030800 M00072000030900	6.76	3.47		ΝΑΙ	2020-03-27	10		2020-03-30	13	ΟΧΙ	ΝΑΙ	ΟΥΡΑ	Pseudomonas aeruginosa		10ς/2020		RELAPSED DISEASE	0	ΌΧΙ									2022-08-05
	1862	07077501596	ΜΕΣΙΓΚΟΣ ΚΩΝΣΤΑΝΤΙΝΟΣ			1975-07-07	MM	VgPR	VGPR	ΑΥΤΟΛΟΓΗ			ΠΕΡΙΦΕΡΙΚΟ	HDM		2020-03-06				2020											ΝΑΙ	ΝΑΙ	ΑΙΜΑ	Staph hominis															2020-04-14
	1863	20096304371	ΚΑΒΑΖΗΣ ΔΗΜΗΤΡΙΟΣ			1963-09-20	MM	VgPR	VGPR	ΑΥΤΟΛΟΓΗ			ΠΕΡΙΦΕΡΙΚΟ	HDM		2020-02-28				2020											ΟΧΙ	ΟΧΙ						unfollow											2020-04-03
	1864	19027603885	ΑΝΔΡΟΥΛΑΚΗ ΕΙΡΗΝΗ			1976-02-19	ALL	Ph(-)	CR1	ΑΛΛΟΓΕΝΗΣ	ΤΑΥΤΟΣΗΜΟΣ ΑΔΕΛΦΟΣ		ΠΕΡΙΦΕΡΙΚΟ	TBI-CY		2020-03-23	76000	140	0.51	2020	M0007200003100 M00072000031100	6.97	4.75		ΝΑΙ	2020-04-09	17		2020-04-12	20	ΟΧΙ	ΝΑΙ	ΟΥΡΑ, ΚΟΠΡΑΝΑ	E.coli + Proteus mirabilis Enterococcus faecium				CMR	0	ΌΧΙ									2020-07-08
	1865	07036501679	ΑΝΔΡΕΑΝΙΔΗΣ ΜΙΛΤΙΑΔΗΣ			1965-03-07	NHL	Mantle cell	CR1	ΑΥΤΟΛΟΓΗ			ΠΕΡΙΦΕΡΙΚΟ	BEAM		2020-03-24	199000	147	0.85	2020		4.34			ΝΑΙ	2020-04-03	10		2020-04-07	14	ΟΧΙ	ΟΧΙ						CR											2021-07-22
	1866	18035600453	ΒΟΥΛΤΣΙΔΗΣ ΕΥΑΓΓΕΛΟΣ			1965-03-18	NHL	Mantle cell	CR1	ΑΥΤΟΛΟΓΗ			ΠΕΡΙΦΕΡΙΚΟ	BEAM		2020-03-31	168000	628	0.91	2020		6.15			ΝΑΙ	2020-04-10	10		2020-04-14	14	ΟΧΙ	ΝΑΙ		staph. Hominis				CR											2020-07-02
	1867	23036803080	ΚΑΛΟΓΗΡΟΥ ΦΩΤΕΙΝΗ			1968-03-23	HL	Classical	CR2	ΑΥΤΟΛΟΓΗ			ΠΕΡΙΦΕΡΙΚΟ	BEAM		2020-04-10	193000	175	0.71	2020		4.071			ΝΑΙ	2020-04-20	10		2020-05-04	24	ΟΧΙ	NAI	ΟΥΡΑ	Enterococcus faecium															2020-04-17
	1868	17028501009	ΚΟΥΡΤΙΔΟΥ ΕΛΕΝΗ			1985-02-17	MM	CR	CR1	ΑΥΤΟΛΟΓΗ			ΠΕΡΙΦΕΡΙΚΟ	HDM		2020-04-09	338000	580	0.7	2020		3.949			ΝΑΙ	2020-04-20	11		2020-04-22	13	ΟΧΙ	ΝΑΙ	ΑΙΜΑ	Staph. Epidermidis				CR											2021-07-19
	1869	23117002461	ΞΑΝΘΟΥ ΣΟΦΙΑ			1970-11-23	MM	Refractor / Progressive	PR	ΑΥΤΟΛΟΓΗ			ΠΕΡΙΦΕΡΙΚΟ	HDM		2020-04-13	195000	458	0.41	2020		5.5			ΝΑΙ	2020-04-23	10		2020-04-27	14	ΟΧΙ	ΟΧΙ																	2020-05-13
	1870	12079302720	ΣΕΒΑΣΤΙΔΟΥ ΜΑΡΙΑ			1993-07-12	NHL	Πρωτοπαθές μεσοθωρακείου	REFRACTORY PROGRESSIVE	ΚΥΤΤΑΡΙΚΗ ΘΕΡΑΠΕΙΑ			ΠΕΡΙΦΕΡΙΚΟ	FLU-CY		2020-04-27	133000	149	0.49	2020	9 GR 129083 / 870974535										ΟΧΙ	ΝΑΙ	ΟΥΡΑ	E.Coli	7ος/21			RELAPSED DISEASE											2023-10-18
	1871	19026204131	ΓΙΩΤΗΣ ΘΕΟΚΛΗΤΟΣ			1962-02-19	AML	Secondary	CR1	ΑΛΛΟΓΕΝΗΣ	ΜΗ ΣΥΓΓΕΝΗΣ	10 / 10	ΠΕΡΙΦΕΡΙΚΟ	FLU-TREO-ATG		2020-04-28	44000	134	0.61	2020	DE007502D00920009243	9.24	2.4		ΝΑΙ	2020-05-08	10		2020-05-11	13	ΟΧΙ	NAI	ΚΟΠΡΑΝΑ, Υλικό πρωκτού	Enterococcus faecium				CR	II	ΝΑΙ									2023-01-08
	1872	12098100899	ΕΦΡΑΙΜΙΔΗΣ ΔΗΜΗΤΡΙΟΣ			1981-09-12	AML		CR1	ΑΛΛΟΓΕΝΗΣ	ΤΑΥΤΟΣΗΜΟΣ ΑΔΕΛΦΟΣ	10 / 10	ΠΕΡΙΦΕΡΙΚΟ	BUCY		2020-05-04	11000	147	0.58	2020	Μ00072000031400 Μ00072000031500	5.97	5.75		ΝΑΙ	2020-05-16	12		2020-05-18	14	ΟΧΙ	ΝΑΙ	ΟΥΡΑ ΚΟΠΡΑΝΑ	E.Coli Enterococcus faecium, Pseudomonas aeruginosa				CR	0	ΌΧΙ									2021-03-17
	1873	30129200298	ΜΑΜΟΥΡΗΣ ΚΩΝΣΤΑΝΤΙΝΟΣ			1992-12-30	ALL	Ph(-)	REFRACTORY	ΑΛΛΟΓΕΝΗΣ	ΜΗ ΣΥΓΓΕΝΗΣ	10 / 10	ΠΕΡΙΦΕΡΙΚΟ	THIOTEPA-FLU-BU UN HAPLO		2020-05-07	13000	708	0.8	2020	DE007032090246917	6.9	2.03		ΝΑΙ	2020-05-20	13		2020-06-05	29	ΟΧΙ	OXI						CR	0	ΝΑΙ									2019-11-20
	1874	24045803640	ΝΙΚΟΛΕΤΑΚΗ ΔΕΣΠΟΙΝΑ			1958-04-24	AML		CR2	ΑΛΛΟΓΕΝΗΣ	ΜΗ ΣΥΓΓΕΝΗΣ	10 / 10	ΠΕΡΙΦΕΡΙΚΟ	FLU-TREO-ATG		2020-05-06	39000	151	0.99	2020	DE 007502D000920009252	7.02	5.03		ΝΑΙ	2020-05-17	11		2020-05-26	20	ΟΧΙ	NAI	ΚΟΠΡΑΝΑ	Enterococcus faecium				MOL RELAPSE	II	ΝΑΙ									2020-08-04
	1875	15100001872	ΓΚΟΛΕΜΙ ΕΡΝΑΛΝΤ			2000-10-15	ALL	Ph(-)	CR1	ΑΛΛΟΓΕΝΗΣ	ΤΑΥΤΟΣΗΜΟΣ ΑΔΕΛΦΟΣ	10 / 10	ΠΕΡΙΦΕΡΙΚΟ	TBI-CY		2020-05-11	54000	112	0.63	2020		7.24	3.28		ΝΑΙ	2020-05-24	13		2020-05-26	15	ΟΧΙ	OXI			7ος/2020			RELAPSED DISEASE	0	ΌΧΙ									2021-05-18
	1876	11055600610	ΜΑΥΡΟΓΙΑΝΝΗΣ ΔΗΜΗΤΡΙΟΣ			1956-05-11	HL	Classical	RELAPSE CHEMOSENSITIVE	ΑΥΤΟΛΟΓΗ			ΠΕΡΙΦΕΡΙΚΟ	BEAM		2020-05-12	180000	250	0.68	2020		6.98			ΝΑΙ	2020-05-21	9		2020-05-24	12	ΟΧΙ	ΟΧΙ																	2020-07-15
	1877	31088500850	ΚΟΠΑΤΣΑΡΗΣ ΓΕΩΡΓΙΟΣ			1985-08-31	AML		CR1	ΑΛΛΟΓΕΝΗΣ	ΤΑΥΤΟΣΗΜΟΣ ΑΔΕΛΦΟΣ	10 / 10	ΠΕΡΙΦΕΡΙΚΟ	BU-FLU (Myeloablative)		2020-05-14	30000	176	0.66	2020		8.52	2.88		ΝΑΙ	2020-05-29	15		2020-05-29	15	ΟΧΙ	NAI	ΟΥΡΑ	E.Coli				CR	II	ΝΑΙ									2023-10-18
	1878	01109501989	ΛΙΟΥΣΑ ΠΑΝΑΓΙΩΤΑ			1995-10-01	ALL	Ph(-)	REFRACTORY	ΚΥΤΤΑΡΙΚΗ ΘΕΡΑΠΕΙΑ			ΠΕΡΙΦΕΡΙΚΟ	FLU-CY		2020-05-14	148000	155	0.51	2020	MPAC6R1	1 x 108 cart λεμφοκυτταρα										OXI						RELAPSED DISEASE	0	ΌΧΙ									2022-09-29
	1879	01056403791	ΜΠΙΝΤΕΒΗΣ ΝΙΚΟΛΑΟΣ υπάρχει back up μόσχευμα			1956-10-01	AML		CR1	ΑΛΛΟΓΕΝΗΣ	ΤΑΥΤΟΣΗΜΟΣ ΑΔΕΛΦΟΣ	10 / 10	ΠΕΡΙΦΕΡΙΚΟ	FLU-TREO		2020-05-21	125000	186	0.62	2020		9.532	2.76	1.2	ΝΑΙ	2020-05-31	10		2020-06-04	14	ΟΧΙ	ΝΑΙ	ΚΟΠΡΑΝΑ	Serratia marcescens				CR	0	ΌΧΙ									2022-07-15
	1880	15027804978	ΙΝΤΖΟΥΔΗΣ ΔΗΜΗΤΡΙΟΣ υπάρχει back up μόσχευμα			1978-02-15	AML		CR2	ΑΛΛΟΓΕΝΗΣ	ΜΗ ΣΥΓΓΕΝΗΣ	10 / 10	ΠΕΡΙΦΕΡΙΚΟ	BUCY-ATG 20h rest		2020-05-27	99000	123	0.62	2020	P0009200019862	10.92	2.76	2.88	ΝΑΙ	2020-06-12	16		2020-06-15	19					5ος /2021			RELAPSED DISEASE	0	ΌΧΙ									2022-08-01
	1881	18016402275	BUNAJ NDUE			1964-01-18	AML	M1	CR2	ΑΛΛΟΓΕΝΗΣ	ΜΗ ΣΥΓΓΕΝΗΣ	10 / 10	ΠΕΡΙΦΕΡΙΚΟ	FLU-TREO-ATG		2020-05-28	45000	164	0.97	2020	M00072000032300	11.301	3.46		ΝΑΙ	2020-06-07	10		2020-06-12	15	ΝΑΙ	NAI	AIMA	Ε.coli				CR	0	ΝΑΙ				2019-07-01	Ca αρ νεφρού				2021-04-28
	1882	23067100547	ΔΙΑΜΑΝΤΗ ΟΛΥΜΠΙΑ υπάρχει back up μόσχευμα			1971-06-26	AML		CR1, MRD+	ΑΛΛΟΓΕΝΗΣ	ΣΥΓΓΕΝΗΣ - ΑΠΛΟΤΑΥΤΟΣΗΜΗ	HAPLOIDENTICAL	ΠΕΡΙΦΕΡΙΚΟ	THIOTEPA-FLU-BU UN HAPLO		2020-06-02	28000	132	0.48	2020		8.75	0.93	8.75	ΝΑΙ	2020-06-21	19		2020-07-06	34	ΟΧΙ							CR	0	ΝΑΙ									2023-10-23
	1883	10015603730	ΣΚΑΓΙΑΣ ΚΩΝΣΤΑΝΤΙΝΟΣ			1956-09-02	NHL	T-Anaplastic	CR1	ΑΥΤΟΛΟΓΗ			ΠΕΡΙΦΕΡΙΚΟ	BEAM		2020-06-04	113000	144	0.88	2020		6.822			ΝΑΙ	2020-06-14	10		2020-06-15	11	ΝΑΙ	ΝΑΙ	ΑΙΜΑ	Enterococcus faecium, staph. Epidermidis															2023-10-06
	1884	02076502760	ΒΑΣΙΛΕΡΗ ΣΟΥΛΤΑΝΑ υπάρχει back up μόσχευμα			1965-07-02	AML		CR1	ΑΛΛΟΓΕΝΗΣ	ΜΗ ΣΥΓΓΕΝΗΣ	10 / 10	ΠΕΡΙΦΕΡΙΚΟ	FLU-TREO-ATG		2020-06-11	23000	148	0.74	2020	201391450	5.25	1.86	2.1	ΝΑΙ	2020-06-22	11		2020-06-25	14	ΟΧΙ	ΝΑΙ	ΟΥΡΑ	E. Coli				CR	II	ΌΧΙ									2020-09-28
	1885	23047700275	ΜΠΡΑΓΟΥΔΑΚΗΣ ΓΕΩΡΓΙΟΣ			1977-04-23	ALL	Ph(+)	CR2	ΑΛΛΟΓΕΝΗΣ	ΣΥΓΓΕΝΗΣ - ΑΠΛΟΤΑΥΤΟΣΗΜΗ	HAPLOIDENTICAL	ΠΕΡΙΦΕΡΙΚΟ	THIOTEPA-FLU-BU UN HAPLO		2020-06-12	104000	148	0.62	2020		6.56	2.39		ΝΑΙ	2020-06-28	16		2020-07-10	28	ΟΧΙ	NAI	ΟΥΡΑ	Enterobacter clocae				CR	0	ΝΑΙ									2023-03-27
	1886	140956012737	ΜΑΛΛΙΑΡΑΚΗΣ ΔΗΜΗΤΡΙΟΣ			1956-09-14	MDS	RAEB II	CR1	ΑΛΛΟΓΕΝΗΣ	ΜΗ ΣΥΓΓΕΝΗΣ	8 / 8	ΠΕΡΙΦΕΡΙΚΟ	FLU-TREO-ATG		2020-06-29	116000	162	0.79	2020	2761222030675100	6.58	2.7			2020-07-09	10		2020-07-13	14	ΟΧΙ							CR	I	ΝΑΙ									2023-10-13
	1887	30098600676	ΓΙΟΥΣΟΥΦ ΜΕΣΟΥΤ			1986-09-30	ALL	Ph(-)	CR2	ΑΛΛΟΓΕΝΗΣ	ΣΥΓΓΕΝΗΣ - ΑΠΛΟΤΑΥΤΟΣΗΜΗ	HAPLOIDENTICAL	ΠΕΡΙΦΕΡΙΚΟ	THIOTEPA-FLU-MEL-ATG HAPLO		2020-06-30	62000	155	0.54	2020		7.181	4.47												2021-02-05			RELAPSED DISEASE	III	ΝΑΙ									2021-02-10
	1888	29035602969	ΚΙΤΣΑΤΗ ΕΥΑΓΓΕΛΙΑ			1956-03-29	MM	VgPR	VGPR	ΑΥΤΟΛΟΓΗ			ΠΕΡΙΦΕΡΙΚΟ	HDM		2020-06-29	300000	240	0.7	2020		2.77			ΝΑΙ	2020-07-11	12		2020-07-22	23	ΝΑΙ	NAI	ΟΥΡΑ	Staplylococcus epidermidis,E.Coli,Stenotrophomonada maltoplilia				CR											2022-08-02
	1889	07038801929	ΠΑΠΑΔΟΠΟΥΛΟΥ ΕΛΕΝΗ (ΤΟΥ ΠΑΥΛΟΥ)			1988-03-07	NHL	Πρωτοπαθές μεσοθωρακείου	PRIM. REF. CHEMOSENSITIVE	ΚΥΤΤΑΡΙΚΗ ΘΕΡΑΠΕΙΑ			ΠΕΡΙΦΕΡΙΚΟ	FLU-CY		2020-07-01	89000	312	0.68	2020	9GR029562/722243631	0.4-2x108 cart λεμφοκύτταρα									ΝΑΙ	ΝΑΙ		staph.hominis				CR											2020-08-03
	1890	20087905111	ΑΡΙΣΜΑΝΗΣ ΝΙΚΟΛΑΟΣ			1979-08-20	AML		CR2	ΑΛΛΟΓΕΝΗΣ	ΜΗ ΣΥΓΓΕΝΗΣ	8 / 8	ΠΕΡΙΦΕΡΙΚΟ	BUCY-ATG 20h rest		2020-07-07	95000	193	0.59	2020	Τ199	11.004	0.95		ΝΑΙ	2020-07-20	13		2020-07-20	13	ΝΑΙ	ΝΑΙ	ΑΙΜΑ	pseudomonas oryzihabitans				CR	0	ΝΑΙ									2023-10-20
	1891	31018703137	ΤΟΠΑΛΙΔΗΣ ΣΤΥΛΙΑΝΟΣ			1987-01-31	HL	Classical	PRIM. REF. CHEMORESISTANT	ΑΥΤΟΛΟΓΗ			ΠΕΡΙΦΕΡΙΚΟ	BEAM		2020-07-06	103000	156	0.61	2020					ΝΑΙ						ΝΑΙ	ΝΑΙ	ΑΙΜΑ	Staph.epidermidis, staph capitis				CR											2020-07-22
	1892	10085500022	ΣΤΑΜΑΤΟΠΟΥΛΟΥ ΜΑΡΙΑ			1955-08-10	AML		CR2	ΑΛΛΟΓΕΝΗΣ	ΜΗ ΣΥΓΓΕΝΗΣ	10 / 10	ΠΕΡΙΦΕΡΙΚΟ	FLU-TREO-ATG		2020-07-10	48000	164	0.67	2020					ΝΑΙ	2020-07-20	10		2020-07-20	10	ΟΧΙ							CR	0	ΝΑΙ									2021-10-06
	1893	30095002834	ΛΙΟΛΙΟΣ ΔΗΜΟΣΘΕΝΗΣ			1960-09-30	NHL	ΚΝΣ	CR1	ΑΥΤΟΛΟΓΗ			ΠΕΡΙΦΕΡΙΚΟ	BEAM		2020-07-10	132000	157	1.32	2020		4.9			ΝΑΙ	2020-07-21	11		2020-07-30	20	ΟΧΙ							CRU											2020-08-03
	1894	11090303675	ΚΑΛΑΪΤΣΕΒ ΓΕΩΡΓΙΟΣ			2003-09-11	AML		CR2	ΑΛΛΟΓΕΝΗΣ	ΤΑΥΤΟΣΗΜΟΣ ΑΔΕΛΦΟΣ	6 / 6	ΠΕΡΙΦΕΡΙΚΟ	BUCY		2020-07-15	129000	144	0.63	2020		4.05	4.41		ΝΑΙ	2020-07-29	14		2020-07-27	12	ΝΑΙ	ΝΑΙ	ΑΙΜΑ	Staphylococcus haemolyticus		2020-12-04		RELAPSED DISEASE	0	ΝΑΙ									2021-07-23
	1895	25109501384	ΟΡΑΧΙΔΟΥ ΧΡΙΣΤΙΝΑ			1995-10-25	NHL	Plasmablastic	CR1	ΑΛΛΟΓΕΝΗΣ	ΤΑΥΤΟΣΗΜΟΣ ΑΔΕΛΦΟΣ	10 / 10	ΠΕΡΙΦΕΡΙΚΟ	TBI-CY		2020-07-14	62000	124	0.41	2020		4.449	1.73		ΝΑΙ	2020-07-26	12		2020-07-26	12	ΝΑΙ	ΝΑΙ	ΑΙΜΑ	Staphylococcus epidermidis				CR	0	ΌΧΙ									2023-09-06
	1896	21056303247	ΜΑΛΤΕΖΟΠΟΥΛΟΥ ΠΑΡΑΣΚΕΥΗ			1963-05-21	MM	Refractor / Progressive	PR	ΑΥΤΟΛΟΓΗ			ΠΕΡΙΦΕΡΙΚΟ	HDM		2020-07-10	186000	171	0.77	2020		9.33			ΝΑΙ	2020-07-20	10		2020-07-20	10	ΝΑΙ	ΝΑΙ	ΑΜΑ	Staphylococcus epidermidis															2020-07-28
	1897	03117303770	ΓΛΟΥΜΗΣ ΓΕΩΡΓΙΟΣ			1973-11-03	ALL		ACTIVE DISEASE	ΑΛΛΟΓΕΝΗΣ	ΣΥΓΓΕΝΗΣ - ΑΠΛΟΤΑΥΤΟΣΗΜΗ	HAPLOIDENTICAL	ΠΕΡΙΦΕΡΙΚΟ	THIO-FLU-ATG-post infusion CY		2020-07-23	62000	177	0.85	2020		6.22	3.27		ΝΑΙ	2020-08-10	18		2020-08-19	27		ΝΑΙ	ΑΙΜΑ	Staphylococcus epidermidis	12ος/2020			CR	II	ΌΧΙ									2021-01-21
	1899	12046200130	ΠΑΠΑΧΡΗΣΤΟΥ ΔΗΜΗΤΡΙΟΣ			1962-04-12	AML		CR1	ΑΛΛΟΓΕΝΗΣ	ΤΑΥΤΟΣΗΜΟΣ ΑΔΕΛΦΟΣ	6 / 6	ΠΕΡΙΦΕΡΙΚΟ	FLU-TREO		2020-07-22	101000	156	1.08	2020		5.77	6.83		ΝΑΙ				2020-07-31	9	ΝΑΙ	ΟΧΙ						CR	0	ΌΧΙ									2021-01-11
	1900	21066200805	ΤΕΡΛΙΜΠΑΚΟΥ ΖΩΗ			1966-06-21	NHL	DLBCL	CR1	ΑΥΤΟΛΟΓΗ			ΠΕΡΙΦΕΡΙΚΟ	R-THIOTEPA-BCNU (CNS LYMPHOMA)		2020-07-23	142000	186	0.56	2020		2.61			ΝΑΙ	2020-08-03	11		2020-08-03	11	ΝΑΙ	ΝΑΙ	ΑΙΜΑ	Pseudomonas aeruginosa				CR											2022-09-28
	1901	12105500610	ΑΒΡΑΜΙΔΗΣ ΧΡΥΣΑΝΘΟΣ			1955-05-12	MM	VgPR	VGPR	ΑΥΤΟΛΟΓΗ			ΠΕΡΙΦΕΡΙΚΟ	HDM		2020-07-22	219000	313	1.04	2020					ΝΑΙ	2020-08-02	11		2020-08-02	11	ΝΑΙ	ΝΑΙ	ΑΙΜΑ																2023-09-13
	1902	11037901979	ΦΟΥΣΕΚΗΣ ΣΩΤΗΡΙΟΣ			1979-03-11	MM	VgPR	VGPR	ΑΥΤΟΛΟΓΗ			ΠΕΡΙΦΕΡΙΚΟ	HDM		2020-07-23	329000	159	1.07	2020		4.47			ΝΑΙ	2020-08-03	11		2020-08-03	11	ΝΑΙ	ΝΑΙ	ΑΙΜΑ	Staphylococcus epidermidis				CR											2022-08-05
	1903	19126600410	ΠΑΖΑΡΤΖΙΚΛΗΣ ΤΡΥΦΩΝ			1966-12-19	NHL		REFRACTORY	ΚΥΤΤΑΡΙΚΗ ΘΕΡΑΠΕΙΑ			ΠΕΡΙΦΕΡΙΚΟ	FLU-CY		2020-07-27	192000	309	1.61	2020	MPADMU1	3,5X108 car-T cells									ΝΑΙ	ΝΑΙ	AIMA	Staphylococcus epidermidis				PR											2023-10-13
	1855	12098300622	ΡΟΥΜΠΑ ΒΕΡΑ			1983-09-12	AML		GRAFT FAILURE	ΑΛΛΟΓΕΝΗΣ	ΤΑΥΤΟΣΗΜΟΣ ΑΔΕΛΦΟΣ	10 / 10	ΠΕΡΙΦΕΡΙΚΟ	BEAM		2020-08-11	21000	112	0.5	2020		4.43	2.31		ΝΑΙ	2020-08-25	14		2020-08-25	14	ΟΧΙ							CR	0	ΌΧΙ									2023-10-25
	1710	12089901792	ΧΑΡΑΚΤΣΗΣ ΡΑΦΑΗΛ-ΙΩΑΝΝΗΣ			1999-08-12	ALL		REFRACTORY PROGRESSIVE	ΚΥΤΤΑΡΙΚΗ ΘΕΡΑΠΕΙΑ			ΠΕΡΙΦΕΡΙΚΟ	FLU-CY		2020-08-25	24000	265	0.72	2020																		CR											10ος/22
	1905	10096805113	DOLLA AGUSH υπάρχει back up μόσχευμα			1968-09-10	CML	CP2		ΑΛΛΟΓΕΝΗΣ	ΜΗ ΣΥΓΓΕΝΗΣ	10 / 10	ΠΕΡΙΦΕΡΙΚΟ	BUCY-ATG		2020-09-02	42000	171	0.75	2020	G222120069774	8.2	1.086	4.1	ΝΑΙ	2020-09-12	10		2020-09-14	12	ΝΑΙ	ΝΑΙ	ΑΙΜΑ	Staphylococcus hominis				CR	II	ΌΧΙ									2021-03-05
	1904	21085602858	ΣΤΑΥΡΟΥ ΓΕΩΡΓΙΟΣ			1956-08-21	AML		CR1	ΑΛΛΟΓΕΝΗΣ	ΤΑΥΤΟΣΗΜΟΣ ΑΔΕΛΦΟΣ		ΠΕΡΙΦΕΡΙΚΟ	FLU-TREO		2020-09-01	236000	359	0.86	2020		5.31			ΝΑΙ	2020-09-11	10		2020-09-11	10	ΟΧΙ	ΟΧΙ				2021-05-11		RELAPSED DISEASE	0	ΌΧΙ									2021-07-20
	1906	18128102045	ΚΑΜΑΚΑ ΡΩΞΑΝΗ			1981-12-18	AML		CR1	ΑΛΛΟΓΕΝΗΣ	ΜΗ ΣΥΓΓΕΝΗΣ	10 / 10	ΠΕΡΙΦΕΡΙΚΟ	BUCY-ATG		2020-09-03	12000	138	0.44	2020	W04712000008800	5.08	1.84		ΝΑΙ	2020-09-15	12		2020-09-16	13	ΝΑΙ	ΝΑΙ	ΑΙΜΑ	Pseudomonas aeruginosa	2021-02-10		2021-07-22	RELAPSED DISEASE	0	ΌΧΙ									2023-10-10
	1907	01015829425	ΓΙΑΝΝΟΥΛΗ ΕΛΕΝΗ			1958-01-01	MM	CR	CR1	ΑΥΤΟΛΟΓΗ			ΠΕΡΙΦΕΡΙΚΟ	HDM		2020-08-27	234000	216	1.87	2020		2.852			ΝΑΙ	2020-09-07	11		2020-09-16	20	ΟΧΙ	ΟΧΙ																	2023-09-26
	1908	05086501284	ΛΙΟΛΙΟΥ ΟΛΥΜΠΙΑ			1965-08-05	MM	CR	CR1	ΑΥΤΟΛΟΓΗ			ΠΕΡΙΦΕΡΙΚΟ	HDM		2020-08-28	179000	192	0.76	2020		3.549			ΝΑΙ	2020-09-08	11		2020-09-11	14	ΟΧΙ	ΟΧΙ						CR											2023-10-19
	1909	20096804784	ΠΑΠΑΔΟΠΟΥΛΟΥ ΝΑΤΑΣΑ			1968-09-20	AML		CR1	ΑΛΛΟΓΕΝΗΣ	ΤΑΥΤΟΣΗΜΟΣ ΑΔΕΛΦΟΣ		ΠΕΡΙΦΕΡΙΚΟ	FLU-TREO		2020-09-02	176000	205	0.85	2020		4.652	2.69		ΝΑΙ	2020-09-15	13		2020-09-15	13	ΟΧΙ	ΟΧΙ						CR	II	ΝΑΙ									2022-06-07
	1910	30048505124	ΠΕΤΡΟΒΑ ΝΑΝΤΕΖΝΤΑ			1985-04-30	AML		CR1	ΑΛΛΟΓΕΝΗΣ	ΜΗ ΣΥΓΓΕΝΗΣ	7 / 8	ΠΕΡΙΦΕΡΙΚΟ	BUCY-ATG 20h rest		2020-09-05	12000	139	0.43	2020	DEDKM12866462	4.69	1.69		ΝΑΙ	2020-09-17	12		2020-09-19	14	ΟΧΙ	ΟΧΙ						CR	II	ΌΧΙ									2023-07-24
	1911	06038203516	ΣΑΚΑΡΕΤΣΙΟΣ ΑΘΑΝΑΣΙΟΣ			1982-03-06	NHL	DLBCL	REFRACTORY PROGRESSIVE	ΚΥΤΤΑΡΙΚΗ ΘΕΡΑΠΕΙΑ			ΠΕΡΙΦΕΡΙΚΟ	FLU-CY		2020-09-14	141000	253	0.87	2020	9GR931055/160844693	0,2-4*108 CAR-T λεμφοκύτταρα						Ν/Α			ΝΑΙ	ΝΑΙ	AIMA	Stenotrophomonas	2020-10-22			RELAPSED DISEASE											2020-01-25
	1912	7116103883	ΣΤΕΡΓΙΟΠΟΥΛΟΥ ΠΑΝΑΓΙΩΤΑ			1961-11-06	AML		CR1	ΑΛΛΟΓΕΝΗΣ	ΤΑΥΤΟΣΗΜΟΣ ΑΔΕΛΦΟΣ		ΠΕΡΙΦΕΡΙΚΟ	FLU-TREO		2020-09-16	113000	205	0.77	2020		6.43	2.12		ΝΑΙ	2020-09-29	13		2020-09-29	13	ΟΧΙ	ΝΑΙ	ΟΥΡΑ	Proteus mirabilis, E.Coli				CR	II	NAI								ΝΑΙ	2021-01-03
	1913	08037500579	ΛΕΒΕΤΑΣ ΕΥΑΓΓΕΛΟΣ			1975-03-08	AML		CR1	ΑΛΛΟΓΕΝΗΣ	ΤΑΥΤΟΣΗΜΟΣ ΑΔΕΛΦΟΣ		ΠΕΡΙΦΕΡΙΚΟ	FLU-TREO		2020-09-21	110000	124	0.86	2020		3.44	1.92		ΝΑΙ	2020-10-08	17		2020-10-08	17	ΟΧΙ	ΟΧΙ						CR	0	ΌΧΙ									2022-01-19
	1914	16018001335	ΛΕΜΠΟΤΕΣΗΣ ΑΧΙΛΛΕΥΣ			1980-01-16	MM	CR	CR1	ΑΥΤΟΛΟΓΗ			ΠΕΡΙΦΕΡΙΚΟ	HDM		2020-09-21	187000	177	0.78	2020		4.83			ΝΑΙ	2020-10-02	11		2020-10-06	15	ΝΑΙ	ΝΑΙ	ΟΥΡΑ	Klebsiella oxytoca				RELAPSED DISEASE											2023-06-13
	1915	17096802636	ΔΙΑΜΑΝΤΗΣ ΠΑΝΑΓΙΩΤΗΣ			1968-09-17	MDS/MPN		CR1	ΑΛΛΟΓΕΝΗΣ	ΜΗ ΣΥΓΓΕΝΗΣ	10 / 10	ΠΕΡΙΦΕΡΙΚΟ	FLU-TREO-ATG		2020-09-24	50000	110	0.83	2020	CY1382941D	3.44	1.56		ΝΑΙ	2020-10-06	12		2020-10-09	15	ΟΧΙ						11/7/2021+18/8/21	CR	0	ΌΧΙ									2023-10-05
	1916	06106604173	ΠΑΤΛΑΤΖΟΓΛΟΥ ΓΕΩΡΓΙΟΣ			1966-10-06	MM	CR	CR1	ΑΥΤΟΛΟΓΗ			ΠΕΡΙΦΕΡΙΚΟ	HDM		2020-09-25	236000	211	1.31	2020		3.6			ΝΑΙ	2020-10-06	11		2020-10-09	14	ΟΧΙ	ΝΑΙ	ΑΙΜΑ	Staph. Epidermidis				CR											2021-01-14
	1917	29098902975	ΚΑΡΒΟΥΝΗΣ ΑΘΑΝΑΣΙΟΣ			1989-09-29	HL		PRIM. REF. CHEMOSENSITIVE	ΑΥΤΟΛΟΓΗ			ΠΕΡΙΦΕΡΙΚΟ	BEAM		2020-10-01	127000	148	1.18	2020		9.75			ΝΑΙ	2020-10-10	9		2020-10-10	9	ΟΧΙ	ΟΧΙ						CRU											2021-07-06
	1918	17016202040	ΚΟΥΤΡΑ ΑΙΚΑΤΕΡΙΝΗ			1962-01-17	NHL	DLBCL	PRIM. REF. CHEMORESISTANT	ΚΥΤΤΑΡΙΚΗ ΘΕΡΑΠΕΙΑ			ΠΕΡΙΦΕΡΙΚΟ	FLU-CY		2020-10-05	192000	176	0.97	2020		4*108 CAR-T λεμφοκύτταρα									ΝΑΙ	ΝΑΙ	AIMA	Staph.epidermidis															2023-10-03
	1919	08110201145	ΑΝΤΩΝΙΑΔΟΥ ΒΑΣΙΛΙΚΗ			2002-11-08	MDS			ΑΛΛΟΓΕΝΗΣ	ΤΑΥΤΟΣΗΜΟΣ ΑΔΕΛΦΟΣ	10 / 10	ΜΥΕΛΙΚΟ	FLU-TREO		2020-10-06	49000	206	0.65	2020		10.6	0.82		ΝΑΙ	2020-10-17	11		2020-10-19	13	ΝΑΙ	ΝΑΙ	ΑΙΜΑ	Staph.epidermidis,staph.lugdunensis,staph.capitis				CR											2023-09-28
	1920	04105403119	ΔΡΟΥΛΙΑΣ ΗΛΙΑΣ			1954-10-04	MDS/MPN		ACTIVE DISEASE	ΑΛΛΟΓΕΝΗΣ	ΜΗ ΣΥΓΓΕΝΗΣ	10 / 10	ΠΕΡΙΦΕΡΙΚΟ	FLU-TREO-ATG		2020-10-07	20000	137	1.03	2020	DE007060702208590S113B04410060012201009	7.16	2.69		ΝΑΙ	2020-10-18	11		2020-10-18	11	ΝΑΙ	NAI	ΑΙΜΑ,ΚΟΠΡΑΝΑΝΑ	Staph.hominis, enterococcus faecium	1ος /2021			RELAPSED DISEASE	0	ΝΑΙ									2021-09-15
	1921	24125200220	ΠΑΠΑΔΟΠΟΥΛΟΥ ΦΛΩΡΑ			1952-12-24	MDS/MPN		CR1	ΑΛΛΟΓΕΝΗΣ	ΜΗ ΣΥΓΓΕΝΗΣ	9 / 10 (8 / 8)	ΠΕΡΙΦΕΡΙΚΟ	FLU-TREO-ATG		2020-10-14	27000	289	0.75	2020	2762202039340000	9.1	1.52		ΝΑΙ	2020-10-23	9				ΟΧΙ	OXI						CR	0	ΑΝΑΜΟΝΗ								ΝΑΙ	2021-05-28
	1922	23056302963	ΚΥΡΙΑΚΟΓΛΟΥ ΣΟΥΛΤΑΝΑ			1963-05-23	MDS	RAEB I	ACTIVE DISEASE	ΑΛΛΟΓΕΝΗΣ	ΤΑΥΤΟΣΗΜΟΣ ΑΔΕΛΦΟΣ		ΠΕΡΙΦΕΡΙΚΟ	FLU-TREO		2020-10-14	44000	322	0.7	2020		4.85	4.48		ΝΑΙ	2020-10-24	10		2020-10-26	12	ΝΑΙ	ΝΑΙ	ΑΙΜΑ	Staph.epidermidis				CR	II	ΑΝΑΜΟΝΗ									2022-02-22
	1923	09085302587	ΣΠΟΡΙΔΟΥ ΜΑΡΙΑ			1953-08-09	MM	VgPR	VGPR	ΑΥΤΟΛΟΓΗ			ΠΕΡΙΦΕΡΙΚΟ	HDM		2020-10-14	213000	179	0.74	2020		3.69			ΝΑΙ	2020-10-26	12		2020-10-28	14	ΟΧΙ	NAI	ΚΟΠΡΑΝΑ	Pseudomonas aeruginosa															2023-08-30
	1924		KABAZ MEMET AΛΗ ΧΙΛΜΗ υπάρχει back up μοσχευμα			1973-06-17	HL	Classical	CR2	ΑΥΤΟΛΟΓΗ			ΠΕΡΙΦΕΡΙΚΟ	BEAM		2020-10-21	236000	163	0.79	2020		12.76			ΝΑΙ	2020-10-30	9		2020-10-30	9	ΟΧΙ	OXI																	2020-11-17
	1925	10106803272	POCI OSMAN			1968-10-10	NHL	T-NOS		ΑΥΤΟΛΟΓΗ			ΠΕΡΙΦΕΡΙΚΟ	BEAM		2020-10-22	158000	261	0.71	2020		5.88			ΝΑΙ	2020-11-02	11		2020-11-03	12	ΝΑΙ	ΝΑΙ	ΑΙΜΑ	staph.epidermidis,staph.haemolyticus															2023-08-28
	1926	22055803203	ΣΠΥΡΙΔΟΥ ΑΙΚΑΤΕΡΙΝΗ			1958-05-22	MM	VgPR	VGPR	ΑΥΤΟΛΟΓΗ			ΠΕΡΙΦΕΡΙΚΟ	HDM		2020-10-19	194000	264	0.65	2020		4.331			ΝΑΙ	2020-10-26	7		2020-10-26	7	ΟΧΙ	ΟΧΙ																	2023-10-23
	1927	21046700114	ΠΑΤΣΟΥΡΑΚΟΣ ΣΤΕΦΑΝΟΣ			1967-04-21	MDS	RAEB II	REFRACTORY PROGRESSIVE	ΑΛΛΟΓΕΝΗΣ	ΤΑΥΤΟΣΗΜΟΣ ΑΔΕΛΦΟΣ		ΠΕΡΙΦΕΡΙΚΟ	FLU-TREO		2020-10-23	16000	163	0.87	2020		7.37			ΝΑΙ	2020-11-04	12		2020-11-04	12	ΟΧΙ	ΟΧΙ						CR	III	ΑΝΑΜΟΝΗ									10ος/22
	1928	ID:688909	ΣΑΡΡΗ ΑΝΝΑ			1966-01-16	Aplastic Anaemia		SEVERE	ΑΛΛΟΓΕΝΗΣ		10 / 10	ΜΥΕΛΙΚΟ	FLU-CY-ATG		2020-10-28	8000	172	1.22	2020		6.08	1.12		ΝΑΙ													CR	0	ΌΧΙ								ΝΑΙ	2021-08-07
	1929	15027902756	ΣΤΑΜΟΣ ΔΗΜΗΤΡΙΟΣ			1979-02-15	NHL	Πρωτοπαθές μεσοθωρακείου	RELAPSE CHEMORESISTANT	ΚΥΤΤΑΡΙΚΗ ΘΕΡΑΠΕΙΑ			ΠΕΡΙΦΕΡΙΚΟ	FLU-CY		2020-11-02	190000	161	0.85	2020	9GR159215	0,2-4*108 CAR-T λεμφοκύτταρα									ΟΧΙ	OXI																	2023-06-30
	1020	21106703792	ΒΑΣΙΛΕΙΑΔΗΣ ΓΕΩΡΓΙΟΣ			1967-10-21	HL	Classical	CR2	ΑΛΛΟΓΕΝΗΣ	ΣΥΓΓΕΝΗΣ - ΑΠΛΟΤΑΥΤΟΣΗΜΗ	HAPLOIDENTICAL	ΠΕΡΙΦΕΡΙΚΟ	THIOTEPA- FLU-CY	Post CY (χωρίς ATG)	2020-11-05	89000	152	0.83	2020		4.472	4.2		ΝΑΙ	2020-11-24	19		2020-12-08	33	ΟΧΙ	ΟΧΙ						CR	0	ΌΧΙ									2023-04-03
	1878	01109501989	ΛΙΟΥΣΑ ΠΑΝΑΓΙΩΤΑ			1995-10-01	ALL	Ph(-)	PR	ΑΛΛΟΓΕΝΗΣ	ΤΑΥΤΟΣΗΜΟΣ ΑΔΕΛΦΟΣ	10 / 10	ΠΕΡΙΦΕΡΙΚΟ	BUCY-20h rest		2020-11-10	143000	115	0.38	2020		4.01	3.25		ΝΑΙ	2020-11-27	17		2020-11-20	10	ΟΧΙ	ΝΑΙ	ΟΥΡΑ	Enterobacter cloacae	2021-01-12			RELAPSED DISEASE		ΌΧΙ									2023-10-17
	1930	01015883638	ΜΑΧΑΙΡΙΔΗΣ ΗΛΙΑΣ			1958-01-01	AML		CR1	ΑΛΛΟΓΕΝΗΣ	ΜΗ ΣΥΓΓΕΝΗΣ	10 / 10	ΠΕΡΙΦΕΡΙΚΟ	FLU-TREO-ATG		2020-11-12	30000	323	0.89	2020	DEDKM 3285852	4.50	3.64		ΝΑΙ	2020-11-23	11		2020-11-30	18	ΟΧΙ	NAI	AIMA	Staph. Hominis				CR	0	ΝΑΙ									2021-07-30
	1931	05048103740	ΑΡΑΠΙ ΜΠΡΟΥΝΙΛΝΤΑ			1981-04-05	ALL	Ph(-)	CR1	ΑΛΛΟΓΕΝΗΣ	ΤΑΥΤΟΣΗΜΟΣ ΑΔΕΛΦΟΣ	10 / 10	ΠΕΡΙΦΕΡΙΚΟ	BUCY		2020-11-20	203000	143	0.4	2020		4.63	3.89		ΝΑΙ	2020-12-04	14				ΟΧΙ	ΟΧΙ						CR											2021-07-05
	1932	11125200722	ΒΟΥΒOΝΙΚΟΥ ΖΑΦΕΙΡΩ			1952-12-11	NHL	DLBCL	PRIM. REF. CHEMOSENSITIVE	ΑΥΤΟΛΟΓΗ			ΠΕΡΙΦΕΡΙΚΟ	BEAM		2020-11-18	109000	215	0.87	2020		2.25			ΝΑΙ	2020-11-30	12	ΟΧΙ			ΟΧΙ		AIMA	Staph.capitis															2023-09-13
	1898	08040000294	ΠΑΠΑΔΟΠΟΥΛΟΣ ΚΥΡΙΑΚΟΣ			2000-04-08	HL	Classical	GRAFT FAILURE	ΑΛΛΟΓΕΝΗΣ	ΣΥΓΓΕΝΗΣ - ΑΠΛΟΤΑΥΤΟΣΗΜΗ	HAPLOIDENTICAL	ΠΕΡΙΦΕΡΙΚΟ	FLU-CY		2020-11-18	17000	713	1.76	2020		6.6	0.4		ΝΑΙ	2020-11-27	9	ΟΧΙ			ΝΑΙ	ΝΑΙ	ΑΙΜΑ	Enterococcos cass.				GRAFT FAILURE	III	ΝΑΙ									2021-02-21
	1635	04039501764	ΟΡΦΑΝΙΔΟΥ ΒΑΣΙΛΙΚΗ			1995-03-04	HL	Classical	CR2	ΑΛΛΟΓΕΝΗΣ	ΜΗ ΣΥΓΓΕΝΗΣ	10 / 10	ΠΕΡΙΦΕΡΙΚΟ	THIOTEPA- FLU-CY	Post CY (χωρίς ATG)	2020-11-25	73000	180	0.7	2020	DEDKM11838324318839693	5.6	2.98		ΝΑΙ	2020-12-09	14		2020-12-08	13	ΟΧΙ							CR	0										2023-10-17
	1875	15100001872	ΓΚΟΛΕΜΙ ΕΡΝΑΛΝΤ			2000-10-15	ALL	Ph(-)	REFRACTORY	ΚΥΤΤΑΡΙΚΗ ΘΕΡΑΠΕΙΑ			ΠΕΡΙΦΕΡΙΚΟ	FLU-CY		2020-11-26	35000	177	0.38	2020					ΝΑΙ	2020-12-10	14				ΝΑΙ	ΝΑΙ	ΑΙΜΑ	Pseudomonas aeruginosa															2021-05-18
	1933	12096601930	ΚΑΡΑΧΡΙΣΤΙΑΝΙΔΗΣ ΔΗΜΗΤΡΙΟΣ			1966-09-12	AML		CR2	ΑΛΛΟΓΕΝΗΣ	ΣΥΓΓΕΝΗΣ - ΑΠΛΟΤΑΥΤΟΣΗΜΗ	HAPLOIDENTICAL	ΠΕΡΙΦΕΡΙΚΟ	THIOTEPA-FLU-BU UN HAPLO	Post CY (χωρίς ATG)	2020-12-14	20000	261	0.85	2020		5.98	2.58		ΝΑΙ	2021-01-05	22		2021-01-08	25	ΟΧΙ	ΟΧΙ	ΚΟΠΡΑΝΑ	Pseudomonas aeruginosa				CR	0	ΝΑΙ									2021-09-28
	1934	28116700189	ΣΑΡΑΝΤΟΠΟΥΛΟΥ ΣΜΑΡΑΓΔΑ			1967-11-28	HL	Classical	RELAPSE CHEMOSENSITIVE	ΑΥΤΟΛΟΓΗ			ΠΕΡΙΦΕΡΙΚΟ	BEAM		2020-12-17	153000	213	0.63	2020		3.75			ΝΑΙ	2020-12-28	11		2020-12-28	11	ΝΑΙ		ΑΙΜΑ,ΟΥΡΑ	Staph.hominis,E.Coli															2023-09-14
	1935	09026703661	ΓΙΑΝΝΑΚΗ ΘΕΟΔΩΡΑ			1967-02-09	AML		CR2	ΑΛΛΟΓΕΝΗΣ	ΣΥΓΓΕΝΗΣ - ΑΠΛΟΤΑΥΤΟΣΗΜΗ	HAPLOIDENTICAL	ΠΕΡΙΦΕΡΙΚΟ	THIOTEPA-FLU-BU UN HAPLO	Post CY (χωρίς ATG)	2020-12-23	55000	134	0.45	2020		9.01	1.13		ΝΑΙ	2021-01-11	19		2021-01-12	20	ΟΧΙ		ΟΥΡΑ	E.Coli				CR	0	ΝΑΙ									2021-07-24
	1727	12098602803	ΚΑΡΑΜΑΝΗ ΚΑΛΛΙΟΠΗ			1986-09-12	HL	Classical	PRIM. REF. CHEMOSENSITIVE	ΑΛΛΟΓΕΝΗΣ	ΜΗ ΣΥΓΓΕΝΗΣ	10 / 10	ΠΕΡΙΦΕΡΙΚΟ	THIOTEPA- FLU-CY	post Cy	2021-01-13	121000	240	0.47	2021		5.3	1.49		ΝΑΙ	2021-01-26	13		2021-01-25	12	ΟΧΙ	ΟΧΙ						CR	0										2023-04-12
	1936	17096101146	ΓΚΩΓΚΑ ΒΑΣΙΛΕΙΑ			1961-09-17	NHL	DLBCL	PRIM. REF. CHEMORESISTANT	ΚΥΤΤΑΡΙΚΗ ΘΕΡΑΠΕΙΑ			ΠΕΡΙΦΕΡΙΚΟ	FLU-CY		2021-01-19	142000	274	0.43	2021		2,29*108 CAR-T λεμφοκύτταρα			ΝΑΙ	2021-02-01	13	Ν/Α				ΟΧΙ	ΑΙΜΑ	Staph. Hominis				RELAPSED DISEASE											9ος/2022
	1937	07048801919	ΞΑΝΤΙΝΙΔΗΣ ΝΙΚΟΛΑΟΣ			1988-04-07	HL	Classical		ΑΥΤΟΛΟΓΗ			ΠΕΡΙΦΕΡΙΚΟ	BEAM		2021-01-20	220	150	0.57	2021					ΝΑΙ	2021-01-29	9	ΝΑΙ	2021-02-08	19								CR											2023-10-06
	1939	01016003202	ΑΓΓΕΛΑΚΗ ΕΙΡΗΝΗ			1960-01-01	Μυελοίνωση	Δευτεροπαθής		ΑΛΛΟΓΕΝΗΣ	ΜΗ ΣΥΓΓΕΝΗΣ	10 / 10	ΠΕΡΙΦΕΡΙΚΟ	FLU-TREO-ATG		2021-01-27	36000	263	0.58	2021		5.25	3.03		ΝΑΙ	2021-02-08	12	ΝΑΙ	2021-02-10	14	ΟΧΙ	ΟΧΙ						CR	0	ΌΧΙ									2023-08-23
	1940	12078602542	ΓΕΡΑΝΤΩΝΗ ΕΙΡΗΝΗ υπαρχει back up μοσχευμα 50 ml			1986-07-12	ALL	B Ph(-)	CR1	ΑΛΛΟΓΕΝΗΣ	ΜΗ ΣΥΓΓΕΝΗΣ	10 / 10	ΠΕΡΙΦΕΡΙΚΟ	TBI-CY-ATG		2021-01-26	136000	269	0.21	2021		7.2	1.7		ΝΑΙ	2021-02-06	11	ΝΑΙ	2021-02-07	12	ΟΧΙ	ΝΑΙ	ΚΟΠΡΑΝΑ	Enterococcus faecium				CR	II	ΝΑΙ									2022-07-29
	1938	13059901150	ΜΠΑΝΤΑΣ ΚΩΝΣΤΑΝΤΙΝΟΣ			1999-05-13	AML		CR2	ΑΛΛΟΓΕΝΗΣ	ΣΥΓΓΕΝΗΣ - ΑΠΛΟΤΑΥΤΟΣΗΜΗ	HAPLOIDENTICAL	ΠΕΡΙΦΕΡΙΚΟ	THIOTEPA-FLU-BU UN HAPLO	Post CY (χωρίς ATG)	2021-01-25	51000	113	0.58	2021		5.53	2.2		ΝΑΙ	2021-02-09	15	ΝΑΙ	2021-02-10	16	ΟΧΙ	ΝΑΙ	ΚΟΠΡΑΝΑ	Clostridium difficile				CR	0	ΌΧΙ									2023-10-24
	1941	12057302676	ΝΑΣΛΙΜΗΣ ΑΓΗΣΙΛΑΟΣ			1973-05-12	AML		CR2	ΑΛΛΟΓΕΝΗΣ	ΜΗ ΣΥΓΓΕΝΗΣ	7 / 8	ΠΕΡΙΦΕΡΙΚΟ	BU-FLU (Myeloablative)	Post CY, ATG	2021-02-08	27000	159	0.78	2021	4987000000006385 802	4.592			ΝΑΙ	2021-02-24	16	ΝΑΙ	2021-02-25	17	ΟΧΙ	ΟΧΙ						CR	0	ΌΧΙ									2023-10-10
	1942	13045800953	ΜΠΟΥΚΑΛΗΣ ΧΡΥΣΟΣΤΟΜΟΣ			1958-04-13	AML		CR1	ΑΛΛΟΓΕΝΗΣ	ΜΗ ΣΥΓΓΕΝΗΣ	10 / 10	ΠΕΡΙΦΕΡΙΚΟ	FLU-TREO-ATG		2021-02-10	32000	165	0.6	2021	6939DKM000789045936	6.37	2.76		ΝΑΙ	2021-02-19	9	ΝΑΙ	2021-02-25	15	ΟΧΙ	ΟΧΙ						CR	0	ΌΧΙ									2023-09-15
	1943	26068401061	ΣΤΥΛΙΑΝΟΠΟΥΛΟΥ ΑΝΑΣΤΑΣΙΑ			1984-06-26	NHL	Πρωτοπαθές μεσοθωρακείου	PRIM. REF. CHEMOSENSITIVE	ΑΥΤΟΛΟΓΗ			ΠΕΡΙΦΕΡΙΚΟ	BEAM		2021-02-10	214000	162	0.67	2021		4.82			ΝΑΙ	2021-02-19	9	ΝΑΙ	2021-02-25	15	ΟΧΙ	ΟΧΙ																	2023-10-19
	1944	19026703611	ΠΛΙΑΤΣΙΚΑΣ ΑΓΓΕΛΟΣ			1967-02-19	HL	Classical	CR2	ΑΥΤΟΛΟΓΗ			ΠΕΡΙΦΕΡΙΚΟ	BEAM		2021-02-15	135000	155	0.98	2021		5.742			ΝΑΙ	2021-02-24	9	ΝΑΙ	2021-02-24	9	ΝΑΙ	ΝΑΙ	ΑΙΜΑ	Staphylococcus capitis															2023-06-13
	1945	ΚΥΠΡΟΣ	ΕΥΘΥΜΙΟΥ ΚΥΡΙΑΚΟΣ			1975-01-30	AML	Transformation from MDS/MPD	REFRACTORY	ΑΛΛΟΓΕΝΗΣ	ΤΑΥΤΟΣΗΜΟΣ ΑΔΕΛΦΟΣ	10 / 10	ΠΕΡΙΦΕΡΙΚΟ	BU-FLU (Myeloablative)		2021-02-17	61000	187	0.85	2021		4.4			ΝΑΙ	2021-03-04	15	ΝΑΙ	2021-03-03	14	ΝΑΙ	ΝΑΙ	ΑΙΜΑ	Streptococcus alactolyticus, Veilonella spp, Staphylococcus hominis				CR	0	ΌΧΙ									2022-04-06
	1946	13067201155	ΠΑΤΣΙΟΥΡΗΣ ΠΑΣΧΑΛΗΣ			1972-02-13	CML	BC	CR2	ΑΛΛΟΓΕΝΗΣ	ΜΗ ΣΥΓΓΕΝΗΣ	10 / 10	ΠΕΡΙΦΕΡΙΚΟ	BU-FLU (Myeloablative)	ΑTG	2021-02-18	54000	196	0.92	2021	6939DKM001120020800	5.4	2.48		ΝΑΙ	2021-03-01	11	ΝΑΙ	2021-03-02	12	ΝΑΙ	ΝΑΙ	ΑΙΜΑ	Staphylococcus epidermidis				CR	0	ΝΑΙ									2022-05-09
	1947	15077001582	PREDKO OKSANA υπαρχει back up μοσχευμα 120 ml			1970-07-15	AML	Secondary	CR2	ΑΛΛΟΓΕΝΗΣ	ΜΗ ΣΥΓΓΕΝΗΣ	7 / 8	ΠΕΡΙΦΕΡΙΚΟ	FLU-TREO-ATG	Post CY	2021-02-25	40000	147	0.54	2021	6354000000355773 618	8.34		120 mL	ΝΑΙ	2021-03-12	15	ΝΑΙ	2021-04-09	43	ΟΧΙ	ΟΧΙ						CR	0	ΌΧΙ									2021-09-29
	1948	08056001335	ΚΟΥΤΣΩΝΑΣ ΚΩΝΣΤΑΝΤΙΝΟΣ			1960-05-08	CML	BC	REFRACTORY	ΑΛΛΟΓΕΝΗΣ	ΤΑΥΤΟΣΗΜΟΣ ΑΔΕΛΦΟΣ	10 / 10	ΠΕΡΙΦΕΡΙΚΟ	FLU-TREO		2021-03-01	92000	168	1.07	2021		3.96			ΝΑΙ	2021-03-12	11	ΝΑΙ	2021-03-16	15	ΟΧΙ	ΟΧΙ						CR	0	ΝΑΙ									2022-09-08
	1949	02015612837	ΚΟΥΚΟΥΡΙΓΚΟΣ ΕΥΑΓΓΕΛΟΣ			1956-01-02	Μυελοίνωση	Δευτεροπαθής	ACTIVE DISEASE	ΑΛΛΟΓΕΝΗΣ	ΤΑΥΤΟΣΗΜΟΣ ΑΔΕΛΦΟΣ	10 / 10	ΠΕΡΙΦΕΡΙΚΟ	FLU-TREO		2021-03-03	40000	226	1.1	2021		6.91			ΝΑΙ	2021-03-12	9	ΝΑΙ	2021-03-16	13	ΟΧΙ	ΟΧΙ																	2023-10-23
	1950	24077700714	ΜΙΛΚΟΓΛΟΥ ΚΩΝΣΤΑΝΤΙΝΟΣ			1977-07-24	HL	Classical	CR2	ΑΥΤΟΛΟΓΗ			ΠΕΡΙΦΕΡΙΚΟ	BEAM		2021-03-04	109000	192	0.74	2021		2.8			ΝΑΙ	2021-03-14	10	ΝΑΙ	2021-03-14	10	ΟΧΙ	ΟΧΙ																	2023-10-13
	1951	03085602401	ΠΑΠΑΔΟΠΟΥΛΟΥ ΦΑΝΗ			1956-08-03	AML	Secondary	REFRACTORY	ΑΛΛΟΓΕΝΗΣ	ΣΥΓΓΕΝΗΣ - ΑΠΛΟΤΑΥΤΟΣΗΜΗ	HAPLOIDENTICAL	ΠΕΡΙΦΕΡΙΚΟ	FLU-TREO	Post CY	2021-03-09	66000	334	0.72	2021		5.03			ΝΑΙ	2021-03-23	14	ΝΑΙ	2021-04-12	34	ΟΧΙ	ΟΧΙ						CR	II	ΝΑΙ									2023-03-07
	1952	31057000973	ΣΤΥΛΙΔΗΣ ΑΝΔΡΕΑΣ			1970-05-31	CML		ACTIVE DISEASE	ΑΛΛΟΓΕΝΗΣ	ΣΥΓΓΕΝΗΣ - ΑΠΛΟΤΑΥΤΟΣΗΜΗ	HAPLOIDENTICAL	ΠΕΡΙΦΕΡΙΚΟ	THIOTEPA-FLU-Bu HAPLO	ATG, Post CY	2021-03-11	214000	148	0.48	2021		5.07			ΝΑΙ	2021-03-24	13	ΝΑΙ	2021-03-26	15	ΟΧΙ	ΟΧΙ						CR	0	ΌΧΙ									2023-10-12
	1953	09098004832	ΛΑΖΑΡΟΥ ΙΩΑΝΝΗΣ			1980-09-09	NHL	Πρωτοπαθές μεσοθωρακείου	PRIM. REF. CHEMOSENSITIVE	ΑΥΤΟΛΟΓΗ			ΠΕΡΙΦΕΡΙΚΟ	BEAM		2021-03-16	154000	202	0.75	2021		8.6			ΝΑΙ	2021-03-29	13	ΝΑΙ	2021-03-29	13	ΝΑΙ	ΝΑΙ	ΑΙΜΑ	Staphylococcus epidermidis															2023-09-22
	1954	20105901458	ΠΑΤΣΙΟΣ ΛΟΥΚΑΣ			1959-10-20	MDS	RA	ACTIVE DISEASE	ΑΛΛΟΓΕΝΗΣ	ΤΑΥΤΟΣΗΜΟΣ ΑΔΕΛΦΟΣ	10 / 10	ΠΕΡΙΦΕΡΙΚΟ	FLU-TREO		2021-03-22	154000	192	0.85	2021		10.85			ΝΑΙ	2021-04-02	11	ΝΑΙ	2021-04-06	15	ΟΧΙ																		2023-03-23
	1955	06025203768	ΜΑΓΔΑΛΙΝΙΔΗ ΝΑΤΕΛΑ			1952-02-06	MM			ΑΥΤΟΛΟΓΗ			ΠΕΡΙΦΕΡΙΚΟ	HDM		2021-03-19	177000	195	0.89	2021		4.8			ΝΑΙ	2021-03-29	10	ΝΑΙ	2021-03-30	11	ΝΑΙ	ΝΑΙ	ΑΙΜΑ, ΑΚΡΟ ΚΦΚ	Klebsiella pneumoniae, Pseudomonas aeruginosa															?
	1956	07096103580	ΛΑΛΑ ΧΡΥΣΟΥΛΑ			1961-09-07	MM			ΑΥΤΟΛΟΓΗ			ΠΕΡΙΦΕΡΙΚΟ	HDM		2021-03-22	382000	170	0.86	2021		7.78			ΝΑΙ	2021-04-01	10	ΝΑΙ	2021-04-02	11	ΝΑΙ	ΝΑΙ	ΑΙΜΑ	Staphylococcus epidermidis															2023-10-13
	1957	18088103843	ΤΣΕΡΚΕΖΗ ΑΓΓΕΛΙΚΗ			1981-08-18	ALL	B Ph(-)	CR1, MRD+	ΑΛΛΟΓΕΝΗΣ	ΜΗ ΣΥΓΓΕΝΗΣ	10 / 10	ΠΕΡΙΦΕΡΙΚΟ	CY-TBI-ATG		2021-04-02	18000	169	0.31	2021	4979GR00346269ORA24	7.14	2.42	ΌΧΙ	ΝΑΙ	2021-04-13		ΝΑΙ	2021-04-13	11	ΟΧΙ	ΝΑΙ	ΟΥΡΑ, κοπρανα	E. Coli, Enteroc. Faecalis				CR	0	ΝΑΙ									2023-10-19
	1961	17078202938	ΓΙΑΝΝΑΚΑΡΑΣ ΚΩΝΣΤΑΝΤΙΝΟΣ			1981-07-17	Other		PRIM. REF. CHEMOSENSITIVE	ΑΥΤΟΛΟΓΗ			ΠΕΡΙΦΕΡΙΚΟ	BEAM		2021-04-20	134000	214	0.84	2021		6.99		oxi	ΝΑΙ	2021-04-29	9	ΝΑΙ	2021-05-05	15	ΝΑΙ	ΝΑΙ	κφκ	staph epiderm															2023-03-27
	1958	18065800882	ΚΕΧΑΓΙΑ ΧΡΥΣΑΝΘΗ			1958-06-18	MM		CR1	ΑΥΤΟΛΟΓΗ			ΠΕΡΙΦΕΡΙΚΟ	HDM		2021-04-08	230000	200	0.68	2021		2			ΝΑΙ	2021-04-19	11	ΝΑΙ	2021-04-19	11	ΝΑΙ	ΝΑΙ	ΑΙΜΑ ΚΦΚ	Staph haemolyticus															2023-10-12
	1959	27027103079	ΣΚΑΜΠΑΡΔΩΝΗΣ ΙΩΑΝΝΗΣ			1971-02-27	MM		CR1	ΑΥΤΟΛΟΓΗ			ΠΕΡΙΦΕΡΙΚΟ	HDM		2021-04-09	207000	172	0.91	2021		3.7			ΝΑΙ	2021-04-19	10	ΝΑΙ	2021-04-19	10	ΝΑΙ	ΝΑΙ	ΑΙΜΑ ΚΦΚ, ΟΥΡΑ, ΚΟΠΡΑΝΑ	Morganella morganii, Klebsiella pn															2023-10-02
	1960	14046603263	ΧΑΤΖΗΕΛΕΥΘΕΡΙΑΔΟΥ ΕΛΙΣΑΒΕΤΑ			1966-04-14	MM		CR1	ΑΥΤΟΛΟΓΗ			ΠΕΡΙΦΕΡΙΚΟ	HDM		2021-04-12	226000	143	0.58	2021		6.59			ΝΑΙ	2021-04-22	10	ΝΑΙ	2021-04-26	14	ΟΧΙ	ΟΧΙ																	2023-10-16
	1962	31088401307	ΣΑΧΙΝΙΔΟΥ ΒΑΣΙΛΙΚΗ			1984-08-31	AML		CR1	ΑΛΛΟΓΕΝΗΣ	ΣΥΓΓΕΝΗΣ - ΑΠΛΟΤΑΥΤΟΣΗΜΗ	HAPLOIDENTICAL	ΠΕΡΙΦΕΡΙΚΟ	THIOTEPA-FLU-Bu HAPLO	post CY	2021-04-21	70000	164	0.61	2021		6.89		ΝΑΙ	ΝΑΙ	2021-05-05	14	ΝΑΙ	2021-05-07	16	ΟΧΙ	ΟΧΙ						CR	II	ΝΑΙ									2023-04-05
	1964	15059301950	ΝΙΚΟΛΑΙΔΗΣ ΘΕΟΔΩΡΟΣ			1993-05-15	HL	Classical	RELAPSE CHEMOSENSITIVE	ΑΥΤΟΛΟΓΗ			ΠΕΡΙΦΕΡΙΚΟ	BEAM		2021-04-22	204000	137	0.61	2021		8.6			ΝΑΙ	2021-05-01	9	ΝΑΙ	2021-05-02	10	ΟΧΙ	ΟΧΙ																	2021-12-20
	1963	25025400851	ΕΛΕΥΘΕΡΙΑΔΗΣ ΓΕΩΡΓΙΟΣ			1954-02-25	NHL		REFRACTORY	ΚΥΤΤΑΡΙΚΗ ΘΕΡΑΠΕΙΑ			ΠΕΡΙΦΕΡΙΚΟ	FLU-CY		2021-04-21	178000	232	1.48	2021					ΝΑΙ	2021-05-05	14	Ν/Α			ΟΧΙ	ΟΧΙ						REFRACTORY PROGRESSIVE											2023-10-18
	1965	21116201217	ΧΑΤΖΗΛΙΑΣ ΣΩΚΡΑΤΗΣ			1962-11-21	AML		CR1	ΑΛΛΟΓΕΝΗΣ	ΣΥΓΓΕΝΗΣ - ΑΠΛΟΤΑΥΤΟΣΗΜΗ	HAPLOIDENTICAL	ΠΕΡΙΦΕΡΙΚΟ	THIOTEPA-FLU-Bu HAPLO	POST CY - ATG	2021-04-26	16000	161	0.91	2021		2.2	1.61		ΝΑΙ	2021-05-13	17				ΝΑΙ	ΝΑΙ	ΑΙΜΑ,ΟΥΡΑ	S.haemolyticus, E.faecalis, E.Coli					II									ΝΑΙ	2021-09-18
	1966	25097803818	ΤΣΑΚΗΣ ΑΠΟΣΤΟΛΟΣ			1978-09-25	AML		REFRACTORY	ΑΛΛΟΓΕΝΗΣ	ΣΥΓΓΕΝΗΣ - ΑΠΛΟΤΑΥΤΟΣΗΜΗ	HAPLOIDENTICAL	ΠΕΡΙΦΕΡΙΚΟ	THIOTEPA-FLU-Bu HAPLO	POST CY	2021-04-27	53000	190	0.78	2021		6	2.8		ΝΑΙ	2021-05-11	14	ΝΑΙ	2021-05-11	14	ΟΧΙ	ΝΑΙ	ΚΟΠΡΑΝΑ	Enteroc faecalis (VRE), Enteroc. faecium	2022-03-02			RELAPSED DISEASE	II										12ος/22
	1967	06096804858	ΣΜΑΡΑΓΔΑΣ ΑΝΤΩΝΙΟΣ			1968-09-06	HL	Classical	PRIM. REF. CHEMOSENSITIVE	ΑΥΤΟΛΟΓΗ			ΠΕΡΙΦΕΡΙΚΟ	BEAM		2021-04-29	155000	255	0.95	2021		2.69			ΝΑΙ	2021-05-10	11	ΝΑΙ	2021-05-10	11	ΟΧΙ	ΟΧΙ																	2023-10-04
	1968	05025402446	ΒΑΡΕΛΑ ΠΑΡΑΣΚΕΥΗ			1954-02-05	AML		CR1	ΑΛΛΟΓΕΝΗΣ	ΜΗ ΣΥΓΓΕΝΗΣ	10 / 10	ΠΕΡΙΦΕΡΙΚΟ	FLU-TREO-ATG		2021-05-05	60000	175	0.57	2021		9.76	10.1		ΝΑΙ	2021-05-14	9	ΝΑΙ	2021-05-15	10	ΝΑΙ	ΝΑΙ	ΑΙΜΑ	S.warneri				CR	ΥΠΕΡΟΞΥ	ΝΑΙ									2021-11-10
	1969	29095602669	ΠΑΖΑΪΤΟΥ ΣΤΑΘΟΥΛΑ			1956-09-29	MDS		ACTIVE DISEASE	ΑΛΛΟΓΕΝΗΣ	ΣΥΓΓΕΝΗΣ - ΑΠΛΟΤΑΥΤΟΣΗΜΗ		ΠΕΡΙΦΕΡΙΚΟ	FLU-TREO-ATG	POST CY	2021-05-13	209000	220	0.62	2021	Μ00072100044400	5.5	3.98		ΝΑΙ	2021-05-25	12	ΝΑΙ	2021-05-25	12	ΟΧΙ	ΝΑΙ	ΚΟΠΡΑΝΑ, ΟΥΡΑ	E.Coli				CR	II	ΝΑΙ									2023-03-25
	1970	ΚΥΠΡΟΣ	ΑΛΕΞΑΝΔΡΟΥ ΧΡΙΣΤΙΑ			1963-10-28	AML	Treatment related	CR1	ΑΛΛΟΓΕΝΗΣ	ΤΑΥΤΟΣΗΜΟΣ ΑΔΕΛΦΟΣ	10 / 10	ΠΕΡΙΦΕΡΙΚΟ	BU-FLU (Myeloablative)		2021-05-14	117000	185	0.73	2021					ΝΑΙ	2021-05-25	11	ΝΑΙ	2021-05-26	12	ΝΑΙ	ΝΑΙ	ΑΙΜΑ, ΚΟΠΡΑΝΑ	Staph. Epiderm (ΚΦΚ), Enteroc. Feacium(ΚΟΠΡΑΝΑ)															7ος/2021
	1971	23046401081	ΓΕΩΡΓΙΑΔΟΥ ΒΑΣΙΛΙΚΗ			1964-04-23	NHL	ΚΝΣ	RELAPSE CHEMOSENSITIVE	ΑΥΤΟΛΟΓΗ			ΠΕΡΙΦΕΡΙΚΟ	R-THIOTEPA-BUSILVEX (CNS LYMPHOMA)		2021-05-24	216000	233	0.56	2021		2.1			ΝΑΙ	2021-06-05	12	ΝΑΙ	2021-06-07	14	ΝΑΙ	ΝΑΙ	ΑΙΜΑ	Staph. Warneri															2021-07-27
	1972	21089600742	ΤΣΙΟΠΠΟΥ ΕΛΕΝΗ			1996-08-21	HL	Classical	RELAPSE CHEMOSENSITIVE	ΑΥΤΟΛΟΓΗ			ΠΕΡΙΦΕΡΙΚΟ	BEAM		2021-05-24	205000	150	0.68	2021		13.2			ΝΑΙ	2021-06-07	14	ΝΑΙ	2021-06-07	14	ΟΧΙ	ΟΧΙ																	2023-08-12
	1973	27105801495	ΙΩΑΝΝΙΔΗΣ ΔΗΜΗΤΡΙΟΣ			1958-10-27	AML	Transformation from MDS/MPD	CR1	ΑΛΛΟΓΕΝΗΣ	ΜΗ ΣΥΓΓΕΝΗΣ	10 / 10	ΠΕΡΙΦΕΡΙΚΟ	FLU-TREO-ATG		2021-06-02	34000	158	0.82	2021	T0018160346856	4.76			ΝΑΙ	2021-06-15	13	ΝΑΙ	2021-06-16	14	ΝΑΙ	ΝΑΙ	ΑΙΜΑ ΚΦΚ	Staph. Haemolyticus	2021-08-25			RELAPSED DISEASE	II										2023-09-25
	1974	19125900993	ΠΑΠΠΑΣ ΒΑΣΙΛΕΙΟΣ			1959-12-19	NHL	DLBCL	PRIM. REF. CHEMOSENSITIVE	ΚΥΤΤΑΡΙΚΗ ΘΕΡΑΠΕΙΑ			ΠΕΡΙΦΕΡΙΚΟ	FLU-CY	CAR-T YESCARTA	2021-05-26	150000	184	0.82	2021					ΝΑΙ	2021-06-09	15	ΝΑΙ			ΟΧΙ	ΝΑΙ	ΑΙΜΑ ΚΦΚ	Staph. Epidermidis															2023-10-13
	1975	21028403398	ΜΠΙΝΤΙΒΑΝΟΣ ΜΑΡΙΟΣ			1984-02-21	MPAL		CR1	ΑΛΛΟΓΕΝΗΣ	ΜΗ ΣΥΓΓΕΝΗΣ	10 / 10	ΠΕΡΙΦΕΡΙΚΟ	TBI-CY-ATG		2021-06-02	61	133	0.65	2021		8.5			ΝΑΙ	2021-06-16	14	ΝΑΙ	2021-06-14	12	ΝΑΙ	ΝΑΙ	AIMA	Staph. Haemolyticus															2023-10-05
	1977	21036203095	ΚΟΥΡΚΟΥΛΟΥΚΗΣ ΝΙΚΟΛΑΟΣ			1962-03-21	MM		VGPR	ΑΥΤΟΛΟΓΗ			ΠΕΡΙΦΕΡΙΚΟ	HDM		2021-05-31	202	166	0.88	2021		2.86			ΝΑΙ	2021-06-13	13	ΝΑΙ	2021-06-11	11	ΟΧΙ	ΟΧΙ																	2023-10-04
	1978	02129503427	SOLLAKOU MARINELLA			1995-12-02	HL	Classical	PRIM. REF. CHEMOSENSITIVE	ΑΥΤΟΛΟΓΗ			ΠΕΡΙΦΕΡΙΚΟ	BEAM		2021-06-03	175	482	0.54	2021		5.46			ΝΑΙ	2021-06-15	12	ΝΑΙ	2021-06-15	12	ΝΑΙ	ΝΑΙ	AIMA	Strep. Miti															2022-04-07
	1976	12027400212	ΠΑΠΑΔΟΠΟΥΛΟΣ ΘΕΟΧΑΡΗΣ			1974-02-12	HL	Classical	PRIM. REF. CHEMOSENSITIVE	ΑΥΤΟΛΟΓΗ			ΠΕΡΙΦΕΡΙΚΟ	BEAM		2021-06-03				2021		2.2			ΝΑΙ	2021-06-16	13	ΝΑΙ	2021-06-18	15	ΟΧΙ	ΟΧΙ																	2023-02-08
	1979	15055803157	ΦΑΚΗΣ ΙΩΑΝΝΗΣ			1958-05-15	AML		ACTIVE DISEASE	ΑΛΛΟΓΕΝΗΣ	ΜΗ ΣΥΓΓΕΝΗΣ	10 / 10	ΠΕΡΙΦΕΡΙΚΟ	FLU-TREO-ATG		2021-06-07	81	176	0.74	2021		10.2			ΝΑΙ	2021-06-17	10	ΝΑΙ	2021-06-17	10	ΟΧΙ	ΟΧΙ			9ος/2021			RELAPSED DISEASE											2023-10-02
	1980	29058400929	ΚΩΝΣΤΑΝΤΙΝΙΔΟΥ ΣΙΜΟΝΕΤΑ			1987-05-29	ALL	Ph(+)	CR1	ΑΛΛΟΓΕΝΗΣ	ΤΑΥΤΟΣΗΜΟΣ ΑΔΕΛΦΟΣ		ΠΕΡΙΦΕΡΙΚΟ	BUCY-20h rest		2021-06-15	192	212	0.43	2021		7.5	2.61		ΝΑΙ	2021-06-28	13	ΝΑΙ	2021-06-27	12	ΟΧΙ	ΝΑΙ	ΚΟΠΡΑΝΑ	Ent. Faecium															2021-09-29
	1981	22035701717	ΚΟΨΑΧΕΙΛΗΣ ΧΡΗΣΤΟΣ			1957-03-22	NHL	DLBCL	PR	ΑΥΤΟΛΟΓΗ			ΠΕΡΙΦΕΡΙΚΟ	BEAM		2021-06-14	175	140	0.89	2021		4.74			ΝΑΙ	2021-06-24	10	ΝΑΙ	2021-06-30	16	ΝΑΙ	ΝΑΙ	ΑΙΜΑ	0															2023-01-24
	1982	13089100757	ΚΑΡΑΓΙΑΝΝΗΣ ΒΑΣΙΛΕΙΟΣ			1991-08-13	HL		CMR	ΑΥΤΟΛΟΓΗ			ΠΕΡΙΦΕΡΙΚΟ	BEAM		2021-06-22	282	147	0.86	2021		6.69			ΝΑΙ	2021-07-02	10	ΝΑΙ	2021-07-07	15	ΝΑΙ	ΝΑΙ	AIMA	Staph. Epidermidis															2023-02-13
	1878	01109501989	ΛΙΟΥΣΑ ΠΑΝΑΓΙΩΤΑ			1995-10-01	ALL	B Ph(-)	CR2	ΑΛΛΟΓΕΝΗΣ	ΜΗ ΣΥΓΓΕΝΗΣ	10 / 10	ΠΕΡΙΦΕΡΙΚΟ	FLU-MEL-ATG		2021-06-22	41	204	0.49	2021		7.76	1.7		ΝΑΙ	2021-07-03	11	ΝΑΙ	2021-07-05	13								CR		ΝΑΙ									2023-10-16
	1983	15046104335	ΣΩΤΗΡΙΑΔΗΣ ΚΩΝΣΤΑΝΤΙΝΟΣ			1961-04-15	MM	CR	CR1	ΑΥΤΟΛΟΓΗ			ΠΕΡΙΦΕΡΙΚΟ	HDM		2021-06-18	242	158	0.92	2021		5.52			ΝΑΙ	2021-06-29	11	ΝΑΙ	2021-07-01	13	ΝΑΙ	ΝΑΙ	ΑΙΜΑ	Pseudomonas Ae., Klebsiella pn.															2023-10-23
	1985	15055703365	ΚΑΡΒΟΥΝΙΔΟΥ ΑΝΝΑ			1957-05-15	NHL	Mantle cell	CR1	ΑΥΤΟΛΟΓΗ			ΠΕΡΙΦΕΡΙΚΟ	BEAM		2021-06-24	120	163	1.28	2021		2.83			ΝΑΙ	2021-07-06	12	ΝΑΙ	2021-07-07	13	ΝΑΙ	ΝΑΙ	AIMA	Staph. Epidermidis															2023-10-04
	1986	11078004048	ΜΠΑΖΙΝΑ ΧΡΙΣΤΙΝΑ			1980-07-11	MDS/MPN		ACTIVE DISEASE	ΑΛΛΟΓΕΝΗΣ	ΣΥΓΓΕΝΗΣ - ΑΠΛΟΤΑΥΤΟΣΗΜΗ	HAPLOIDENTICAL	ΠΕΡΙΦΕΡΙΚΟ	THIOTEPA-FLU-Bu HAPLO	postCY+ATG	2021-06-30	127000	215	0.37	2021		8.5	5.2		ΝΑΙ	2021-07-16	16	ΝΑΙ	2021-07-15	15	ΟΧΙ	ΟΧΙ			2022-02-15			PROGRESSIVE DISEASE	II	ΝΑΙ									2023-03-10
	1984	29019802379	ΚΑΛΛΙΤΣΟΥΝΑΚΗΣ ΓΕΩΡΓΙΟΣ			1998-01-29	AML		CR2	ΑΛΛΟΓΕΝΗΣ	ΜΗ ΣΥΓΓΕΝΗΣ	10 / 10	ΠΕΡΙΦΕΡΙΚΟ	BUCY-ATG		2021-06-25	106	190	0.62	2021		6.66			ΝΑΙ	2021-07-08	13	ΝΑΙ	2021-07-08	13	ΝΑΙ	ΝΑΙ	AIMA ΟΥΡΑ ΚΟΠΡΑΝΑ	Staph. Cohnii, Proetus m., VRE					III										2023-10-10
	1987	03056902434	ΚΑΤΣΑΝΗΣ ΗΡΑΚΛΗΣ			1969-05-03	NHL	Mantle cell	CR1	ΑΥΤΟΛΟΓΗ			ΠΕΡΙΦΕΡΙΚΟ	BEAM		2021-07-05	202000	196	1.74	2021		4.79			ΝΑΙ	2021-07-16	11	ΝΑΙ	2021-07-16	11	ΝΑΙ	ΝΑΙ	AIMA+ΚΦΚ	Ent. faecium + Staph hominis															2023-09-15
	1988	21055203398	ΚΥΡΟΥ ΑΛΕΚΟΣ			1952-05-21	NHL	DLBCL	RELAPSE CHEMORESISTANT	ΚΥΤΤΑΡΙΚΗ ΘΕΡΑΠΕΙΑ			ΠΕΡΙΦΕΡΙΚΟ	FLU-CY		2021-07-05	92	218	1.47	2021			0,4-2		ΝΑΙ	2021-07-28	23	ΝΑΙ	2021-09-01	58	ΝΑΙ	ΝΑΙ	AIMA	Staph	2023-06-21			RELAPSED DISEASE											2023-10-24
	1989	30060100796	ΚΑΤΣΑΟΥΝΗΣ ΘΩΜΑΣ			2001-06-30	NHL		ACTIVE DISEASE	ΑΛΛΟΓΕΝΗΣ	ΤΑΥΤΟΣΗΜΟΣ ΑΔΕΛΦΟΣ	10 / 10	ΠΕΡΙΦΕΡΙΚΟ	THIOTEPA- FLU-CY		2021-07-12	140	228	0.85	2021		5.12	3.37		ΝΑΙ	2021-07-22	10	ΝΑΙ	2021-07-23	11	ΝΑΙ	ΝΑΙ	ΑΙΜΑ	Staph. Haemolyticus				REFRACTORY PROGRESSIVE	II										2021-11-27
	1990	28045700078	ΤΣΟΥΚΑΛΗΣ ΔΙΟΝΥΣΗΣ			1957-04-28	NHL	DLBCL	CR2	ΑΥΤΟΛΟΓΗ			ΠΕΡΙΦΕΡΙΚΟ	BEAM		2021-07-15	324	228	1.01	2021		14.63			ΝΑΙ	2021-07-25	10	ΝΑΙ	2021-07-24	9	ΟΧΙ	ΝΑΙ	ΚΟΠΡΑΝΑ	Ent. Faecium															2023-10-24
	1991	28016903529	ΓΑΛΤΣΙΔΟΥ ΕΛΕΝΗ			1969-01-28	ALL	B Ph(-)	CR1	ΑΛΛΟΓΕΝΗΣ	ΜΗ ΣΥΓΓΕΝΗΣ	10 / 10	ΠΕΡΙΦΕΡΙΚΟ	BUCY-ATG		2021-07-28	53	181	0.39	2021		8.88	2.93		ΝΑΙ	2021-08-13	16	ΝΑΙ	2021-08-11	14	ΝΑΙ	ΝΑΙ	AIMIA	Staph. Epidermidis				CR	II	ΝΑΙ									2023-10-04
	1992	29127202389	ΜΑΚΡΗ ΜΑΡΙΝΑ			1972-12-29	MM	VgPR		ΑΥΤΟΛΟΓΗ			ΠΕΡΙΦΕΡΙΚΟ	HDM		2021-07-22	174	201	0.85	2021		3.91			ΝΑΙ	2021-08-02	11	ΝΑΙ	2021-08-03	12	ΟΧΙ	ΝΑΙ	ΚΟΠΡΑΝΑ	Ent. Faecium															2023-10-10
	1993	23126500729	ΘΕΟΔΟΣΙΟΥ ΔΟΜΝΑ			1965-12-23	MDS/MPN		ACTIVE DISEASE	ΑΛΛΟΓΕΝΗΣ	ΣΥΓΓΕΝΗΣ - ΑΠΛΟΤΑΥΤΟΣΗΜΗ	HAPLOIDENTICAL	ΠΕΡΙΦΕΡΙΚΟ	FLU-TREO-ATG	post Cy	2021-08-30	28000	525	0.5	2021		9.95	2.72		ΝΑΙ	2021-09-16	17	ΝΑΙ	2021-09-13	14	ΝΑΙ	ΝΑΙ	AIMA	Pseudomonas aeruginosa	2023-03-20			RELAPSED DISEASE	III	ΝΑΙ									2023-10-23
	1994	28028504349	ΣΤΕΦΑΝΙΔΗ ΑΙΚΑΤΕΡΙΝΗ			1985-02-28	AML		CR2	ΑΛΛΟΓΕΝΗΣ	ΤΑΥΤΟΣΗΜΟΣ ΑΔΕΛΦΟΣ	10 / 10	ΠΕΡΙΦΕΡΙΚΟ	BUCY-20h rest		2021-08-31	283000	191	0.8	2021		5.4			ΝΑΙ	2021-09-13	13	ΝΑΙ	2021-09-13	13	ΟΧΙ	ΟΧΙ																	2022-08-29
	1995	12126603138	ΛΑΜΠΡΙΑΝΙΔΗΣ ΧΑΡΑΛΑΜΠΟΣ			1966-12-12	NHL	DLBCL	REFRACTORY	ΚΥΤΤΑΡΙΚΗ ΘΕΡΑΠΕΙΑ						2021-08-30	73	223	1.05	2021			2.1		ΝΑΙ	2021-09-09	10				ΟΧΙ	ΟΧΙ																	2023-09-11
	1996	071161033719	ΘΕΟΔΩΡΟΓΛΑΚΗΣ ΙΩΑΝΝΗΣ			1961-11-07	AML	Transformation from MDS/MPD	REFRACTORY	ΑΛΛΟΓΕΝΗΣ	ΣΥΓΓΕΝΗΣ - ΑΠΛΟΤΑΥΤΟΣΗΜΗ	HAPLOIDENTICAL	ΠΕΡΙΦΕΡΙΚΟ	FLU-TREO	post Cy	2021-09-01	80000	218	0.74	2021		4.8	2.32		ΝΑΙ	2021-09-18	17	ΑΝΑΜΟΝΗ			ΟΧΙ	ΟΧΙ			2021-11-22			RELAPSED DISEASE	I										2021-12-23
	1997	03046403717	ΠΕΡΤΣΕΛΑΚΗΣ ΦΩΤΙΟΣ			1964-04-03	AML		CR2	ΑΛΛΟΓΕΝΗΣ	ΤΑΥΤΟΣΗΜΟΣ ΑΔΕΛΦΟΣ	10 / 10	ΠΕΡΙΦΕΡΙΚΟ	FLU-TREO		2021-09-01	218000	165	0.44	2021		4.76	3.37		ΝΑΙ	2021-09-14	13	ΝΑΙ	2021-09-13	12	ΟΧΙ	ΝΑΙ	ΟΥΡΑ	Klebsiella pn.															2023-10-13
	1998	14027101873	ΜΥΛΩΝΑΣ ΔΗΜΗΤΡΙΟΣ			1971-02-14	NHL	T-NOS	PR	ΑΥΤΟΛΟΓΗ			ΠΕΡΙΦΕΡΙΚΟ	BEAM		2021-09-03	236000	256	1.58	2021		4.26			ΝΑΙ	2021-09-14	11	ΝΑΙ	2021-09-16	13	ΝΑΙ	ΝΑΙ	ΑΙΜΑ	Staph. Epidermidis															2023-10-18
	1999	16118202189	ΔΗΜΗΤΡΙΑΔΟΥ ΜΑΡΙΑ			1982-11-16	AML		CR1	ΑΛΛΟΓΕΝΗΣ	ΤΑΥΤΟΣΗΜΟΣ ΑΔΕΛΦΟΣ	10 / 10	ΠΕΡΙΦΕΡΙΚΟ	BUCY-20h rest		2021-09-07	64000	102	0.4	2021		8.43	3.38		ΝΑΙ	2021-09-23	16	ΝΑΙ	2021-09-18	11	ΟΧΙ	ΟΧΙ						CR											2023-03-22
	2000	19118500644	ΜΠΕΗ ΙΩΑΝΝΑ			1985-11-19	Autoimmune		ACTIVE DISEASE	ΑΥΤΟΛΟΓΗ			ΠΕΡΙΦΕΡΙΚΟ	CY-ATG ΣΚΛΗΡΟΔΕΡΜΑ		2021-09-09	92000	172	0.41	2021		6.33			ΝΑΙ	2021-09-18	9	ΝΑΙ	2021-09-15	6	ΟΧΙ	ΟΧΙ																	2023-10-16
	2001	ΚΥΠΡΟΣ	ΓΟΥΛΙΕΛΜΟΣ ΕΥΣΤΑΘΙΟΣ			1968-03-04	MDS	RAEB II	ACTIVE DISEASE	ΑΛΛΟΓΕΝΗΣ	ΤΑΥΤΟΣΗΜΟΣ ΑΔΕΛΦΟΣ	10 / 10	ΠΕΡΙΦΕΡΙΚΟ	FLU-TREO		2021-09-10	41000	265	0.87	2021		5.07	1.33		ΝΑΙ	2021-09-22	12	ΑΝΑΜΟΝΗ	2021-09-23	13	ΟΧΙ	ΝΑΙ	ΕΠΙΧΡΙΣΜΑ ΠΡΩΚΤΟΥ	Ent. faecium VRE															2022-04-12
	1737	21129900276	ΜΑΝΟΜΕΝΙΔΗΣ ΕΥΣΤΑΘΙΟΣ			1999-12-21	NHL	Πρωτοπαθές μεσοθωρακείου	CR3	ΑΛΛΟΓΕΝΗΣ	ΤΑΥΤΟΣΗΜΟΣ ΑΔΕΛΦΟΣ	10 / 10	ΠΕΡΙΦΕΡΙΚΟ	THIOTEPA- FLU-CY	Thiotepa – Flu – Cy - postCy	2021-09-20	91000	141	0.57	2021		3.17	2.32		ΝΑΙ	2021-10-08	18	ΝΑΙ	2021-10-11	21	ΟΧΙ	ΟΧΙ						CR											2023-06-13
	2002	ΚΥΠΡΟΣ	ΓΕΩΡΓΙΟΥ ΑΝΔΡΕΑΣ			1962-05-16	Plasma Cell Disorder	BPDCN, CLL	REFRACTORY	ΑΛΛΟΓΕΝΗΣ	ΤΑΥΤΟΣΗΜΟΣ ΑΔΕΛΦΟΣ	10 / 10	ΠΕΡΙΦΕΡΙΚΟ	BU-FLU (Myeloablative)		2021-09-22	137000	149	0.79	2021		9.25	3.49		ΝΑΙ	2021-10-06	14	Ν/Α			ΟΧΙ	ΝΑΙ	ΟΥΡΑ	E. faecium (VRE)	2021-12-16			RELAPSED DISEASE	INDUCED	ΝΑΙ									2022-08-30
	2003	24036903482	ΠΕΤΡΟΠΟΥΛΟΥ ΣΟΦΙΑ			1969-03-24	MDS/MPN	MDS-MLD / SAA	REFRACTORY	ΑΛΛΟΓΕΝΗΣ	ΣΥΓΓΕΝΗΣ - ΑΠΛΟΤΑΥΤΟΣΗΜΗ	HAPLOIDENTICAL	ΠΕΡΙΦΕΡΙΚΟ	FLU-CY-ATG	Flu - Cy - ATG - postCY	2021-09-23	27000	205	0.61	2021		6.22	4.95		ΝΑΙ	2021-10-07	14	ΝΑΙ	2021-10-07	14	ΟΧΙ	ΟΧΙ						CR	0	ΝΑΙ									2023-07-04
	2004	11099600626	ΕΡΜΕΙΔΟΥ ΜΑΡΙΑ			1996-09-11	HL	Classical	REFRACTORY PROGRESSIVE	ΑΥΤΟΛΟΓΗ			ΠΕΡΙΦΕΡΙΚΟ	BEAM		2021-09-27	214000	138	0.58	2021		5.54			ΝΑΙ	2021-10-06	9	ΝΑΙ	2021-10-06	9	ΝΑΙ	ΝΑΙ	ΑΙΜΑ (κφκ)	S. epidermidis															2023-10-11
	2005	30126801288	ΚΑΛΕΝΤΖΗ ΜΟΥΜΙΝΕ			1968-12-30	NHL	DLBCL	PR	ΑΥΤΟΛΟΓΗ			ΠΕΡΙΦΕΡΙΚΟ	BEAM		2021-09-28	181000	179	0.75	2021		3.16			ΝΑΙ	2021-10-09	11	ΑΝΑΜΟΝΗ	2021-10-14	16	ΟΧΙ	ΟΧΙ																	2023-07-06
	2006	ΚΥΠΡΟΣ	ΚΑΚΚΟΥΛΗ ΧΑΡΑΛΑΜΠΟΥΣ ΚΥΡΙΑΚΟΥΛΑ			1970-03-07	AML		CR1	ΑΛΛΟΓΕΝΗΣ	ΤΑΥΤΟΣΗΜΟΣ ΑΔΕΛΦΟΣ	10 / 10	ΠΕΡΙΦΕΡΙΚΟ	FLU-TREO		2021-09-28	52000	246	0.78	2021		11.4	2.23		ΝΑΙ	2021-10-07	9	ΝΑΙ	2021-10-07	9	ΝΑΙ	ΝΑΙ	ΑΙΜΑ	E. faecium, S. mitis, S. oralis															2023-04-06
	2007	03046403196	ΠΑΡΑΣΚΕΥΑΣ ΓΕΩΡΓΙΟΣ			1969-04-03	AML		CR1	ΑΛΛΟΓΕΝΗΣ	ΤΑΥΤΟΣΗΜΟΣ ΑΔΕΛΦΟΣ	10 / 10	ΠΕΡΙΦΕΡΙΚΟ	FLU-TREO		2021-09-30	28000	168	1.06	2021		7.36	3.33		ΝΑΙ	2021-10-09	9	ΝΑΙ	2021-10-11	11	ΟΧΙ	ΝΑΙ	ΚΟΠΡΑΝΑ	C. dificile (αντιγόνο)															2023-03-03
	2008	29047801237	ΙΜΑΜ ΣΑΜΠΑΪΔΗΝ			1978-04-29	HL	Classical	PR	ΑΥΤΟΛΟΓΗ			ΠΕΡΙΦΕΡΙΚΟ	BEAM		2021-10-01	144000	167	0.62	2021		8.19			ΝΑΙ	2021-10-10	9	ΑΝΑΜΟΝΗ	2021-10-14	13	ΝΑΙ	ΝΑΙ	ΑΙΜΑ	S. epidermidis
	2009	14079502895	ΠΙΝΕ ΠΑΝΤΕΛΗΣ ΑΡΙΣΤΟΦΑΝΗΣ			1995-07-14	HL	Classical	PR	ΑΥΤΟΛΟΓΗ			ΠΕΡΙΦΕΡΙΚΟ	BEAM		2021-10-04	239000	150	0.86	2021		4.62			ΝΑΙ	2021-10-14	10	ΑΝΑΜΟΝΗ	2021-10-14	10	ΝΑΙ	ΝΑΙ	AIMA	S. haemolyticus															2023-03-02
	2010	22106803111	ΧΑΛΒΑΤΖΑΚΗΣ ΠΑΝΤΕΛΗΣ			1968-10-22	MM		PR	ΑΥΤΟΛΟΓΗ			ΠΕΡΙΦΕΡΙΚΟ	HDM		2021-10-07	246000	110	0.61	2021		3.7			ΝΑΙ	2021-10-19	12	ΑΝΑΜΟΝΗ	2021-10-21	14	ΝΑΙ	ΝΑΙ	ΑΙΜΑ	S. epidermidis, S. hominis															2023-07-06
	2011	13046904754	ΠΑΠΟΥΤΣΑΚΗΣ ΜΙΧΑΗΛ			1969-04-13	AML		ACTIVE DISEASE	ΑΛΛΟΓΕΝΗΣ	ΜΗ ΣΥΓΓΕΝΗΣ	7 / 8	ΠΕΡΙΦΕΡΙΚΟ	THIOTEPA - ΒUCY -ATG		2021-10-16	23000	181	0.43	2021		5.03	1.53			2021-10-26	10		2021-11-04	19	ΝΑΙ	ΝΑΙ	AIMA	S. hemolyticus	2022-02-22			RELAPSED DISEASE	II										2022-03-28
	2012	01065901454	ΡΟΥΜΠΑΚΗΣ ΝΙΚΟΛΑΟΣ			1959-06-01	Μυελοίνωση	Ιδιοπαθής	REFRACTORY	ΑΛΛΟΓΕΝΗΣ	ΣΥΓΓΕΝΗΣ - ΑΠΛΟΤΑΥΤΟΣΗΜΗ	HAPLOIDENTICAL	ΠΕΡΙΦΕΡΙΚΟ	FLU-TREO	Flu - Treo - PostCy	2021-10-12	67000	320	0.83	2021		8.25	3		ΝΑΙ	2021-10-28	16	ΑΝΑΜΟΝΗ	2021-11-29	48	ΝΑΙ	ΝΑΙ	AIMA	Staphylococcus epidermidis				CR											2022-02-10
	2013	05036801487	ΜΟΥΣΤΑΚΑ ΠΑΣΧΑΛΙΝΑ			1968-03-05	MM		PR	ΑΥΤΟΛΟΓΗ			ΠΕΡΙΦΕΡΙΚΟ	HDM		2021-10-15	252000	186	0.32	2021		2.8				2021-10-26	11		2021-10-31	16	ΟΧΙ	ΟΧΙ																	2023-01-09
	2014	30039401465	ΚΟΥΛΙΟΠΟΥΛΟΥ ΒΑΪΑ			1994-03-30	HL	Classical	PR	ΑΥΤΟΛΟΓΗ			ΠΕΡΙΦΕΡΙΚΟ	BEAM		2021-10-21	187,000.00	184.00	0.68	2021		9				2021-10-30	9		2021-11-01	11	ΝΑΙ	ΝΑΙ	ΑΙΜΑ	Stephylococcus hominis				CR											2022-07-20
	2015	ΚΥΠΡΟΣ	ΜΕΝΕΛΑΟΥ ΚΩΣΤΑΣ			1965-11-02	HL	Classical	CR3	ΑΛΛΟΓΕΝΗΣ	ΤΑΥΤΟΣΗΜΟΣ ΑΔΕΛΦΟΣ	10 / 10	ΠΕΡΙΦΕΡΙΚΟ	THIOTEPA- FLU-CY	Thiotepa – Flu – Cy - postCy	2021-10-22	140,000.00	194.00	0.93	2021		4.77	2.11		ΝΑΙ	2021-11-04	13	ΑΝΑΜΟΝΗ	2021-11-06	15	ΟΧΙ	ΟΧΙ						CR		ΝΑΙ									2022-06-16
	2016	18086201193	ΜΑΚΡΗΣ ΘΕΟΔΩΡΟΣ			1962-08-18	AML		CR2	ΑΛΛΟΓΕΝΗΣ	ΤΑΥΤΟΣΗΜΟΣ ΑΔΕΛΦΟΣ	10 / 10	ΠΕΡΙΦΕΡΙΚΟ	FLU-TREO		2021-10-29	63000	168	0.58	2021		2.72	2.12		ΝΑΙ	2021-11-09	11	ΝΑΙ	2021-11-10	12	ΟΧΙ	ΝΑΙ	ΕΠΙΧΡΙΣΜΑ ΒΛΑΒΗΣ ΚΟΚΚΥΓΑ	Escherichia coli															2023-07-06
	2017	01109801934	ΔΑΤΣΗΣ ΝΙΚΟΛΑΟΣ			1998-10-01	HL	Non Classical	PR	ΑΥΤΟΛΟΓΗ			ΠΕΡΙΦΕΡΙΚΟ	BEAM		2021-11-01	111,000.00	166.00	0.59	2021		9.3			ΝΑΙ	2021-11-12	11	ΝΑΙ	2021-11-14	13	ΟΧΙ	ΟΧΙ
	2018	02119200158	ΔΑΦΝΟΜΗΛΗΣ ΓΕΩΡΓΙΟΣ			1992-11-02	AML		ACTIVE DISEASE	ΑΛΛΟΓΕΝΗΣ	ΣΥΓΓΕΝΗΣ - ΑΠΛΟΤΑΥΤΟΣΗΜΗ	HAPLOIDENTICAL	ΠΕΡΙΦΕΡΙΚΟ	TBF	TBF - PostCy	2021-11-11	91000	140	0.9	2021		7	2.17		ΝΑΙ	2021-11-26	15	ΝΑΙ	2021-11-26	15	ΟΧΙ	ΟΧΙ			2022-07-06			RELAPSED DISEASE											2023-05-30
	2019	25048201187	ΔΑΒΗ ΑΙΚΑΤΕΡΙΝΗ			1982-04-15	HL	Classical	PR	ΑΥΤΟΛΟΓΗ			ΠΕΡΙΦΕΡΙΚΟ	BEAM		2021-11-12	240,000.00	172.00	0.6	2021		4.26			ΝΑΙ	2021-11-21	9	ΝΑΙ	2021-11-22	10	ΟΧΙ	ΝΑΙ	ΟΥΡΑ	Escherichia coli
	2020	20056802786	ΚΟΥΡΟΥΠΕΤΡΟΥ ΙΦΙΓΕΝΕΙΑ			1968-11-03	Aplastic Anaemia		REFRACTORY	ΑΛΛΟΓΕΝΗΣ	ΜΗ ΣΥΓΓΕΝΗΣ	10 / 10	ΠΕΡΙΦΕΡΙΚΟ	FLU-CY-ATG (SENSITIZED APLASTIC ANEMIA)		2021-11-16	16,000.00	245.00	1.38	2021	T00961702654056	5.42	1.45		ΝΑΙ	2021-11-28	12	ΝΑΙ	2021-11-29	13	ΝΑΙ	ΝΑΙ	ΑΙΜΑ, ΟΥΡΑ	Staphylococcus epidermidis (ΑΙΜΑ), Escherichia coli + Klebsiella pneumoniae (ΟΥΡΑ)				CR	IV	ΝΑΙ									2022-07-12
	2021	07029502221	ΑΝΑΓΝΩΣΤΑΚΗ ΝΙΚΗ			1995-02-07	AML		CR1	ΑΛΛΟΓΕΝΗΣ	ΜΗ ΣΥΓΓΕΝΗΣ	10 / 10	ΠΕΡΙΦΕΡΙΚΟ	FLU-TREO-ATG		2021-11-17	145,000.00	165.00	0.55	2021	7414DKM000077373212	3.86	1.86		ΝΑΙ	2021-11-26	9	ΝΑΙ	2021-11-26	9	ΟΧΙ	ΟΧΙ						CR											2023-09-28
	2022	19056703291	ΠΕΡΧΑΝΙΔΗΣ ΚΩΝΣΤΑΝΤΙΝΟΣ			1967-05-19	Aplastic Anaemia		ACTIVE DISEASE	ΑΛΛΟΓΕΝΗΣ	ΤΑΥΤΟΣΗΜΟΣ ΑΔΕΛΦΟΣ	10 / 10	ΜΥΕΛΙΚΟ	FLU-CY-ATG (SENSITIZED APLASTIC ANEMIA)		2021-11-18	3,000.00	183.00	0.63	2021					ΝΑΙ	2021-12-01	13	ΑΝΑΜΟΝΗ	2021-12-08	20	ΝΑΙ	ΝΑΙ	ΑΙΜΑ, ΟΥΡΑ, ΕΠΙΧΡΙΣΜΑ ΙΓΜΟΡΕΙΩΝ	AIMA: Pseudomonas aeruginosa, ΕΠΙΧΡΙΣΜΑ ΙΓΜΟΡΕΙΩΝ: Aspergillus flavus complex ΟΥΡΑ: BK Virus				CR	III		OVERLAP								2021-12-22
	2023	05038702873	ΟΙΚΟΝΟΜΟΥ ΣΤΑΥΡΟΣ			1987-03-05	HL	Classical	CR2	ΑΥΤΟΛΟΓΗ			ΠΕΡΙΦΕΡΙΚΟ	BEAM		2021-11-17	175,000.00	147.00	0.87	2021		7.27			ΝΑΙ	2021-11-26	9	ΝΑΙ	2021-11-26	9	ΝΑΙ	ΝΑΙ	ΑΙΜΑ	Staphylococcus aureus				RELAPSED DISEASE											2023-04-12
	2024	05125401843	ΑΚΑΣΗ ΕΥΦΡΟΣΥΝΗ			1954-12-05	NHL	T-Anaplastic	CR1	ΑΥΤΟΛΟΓΗ			ΠΕΡΙΦΕΡΙΚΟ	BEAM		2021-11-17	136,000.00	211.00	0.5	2021		4.8			ΝΑΙ	2021-11-27	10	ΝΑΙ	2021-12-01	14	ΝΑΙ	ΝΑΙ	ΑΙΜΑ, ΚΟΠΡΑΝΑ	ΑΙΜΑ: Acinetobacter baumannii complex, ΚΟΠΡΑΝΑ: Pseudomonas aeruginosa
	2025	07056403673	ΓΕΡΟΜΙΧΑΛΟΣ ΑΘΑΝΑΣΙΟΣ			1964-05-07	NHL	T-Anaplastic	CR2	ΑΥΤΟΛΟΓΗ			ΠΕΡΙΦΕΡΙΚΟ	BEAM		2021-11-29	206,000.00	216.00	0.87	2021		1.89			ΝΑΙ	2021-12-09	10	ΑΝΑΜΟΝΗ	2021-12-10	11	ΟΧΙ	ΟΧΙ
	2026	14075203597	ΠΑΠΑΝΙΚΟΛΑΟΥ ΧΡΗΣΤΟΣ			1952-07-14	MM		PR	ΑΥΤΟΛΟΓΗ			ΠΕΡΙΦΕΡΙΚΟ	HDM		2021-11-25	163,000.00	198.00	1.03	2021		2.07			ΝΑΙ	2021-12-06	11	ΑΝΑΜΟΝΗ	2021-12-04	9	ΟΧΙ	ΟΧΙ
	2027	21105700328	ΓΡΑΒΑΝΗ ΚΛΕΟΠΑΤΡΑ			1957-10-21	ALL	B Ph(-)	CR1	ΑΛΛΟΓΕΝΗΣ	ΤΑΥΤΟΣΗΜΟΣ ΑΔΕΛΦΟΣ	10 / 10	ΠΕΡΙΦΕΡΙΚΟ	FLU-MEL		2021-11-29	76,000.00	258.00	1.21	2021		5.88	5.49		ΝΑΙ	2021-12-09	10	ΝΑΙ	2021-12-10	11	ΟΧΙ	ΟΧΙ						CR	0										2023-10-18
	2028	09058700908	ΠΑΠΑΔΟΠΟΥΛΟΥ ΖΩΗ			1987-05-09	NHL	DLBCL	REFRACTORY	ΚΥΤΤΑΡΙΚΗ ΘΕΡΑΠΕΙΑ				FLU-CY	CAR-T YESCARTA	2021-12-06	161,000.00	400.00	0.53	2021											ΟΧΙ	ΟΧΙ																	2023-05-31
	2029	02078004997	ΓΚΟΥΓΚΑΣ ΑΛΕΞΑΝΔΡΟΣ			1980-07-02	ALL	Ph(+)	CR1	ΑΛΛΟΓΕΝΗΣ	ΜΗ ΣΥΓΓΕΝΗΣ	10 / 10	ΠΕΡΙΦΕΡΙΚΟ	TBI-CY-ATG		2021-12-06	35,000.00	197.00	0.49	2021	9968DKM000070716007					2021-12-21	15		2021-12-20	14	ΟΧΙ	ΟΧΙ						CR	II	ΝΑΙ								ΝΑΙ	2022-06-09
	1739	10038502190	ΧΑΛΕΠΟΠΟΥΛΟΣ ΑΙΜΙΛΙΟΣ			1985-03-10	HL	Classical	CR3	ΑΛΛΟΓΕΝΗΣ	ΤΑΥΤΟΣΗΜΟΣ ΑΔΕΛΦΟΣ	10 / 10	ΠΕΡΙΦΕΡΙΚΟ	THIOTEPA- FLU-CY	Thiotepa – Flu – Cy - postCy	2021-12-07	113,000.00	178.00	0.83	2021		2.2	0.97			2021-12-20	13		2021-12-23	16	ΟΧΙ	ΟΧΙ						CR	II										2022-12-13
	2030	05066002857	ΦΡΑΝΤΖΕΣΚΑΚΗΣ ΕΜΜΑΝΟΥΗΛ			1960-06-05	AML		CR2	ΑΛΛΟΓΕΝΗΣ	ΜΗ ΣΥΓΓΕΝΗΣ	10 / 10	ΠΕΡΙΦΕΡΙΚΟ	FLU-TREO-ATG		2021-12-15	57,000.00	165.00	0.95	2021	-				ΝΑΙ	2021-12-25	10	ΝΑΙ	2021-12-27	12	ΟΧΙ	ΟΧΙ						RELAPSED DISEASE											2023-01-25
	2031	25026405073	ΚΑΤΣΑΟΥΝΗΣ ΑΠΟΣΤΟΛΟΣ			1964-02-25	NHL	Mantle cell	CR1	ΑΥΤΟΛΟΓΗ			ΠΕΡΙΦΕΡΙΚΟ	BEAM		2021-12-15	146,000.00	178.00	1.16	2021		2.57				2021-12-24	9		2021-12-25	10	ΟΧΙ	ΟΧΙ																	2022-01-13
	2032	17107305025	ΣΠΥΡΙΔΩΝΙΔΟΥ ΛΙΛΙΤ			1983-10-17	AML		CR2	ΑΛΛΟΓΕΝΗΣ	ΜΗ ΣΥΓΓΕΝΗΣ	7 / 8	ΠΕΡΙΦΕΡΙΚΟ	BUCY-ATG	postCy	2021-12-22	17,000.00	180.00	0.51	2021	Τ00431614070056	6.45	1.02		ΝΑΙ	2022-01-01	10	ΑΝΑΜΟΝΗ	2022-01-04	13	ΟΧΙ	ΟΧΙ						CR	0	ΌΧΙ									2023-05-29
	2033	19087102356	ΧΝΑΡΗΣ ΙΑΚΩΒΟΣ			1971-08-19	MDS	RAEB II		ΑΛΛΟΓΕΝΗΣ	ΜΗ ΣΥΓΓΕΝΗΣ	10 / 10	ΠΕΡΙΦΕΡΙΚΟ	FLU-TREO-ATG		2021-12-23	31,000.00	305.00	0.53	2021	8.139e+18	7.98	1.46		ΝΑΙ	2022-01-01	9	ΝΑΙ	2022-01-05	13	ΟΧΙ	ΟΧΙ						CR	II	ΝΑΙ									2022-08-01
	2034	18117504151	ΤΣΕΛΙΔΗΣ ΚΩΝΣΤΑΝΤΙΝΟΣ			1975-11-01	HL	Classical		ΑΥΤΟΛΟΓΗ			ΠΕΡΙΦΕΡΙΚΟ	BEAM		2021-12-23	144,000.00	203.00	1.03	2021		11.7			ΝΑΙ	2022-01-01	9	ΝΑΙ	2022-01-02	10	ΝΑΙ	ΝΑΙ	ΑΙΜΑ	Staphylococcus epidermidis				CR											2023-06-13
	2035	14126500181	ΓΙΑΜΟΥΡΟΓΛΟΥ ΔΗΜΗΤΡΑ			1965-12-14	AML		CR1	ΑΛΛΟΓΕΝΗΣ	ΜΗ ΣΥΓΓΕΝΗΣ	7 / 8	ΠΕΡΙΦΕΡΙΚΟ	FLU-TREO-ATG		2021-12-27	15,000.00	177.00	0.95	2021	6939DKM000967115525	4.62	3.37		ΝΑΙ	2022-01-06	10	ΑΝΑΜΟΝΗ	2022-01-09	13	ΟΧΙ	ΝΑΙ	ΟΥΡΑ	Enterococcus faecium				CR	II										2023-07-05
	1880	15027804978	ΙΝΤΖΟΥΔΗΣ ΔΗΜΗΤΡΙΟΣ			1978-02-15	AML		CR3	ΑΛΛΟΓΕΝΗΣ	ΜΗ ΣΥΓΓΕΝΗΣ	10 / 10	ΠΕΡΙΦΕΡΙΚΟ	FLU-TREO-ATG		2021-12-28	18,000.00	132.00	0.68	2021	PN261282				ΝΑΙ	2022-01-10	13	ΑΝΑΜΟΝΗ	2022-01-18	21	ΟΧΙ	ΟΧΙ						RELAPSED DISEASE	0										2022-02-15
Α	2036	ΚΥΠΡΟΣ	ΓΚΙΡΛΕΜΗ ΜΑΓΔΑΛΗΝΗ			1975-01-27	AML		CR1	ΑΛΛΟΓΕΝΗΣ	ΜΗ ΣΥΓΓΕΝΗΣ		ΠΕΡΙΦΕΡΙΚΟ	BUCY-ATG		2022-01-05	309,000.00	158.00	0.61	2022	4961GFL000060970300	3.41	1.9		ΝΑΙ	2022-01-15	10	ΝΑΙ	2022-01-18	13	ΟΧΙ	ΟΧΙ						CR	II	ΌΧΙ									2022-08-01
α	2037	13036202573	ΜΠΑΡΑΚΗΣ ΝΙΚΟΛΑΟΣ			1962-03-13	MDS	RA	REFRACTORY	ΑΛΛΟΓΕΝΗΣ	ΤΑΥΤΟΣΗΜΟΣ ΑΔΕΛΦΟΣ		ΠΕΡΙΦΕΡΙΚΟ	FLU-TREO		2022-01-04	72000	210	1.09	2022		5.96	6.04		ΝΑΙ	2022-01-15	11	ΝΑΙ	2022-01-18	14	ΟΧΙ	ΟΧΙ						CR	0	ΝΑΙ									2023-07-20
	1947	15077001582	PREDKO OKSANA			1970-07-15	AML	Secondary	CR2	ΑΛΛΟΓΕΝΗΣ	ΜΗ ΣΥΓΓΕΝΗΣ	7 / 8	ΠΕΡΙΦΕΡΙΚΟ	FLU-CY		2021-12-06	11000	176	0.56	2021						2021-12-16	10											CR	II										2022-02-13
	2038	07066903761	ΑΛΒΑΝΟΥ ΕΥΦΡΟΣΥΝΗ			1969-06-07	NHL	DLBCL	CR2	ΑΥΤΟΛΟΓΗ			ΠΕΡΙΦΕΡΙΚΟ	BEAM		2022-01-04	267,000.00	158.00	0.58	2022		5.55			ΝΑΙ	2022-01-13	9	ΝΑΙ	2022-01-14	10	ΟΧΙ	ΟΧΙ
α	2039	27026905870	ΚΑΡΛΗΣ ΕΛΕΥΘΕΡΙΟΣ			1969-02-27	ALL	Ph(+)	CR1	ΑΛΛΟΓΕΝΗΣ	ΜΗ ΣΥΓΓΕΝΗΣ	7 / 8	ΠΕΡΙΦΕΡΙΚΟ	FLU-MEL-ATG	Post - Cy	2022-01-11	110,000.00	151.00	0.62	2022	4979GR00376037ORA30	8.07	1.86		ΝΑΙ	2022-01-23	12	ΝΑΙ	2022-01-23	12																			2022-04-28
α	2040	29126800175	ΓΙΑΝΝΑΚΟΠΟΥΛΟΣ ΕΥΣΤΑΘΙΟΣ			1968-12-29	Μυελοίνωση	Ιδιοπαθής	REFRACTORY	ΑΛΛΟΓΕΝΗΣ	ΜΗ ΣΥΓΓΕΝΗΣ	7 / 8	ΠΕΡΙΦΕΡΙΚΟ	FLU-TREO-ATG		2022-01-18	28,000.00	447.00	0.91	2022	6939DKM000080868536	8.16	2.6		ΝΑΙ	2022-01-27	9	ΝΑΙ	2022-02-02	15								CR	II	ΝΑΙ									2023-03-23
	2041	02049702711	ΑΝΤΡΙΤΣ ΝΙΚΟΛΑΟΣ			1997-04-02	HL	Classical	CR2	ΑΥΤΟΛΟΓΗ			ΠΕΡΙΦΕΡΙΚΟ	BEAM		2022-01-24	191,000.00	177.00	0.81	2022		2.79			ΝΑΙ	2022-02-04	11	ΝΑΙ	2022-02-04	11	ΟΧΙ	ΟΧΙ																	2022-02-28
α	2042	28126100719	ΑΝΤΩΝΟΥΔΗΣ ΑΠΟΣΤΟΛΟΣ			1961-12-28	AML		CR2	ΑΛΛΟΓΕΝΗΣ	ΜΗ ΣΥΓΓΕΝΗΣ	7 / 8	ΠΕΡΙΦΕΡΙΚΟ	FLU-TREO-ATG		2022-01-24	20,000.00	214.00	0.94	2022	4979GR00433771UPA36	9	2.15		ΝΑΙ	2022-02-03	10	ΝΑΙ	2022-02-07	14	ΟΧΙ	ΟΧΙ						CR	II	ΝΑΙ									2023-06-19
α	1854	01058303452	ΒΡΕΤΤΟΣ ΙΩΑΝΝΗΣ			1983-05-01	CML		CR2	ΑΛΛΟΓΕΝΗΣ	ΜΗ ΣΥΓΓΕΝΗΣ	10 / 10	ΠΕΡΙΦΕΡΙΚΟ	FLU-MEL-ATG		2022-01-25	115,000.00	108.00	0.76	2022	6939SMS000070364232	7.52	3.87		ΝΑΙ	2022-02-03	9	ΝΑΙ	2022-02-05	11	ΟΧΙ	ΟΧΙ						CR	II	ΌΧΙ									2023-10-18
	2043	05058104638	ΓΑΚΗΣ ΧΡΥΣΟΒΑΛΑΝΤΗΣ			1981-05-05	NHL	ΚΝΣ	CR1	ΑΥΤΟΛΟΓΗ			ΠΕΡΙΦΕΡΙΚΟ	R-THIOTEPA-BCNU (CNS LYMPHOMA)		2022-01-25	62,000.00	133.00	0.68	2022		9.07			ΝΑΙ	2022-02-04	10	ΝΑΙ	2022-02-28	34								CR											2023-10-16
	2044	30035000980	ΟΙΚΟΝΟΜΟΥ ΓΕΩΡΓΙΑ			1950-03-30	NHL	T-Anaplastic	CR1	ΑΥΤΟΛΟΓΗ			ΠΕΡΙΦΕΡΙΚΟ	BEAM		2022-01-27	124,000.00	166.00	0.68	2022		4.82			ΝΑΙ	2022-02-08	12	ΑΝΑΜΟΝΗ			ΝΑΙ	ΝΑΙ	αιμα	staphylococcus epidermis				CR											2022-08-28
α	2045	11106402891	ΛΙΒΕΡΙΟΥ ΛΙΒΕΡΙΟΣ			1964-10-11	Μυελοίνωση		ACTIVE DISEASE	ΑΛΛΟΓΕΝΗΣ	ΜΗ ΣΥΓΓΕΝΗΣ	10 / 10	ΠΕΡΙΦΕΡΙΚΟ	FLU-TREO-ATG		2022-02-09	56	631	1.01	2022	7414DKM000546973120	3.8		OXI	ΝΑΙ	2022-02-18	9	ΝΑΙ	2022-02-23	14		ΝΑΙ	oyra	Prot. Mira				CR	II	ΝΑΙ									2023-04-07
α	2046	ΚΥΠΡΟΣ	ΛΑΡΙΟΣ ΕΥΑΓΓΕΛΟΣ			1991-09-10	ALL	Ph(+)	CR2	ΑΛΛΟΓΕΝΗΣ	ΣΥΓΓΕΝΗΣ - ΑΠΛΟΤΑΥΤΟΣΗΜΗ-child		ΠΕΡΙΦΕΡΙΚΟ	FLU - BU - ATG SIBLING	POST-CY	2022-02-07	202	272	0.64	2022		4.6			ΝΑΙ	2022-02-20	13	ΝΑΙ	2022-02-19	12					2022-07-06			RELAPSED DISEASE	II	ΝΑΙ									2023-06-25
α	2047	09036403294	ΤΑΛΙΟΥΡΙΔΗΣ ΑΘΑΝΑΣΙΟΣ			1964-03-09	NHL	Mantle cell	CR2	ΑΛΛΟΓΕΝΗΣ	ΤΑΥΤΟΣΗΜΟΣ ΑΔΕΛΦΟΣ		ΠΕΡΙΦΕΡΙΚΟ	FLU-CY		2022-02-10	58	271	0.45	2022	9968DKM000032893608			nai	ΝΑΙ	2022-02-18	8	ΝΑΙ	2022-02-18	8		ΝΑΙ	ουρα	prot. Mira				CR	0	ΌΧΙ									2023-10-18
α	2048	21086602808	ΠΑΣΣΑΡΑ ΜΑΡΙΑ			1966-08-21	AML		ACTIVE DISEASE	ΑΛΛΟΓΕΝΗΣ	ΜΗ ΣΥΓΓΕΝΗΣ	7 / 8	ΠΕΡΙΦΕΡΙΚΟ	FLU-TREO-ATG		2022-02-11				2022	9968DKMOOOO3289308	5.54	4.19	OXI	ΝΑΙ	2022-02-21	10	ΝΑΙ	2022-02-25	14		ΟΧΙ						CR	IV								ΝΑΙ		2022-04-20
α	2049	30050101614	ΔΗΜΟΣ ΧΡΥΣΟΣΤΟΜΟΣ			2001-05-30	AML		CR1, MRD+	ΑΛΛΟΓΕΝΗΣ	ΜΗ ΣΥΓΓΕΝΗΣ	10 / 10	ΠΕΡΙΦΕΡΙΚΟ	BUCY-ATG 20h rest		2022-02-15	243	146	0.61	2022	4979GR00446945ORA06	7.42	2.16	OXI	ΝΑΙ	2022-02-26	11	ΝΑΙ	2022-03-01	14		ΝΑΙ	ΕΠΙΧΡΙΣΜΑ ΠΡΩΚΤΟΥ	ENT.FAECIUM				CR	III	ΝΑΙ									2023-05-24
α	1870	12079302720	ΣΕΒΑΣΤΙΔΟΥ ΜΑΡΙΑ			1993-07-12	NHL	Πρωτοπαθές μεσοθωρακείου	RELAPSE CHEMORESISTANT	ΑΛΛΟΓΕΝΗΣ	ΤΑΥΤΟΣΗΜΟΣ ΑΔΕΛΦΟΣ		ΠΕΡΙΦΕΡΙΚΟ	FLU-CY		2022-02-16	140	153	0.51	2022		6.7	3.13		ΝΑΙ	2022-02-24	8	ΝΑΙ	2022-02-25	9	ΟΧΙ	ΟΧΙ						CR	0	ΝΑΙ									2023-10-16
α	2050		ΣΑΒΒΑ ΑΝΔΡΕΑΣ			1960-09-15	MDS/MPN	CMML-2	PR	ΑΛΛΟΓΕΝΗΣ	ΤΑΥΤΟΣΗΜΟΣ ΑΔΕΛΦΟΣ		ΠΕΡΙΦΕΡΙΚΟ	FLU-TREO		2022-02-22	87	321	0.75	2022		6.77		NAI	ΝΑΙ	2022-03-01	7	ΝΑΙ	2022-03-11	17		ΝΑΙ	AIMA	STAPH EPID				RELAPSED DISEASE	INDUCED										2022-09-02
α	2051	12017003612	ΜΠΟΥΛΟΥΚΑΚΗΣ ΚΩΝΣΤΑΝΤΙΝΟΣ			1970-01-12	AML		CR2	ΑΛΛΟΓΕΝΗΣ	ΜΗ ΣΥΓΓΕΝΗΣ	7 / 8	ΠΕΡΙΦΕΡΙΚΟ	FLU-TREO-ATG	POST CY	2022-02-28	113	306	0.65	2022	6936DKMO01012605105	7.54	2.79		ΝΑΙ	2022-03-13	13	ΝΑΙ	2022-03-13	13		ΟΧΙ						CR	0	ΌΧΙ									2023-06-20
α	2052	11087201684	ΚΟΘΡΑ ΒΑΡΒΑΡΑ			1972-05-11	Μυελοίνωση		ACTIVE DISEASE	ΑΛΛΟΓΕΝΗΣ	ΜΗ ΣΥΓΓΕΝΗΣ	10 / 10	ΠΕΡΙΦΕΡΙΚΟ	FLU-TREO-ATG		2022-03-02	133	507	0.45	2022	4979GR00355041ORA31	3.91			ΝΑΙ	2022-03-15	13	ΝΑΙ	2022-03-18	16					2022-05-10		2022-07-05	RELAPSED DISEASE	0	ΌΧΙ									2022-10-01
α	2053	10068402873	ΜΟΣΧΟΒΑΚΟΣ ΑΘΑΝΑΣΙΟΣ			1984-06-10	HL	Classical	CR3	ΑΛΛΟΓΕΝΗΣ	ΤΑΥΤΟΣΗΜΟΣ ΑΔΕΛΦΟΣ		ΠΕΡΙΦΕΡΙΚΟ	THIOTEPA- FLU-CY	POST CY	2022-03-03	182	183	0.6	2022		8.32			ΝΑΙ	2022-03-17	14	ΝΑΙ	2022-03-17	14		ΟΧΙ						CR	II	ΝΑΙ									2023-03-22
	2054	03106403037	ΜΟΡΑΣ ΓΕΩΡΓΙΟΣ			1964-10-03	MM		VGPR	ΑΥΤΟΛΟΓΗ			ΠΕΡΙΦΕΡΙΚΟ	HDM		2022-03-02	152	181	0.8	2022		7.58			ΝΑΙ	2022-03-12	10	ΑΝΑΜΟΝΗ				ΝΑΙ		STAPH EPID															2022-07-21
α	2056	03038100180	ΚΝΙΘΑΚΗ ΑΡΤΕΜΗΣ			1981-03-03	HL	Classical	CR3	ΑΛΛΟΓΕΝΗΣ	ΤΑΥΤΟΣΗΜΟΣ ΑΔΕΛΦΟΣ		ΠΕΡΙΦΕΡΙΚΟ	THIOTEPA- FLU-CY	POST-CY	2022-03-09	103	179	0.75	2022		9.98	12.075	ΌΧΙ	ΝΑΙ	2022-03-22	13	ΝΑΙ	2022-03-23	14	ΟΧΙ	ΟΧΙ						CR	0	ΌΧΙ									2022-04-29
	2055	07015701076	ΣΙΔΕΡΑΣ ΑΠΟΣΤΟΛΟΣ			1957-01-07	MM		PR	ΑΥΤΟΛΟΓΗ			ΠΕΡΙΦΕΡΙΚΟ	HDM		2022-03-03	250	156	1.1	2022		2.14			ΝΑΙ	2022-03-14	11	ΑΝΑΜΟΝΗ				ΝΑΙ	ΑΙΜΑ	STAPH EPID
	2059	28077600998	ΤΕΡΛΕΜΕΣ ΞΑΝΘΙΠΠΟΣ			1976-07-28	NHL	DLBCL	REFRACTORY PROGRESSIVE	ΚΥΤΤΑΡΙΚΗ ΘΕΡΑΠΕΙΑ				FLU-CY		2022-03-15	25	540	0.65	2022												ΟΧΙ						REFRACTORY											2022-10-08
α	2058	16077200232	ΧΑΤΖΗΒΑΣΙΛΕΙΑΔΗΣ ΣΑΒΒΑΣ			16/07072	Μυελοίνωση		ACTIVE DISEASE	ΑΛΛΟΓΕΝΗΣ	ΤΑΥΤΟΣΗΜΟΣ ΑΔΕΛΦΟΣ		ΠΕΡΙΦΕΡΙΚΟ	BUCY		2022-03-15	90	210	0.95	2022		6.45	1.89		ΝΑΙ	2022-03-31	16	ΝΑΙ	2022-03-31	16	ΟΧΙ	ΟΧΙ						CR	0	ΌΧΙ									2022-09-29
α	2057	17115501417	ΜΑΚΡΗΣ ΕΠΑΜΕΙΝΩΝΔΑΣ	ΑΡΡΕΝ		1955-11-17	MDS	RAEB II	CR1	ΑΛΛΟΓΕΝΗΣ	ΜΗ ΣΥΓΓΕΝΗΣ	10 / 10	ΠΕΡΙΦΕΡΙΚΟ	FLU-TREO-ATG		2022-03-09	272	250	0.7	2022	4971GR00314422UPA10	9.58	2.03		ΝΑΙ	2022-03-17	8	ΝΑΙ	2022-03-20	11	ΟΧΙ	ΟΧΙ						CR	0	ΌΧΙ						ΟΧΙ	ΟΧΙ		2023-10-05
	2060	14106800304	ΝΤΡΙΚΟΥ ΘΑΛΕΙΑ			1968-10-14	HL	Classical	CR2	ΑΥΤΟΛΟΓΗ			ΠΕΡΙΦΕΡΙΚΟ	BEAM		2022-03-23	201	175	0.59	2022		7.24			ΝΑΙ	2022-04-01	9	ΝΑΙ	2022-04-04	12	ΟΧΙ	ΟΧΙ						RELAPSED DISEASE											2023-04-06
	2061	10109800127	ΣΙΔΗΡΟΓΛΟΥ ΜΑΡΓΑΡΙΤΑ			1998-10-10	HL	Classical	PRIM. REF. CHEMOSENSITIVE	ΑΥΤΟΛΟΓΗ			ΠΕΡΙΦΕΡΙΚΟ	BEAM		2022-03-28	245	160	0.52	2022		10.6			ΝΑΙ	2022-04-06	9	ΝΑΙ	2022-04-06	9	ΟΧΙ	ΝΑΙ	ΑΙΜΑΙ	STAPH EPID															2023-06-02
α	2062	20110602248	ΠΑΥΛΑΚΗ ΕΥΑΓΓΕΛΙΑ			2006-11-20	AML		CR1, MRD+	ΑΛΛΟΓΕΝΗΣ	ΤΑΥΤΟΣΗΜΟΣ ΑΔΕΛΦΟΣ		ΠΕΡΙΦΕΡΙΚΟ	BUCY-20h rest		2022-03-30	148	253	0.52	2022		6.12	3.55		ΝΑΙ	2022-04-12	13	ΝΑΙ	2022-04-14	15	ΟΧΙ	ΟΧΙ						CR	II	ΝΑΙ									2023-07-07
	2063	11117001609	ΠΛΕΥΡΑΚΗ ΕΥΑΓΓΕΛΙΑ			1970-11-11	MDS	RAEB II	ACTIVE DISEASE	ΑΛΛΟΓΕΝΗΣ	ΣΥΓΓΕΝΗΣ - ΑΠΛΟΤΑΥΤΟΣΗΜΗ		ΠΕΡΙΦΕΡΙΚΟ	TBF	ATG.post CY	2022-04-05	131	177	0.58	2022		6.08			ΝΑΙ	2022-04-19	14	ΝΑΙ	2022-04-26	21		ΟΧΙ						CR	II	ΝΑΙ									2023-10-12
	2064	13127201062	ΚΕΡΑΜΙΔΑ ΕΥΑΓΓΕΛΙΑ			1972-12-13	Plasma Cell Disorder		ACTIVE DISEASE	ΑΥΤΟΛΟΓΗ			ΠΕΡΙΦΕΡΙΚΟ	HDM		2022-04-01	693	142	0.87	2022		4.61			ΝΑΙ	2022-04-12	11	ΝΑΙ	2022-04-12	11	ΟΧΙ	ΟΧΙ																	2022-06-06
	2065	06086601330	ΕΛΕΥΘΕΡΙΑΔΗΣ ΚΩΝΣΤΑΝΤΙΝΟΣ			1966-08-06	MDS		ACTIVE DISEASE	ΑΛΛΟΓΕΝΗΣ	ΤΑΥΤΟΣΗΜΟΣ ΑΔΕΛΦΟΣ		ΠΕΡΙΦΕΡΙΚΟ	FLU-TREO		2022-04-06	13	223	0.82	2022		3.81	1.95		ΝΑΙ	2022-04-16	10	ΝΑΙ	2022-04-18	12		ΟΧΙ						RELAPSED DISEASE	0	ΌΧΙ									10ς/2022
	2066	1206700911	ΒΑΣΙΛΑΚΗΣ ΕΜΜΑΝΟΥΗΛ			1976-06-12	NHL	DLBCL	REFRACTORY PROGRESSIVE	ΚΥΤΤΑΡΙΚΗ ΘΕΡΑΠΕΙΑ				FLU-CY		2022-04-05	146	1329	1.23	2022												ΝΑΙ	ουρα	VRE				REFRACTORY											2022-06-24
	2067	19058201716	ΣΕΪΤΑΙ ΑΡΙΑΝ			1982-05-19	NHL	DLBCL	REFRACTORY PROGRESSIVE	ΚΥΤΤΑΡΙΚΗ ΘΕΡΑΠΕΙΑ				FLU-CY		2022-01-11	370	568	0.75	2022												ΟΧΙ						CR											2023-06-14
	2068	16040400588	ΝΙΚΟΛΑΪΔΟΥ ΠΑΡΘΕΝΑ			2004-04-19	HL	Classical	REFRACTORY PROGRESSIVE	ΑΥΤΟΛΟΓΗ			ΠΕΡΙΦΕΡΙΚΟ	BEAM		2022-04-13	329	291	0.6	2022		12.9			ΝΑΙ	2022-04-21	8	ΝΑΙ	2022-04-21	8	ΟΧΙ	ΝΑΙ	αιμα	Escherichia vulneris				CR											2023-10-24
	2069	2412682701	ΚΡΥΟΝΕΡΙΤΟΥ ΙΩΑΝΝΑ			1968-12-24	HL	Classical	CR3	ΑΥΤΟΛΟΓΗ			ΠΕΡΙΦΕΡΙΚΟ	BEAM		2022-04-18	277	202	0.97	2022		2.72			ΝΑΙ	2022-04-28	10		2022-04-30	12	ΝΑΙ	ΝΑΙ	αιμα-ουρα	enterovacter cl/-E.coli															2022-06-03
	2070	28067100520	ΜΑΝΩΛΑΚΗ ΕΛΙΣΣΑΒΕΤ			1971-06-28	CML	BC	ACTIVE DISEASE	ΑΛΛΟΓΕΝΗΣ	ΤΑΥΤΟΣΗΜΟΣ ΑΔΕΛΦΟΣ	10 / 10	ΠΕΡΙΦΕΡΙΚΟ	FLU - BU - ATG SIBLING	ΑΛΛΑΓΗ CONDIIONG ΑΠΌ BUCY ΛΟΓΩ ΚΑΡΔΙΟΤΟΞΙΚΟΤΗΤΑΣ	2022-04-26	311	202	0.56	2022		6.76			ΝΑΙ	2022-05-08	12	Ν/Α			ΟΧΙ	ΝΑΙ	ΕΠΙΧ. ΠΡΩΚΤΟΥ	ent.faecium				CR	0	ΝΑΙ									2023-10-17
	2071	02065400943	ΑΝΤΕΚΕΛΙΔΟΥ ΛΕΝΑ			1954-06-02	AML	AML with dysplastic features	CR1	ΑΛΛΟΓΕΝΗΣ	ΜΗ ΣΥΓΓΕΝΗΣ	10 / 10	ΠΕΡΙΦΕΡΙΚΟ	FLU-TREO-ATG	GRAFALON	2022-05-02	226	205	0.85	2022	5.239e+18	7.69		ΝΑΙ, V=80ML,CD34=2,56	ΝΑΙ	2022-05-14	12	ΝΑΙ	2022-05-14	12	ΟΧΙ	ΟΧΙ						CR	0	ΌΧΙ									2023-10-16
	2072	ΚΥΠΡΟΣ	ΝΕΟΚΛΕΟΥΣ ΚΩΝΣΤΑΝΤΙΝΟΣ			1996-04-26	CML	BC	CR1, MRD+	ΑΛΛΟΓΕΝΗΣ	ΜΗ ΣΥΓΓΕΝΗΣ	10 / 10	ΠΕΡΙΦΕΡΙΚΟ	TBI-CY-ATG	GRAFALON	2022-05-11	207	197	0.86	2022	3.50304e+18	5.76	2.37		ΝΑΙ	2022-05-27	16	ΝΑΙ	2022-06-03	23	ΝΑΙ	ΟΧΙ	AIMA/OYRA	E.COLI/E.COLI				CR	II	ΝΑΙ									2023-02-12
	2073	13025800841	ΝΑΤΣΙΟΥ-ΜΟΥΤΟΓΙΑΝΝΟΥ ΔΡΟΣΙΑ	ΘΗΛΥ	2022-05-05	1958-02-13	AML		CR1	ΑΛΛΟΓΕΝΗΣ	ΜΗ ΣΥΓΓΕΝΗΣ	9 / 10 (8 / 8)	ΠΕΡΙΦΕΡΙΚΟ	FLU-TREO-GRAFALON		2022-05-11	123	188	0.51	2022	7.45084e+18	7.5	2.3		ΝΑΙ	2022-05-22	11	ΝΑΙ	2022-05-23	12	ΟΧΙ	ΟΧΙ						CR	0	ΌΧΙ									2023-10-23
	2074	19106201478	ΣΤΡΙΜΠΑΣ ΒΑΣΙΛΕΙΟΣ			1962-10-19	MDS	RAEB II	ACTIVE DISEASE	ΑΛΛΟΓΕΝΗΣ	ΤΑΥΤΟΣΗΜΟΣ ΑΔΕΛΦΟΣ	10 / 10	ΠΕΡΙΦΕΡΙΚΟ	FLU-TREO		2022-05-18	78	136	0.65	2022					ΝΑΙ	2022-05-27	9	ΝΑΙ	2022-05-28	10								CR	0	ΌΧΙ									2023-05-23
	1569	04127404053	ΦΑΛΕΚΑΣ ΚΩΝΣΤΑΝΤΙΝΟΣ			1974-12-04	NHL	Mantle cell	REFRACTORY PROGRESSIVE	ΚΥΤΤΑΡΙΚΗ ΘΕΡΑΠΕΙΑ			ΠΕΡΙΦΕΡΙΚΟ	FLU-CY	TECARTUS	2022-05-17	217	675	0.92	2022												ΝΑΙ	ΑΙΜΑ/ΕΠΙΧΡΗΣΜΑ ΕΛΚΟΥΣ ΜΑΖΑΣ	STAPH EPID/ENTEROBACTE-ENT. FAECIUM				PROGRESSIVE DISEASE											2022-08-19
	2075	02056601574	ΤΣΙΟΛΑΚΗΣ ΣΠΥΡΙΔΩΝ			1966-05-02	MDS		ACTIVE DISEASE	ΑΛΛΟΓΕΝΗΣ	ΤΑΥΤΟΣΗΜΟΣ ΑΔΕΛΦΟΣ	10 / 10	ΠΕΡΙΦΕΡΙΚΟ	FLU-TREO		2022-05-23	253	167	0.94	2022		8.9			ΝΑΙ	2022-06-01	9	ΝΑΙ	2022-06-03	11								CR	0	ΌΧΙ									2023-10-24
	2076	03036504672	ΠΑΠΑΔΟΠΟΥΛΟΣ ΓΕΩΡΓΙΟΣ			1965-03-03	MDS		ACTIVE DISEASE	ΑΛΛΟΓΕΝΗΣ	ΣΥΓΓΕΝΗΣ - ΑΠΛΟΤΑΥΤΟΣΗΜΗ		ΠΕΡΙΦΕΡΙΚΟ	FLU-TREO-ATG	GRAFALON	2022-05-27	6	205	0.85	2022		6.88			ΝΑΙ	2022-06-13	17	ΝΑΙ	2022-06-11	15								CR	0	ΝΑΙ				ΑΓΓΕΙΟΣΑΡΚΩΜΑ					2022-08-02
	2077	16057202281	ΜΠΑΜΠΑΙΤΗ ΖΩΗ			1972-05-16	NHL	ΚΝΣ	REFRACTORY PROGRESSIVE	ΑΥΤΟΛΟΓΗ			ΠΕΡΙΦΕΡΙΚΟ	R-THIOTEPA-BCNU (CNS LYMPHOMA)		2022-05-19	144	281	0.61	2022		2.17			ΝΑΙ	2022-05-28	9	ΑΝΑΜΟΝΗ				ΝΑΙ	ΟΥΡΑ	ENT. FAECIUM															2022-10-05
	2078	19097303168	ΧΑΤΖΗΑΝΤΩΝΙΟΥ ΕΛΙΣΑΒΕΤ			1973-04-09	MM	VgPR	VGPR	ΑΥΤΟΛΟΓΗ			ΠΕΡΙΦΕΡΙΚΟ	HDM		2022-05-19	192	290	0.58	2022		3.93				2022-05-29	10																						2022-07-28
	2079	15039202260	ΤΖΕΒΕΛΕΚΟΥ ΧΑΡΙΚΛΕΙΑ			1992-03-15	HL	Classical	REFRACTORY PROGRESSIVE	ΑΥΤΟΛΟΓΗ			ΠΕΡΙΦΕΡΙΚΟ	BEAM		2022-05-26	171	187	0.6	2022		5.67				2022-06-05	10	ΝΑΙ	2022-06-05	10								PR											2023-10-05
	2080	22068502420	ΜΑΚΕΔΟΥ ΡΗΓΟΥΛΑ			1985-06-22	AML		CR2	ΑΛΛΟΓΕΝΗΣ	ΜΗ ΣΥΓΓΕΝΗΣ	10 / 10	ΠΕΡΙΦΕΡΙΚΟ	BUCY-ATG	GRAFALON	2022-06-03	81	201	0.7	2022		6.89			ΝΑΙ	2022-06-13	10	ΝΑΙ	2022-06-16	13		ΟΧΙ						CR	0	ΝΑΙ									2023-09-15
	2081	08048401064	ΤΕΡΖΟΠΟΥΛΟΥ ΕΛΕΝΗ			1984-04-08	Autoimmune		ACTIVE DISEASE	ΑΥΤΟΛΟΓΗ			ΠΕΡΙΦΕΡΙΚΟ	CY-ATG ΣΚΛΗΡΟΔΕΡΜΑ		2022-06-02	395	222	0.87	2022		5.231			ΝΑΙ	2022-06-10	8	Ν/Α				ΟΧΙ
	2082	13028403593	ΕΥΑΓΓΕΛΑΚΟΣ ΛΑΜΠΡΟΣ			1984-02-13	NHL	DLBCL	CR2	ΑΥΤΟΛΟΓΗ				BEAM		2022-06-08	75000	158	1.07	2022					ΝΑΙ	2022-06-17	9	ΝΑΙ	2022-06-20	12		ΝΑΙ	ΑΙΜΑ	Staph.capitis															2022-07-04
	2085	05126602209	ΜΑΣTΡΑΚΟΥΛΗ ΑΙΚΑΤΕΡΙΝΗ	ΘΗΛΥ		1966-12-05	ALL		CR1	ΑΛΛΟΓΕΝΗΣ	ΣΥΓΓΕΝΗΣ - ΑΠΛΟΤΑΥΤΟΣΗΜΗ	HAPLOIDENTICAL	ΠΕΡΙΦΕΡΙΚΟ	TBF	POST-CY ATG	2022-06-16	108	149	0.48	2022		6.22	1.9		ΝΑΙ	2022-06-29	13	ΝΑΙ	2022-06-29	13	ΝΑΙ	ΝΑΙ	ΑΙΜΑ/ΟΥΡΑ	Staph.hominis/Proteus m.				CR	II	ΝΑΙ									2023-09-28
	2083	01127701017	ΚΟΥΚΟΥΤΣΗΣ ΝΙΚΟΛΑΟΣ			1977-12-01	HL		CR1	ΑΥΤΟΛΟΓΗ			ΠΕΡΙΦΕΡΙΚΟ	BEAM		2022-06-15				2022					ΝΑΙ	2022-06-23	8	ΝΑΙ	2022-06-25	10																			2022-07-04
	2084	23035502543	ΜΗΛΙΟΠΟΥΛΟΥ ΒΑΣΙΛΙΚΗ			1955-03-23	AML		CR1	ΑΛΛΟΓΕΝΗΣ	ΜΗ ΣΥΓΓΕΝΗΣ	10 / 10	ΠΕΡΙΦΕΡΙΚΟ	FLU-TREO-GRAFALON	GRAFALON	2022-06-14	29	144	0.46	2022		7.37	3.43		ΝΑΙ	2022-06-24	10	ΝΑΙ	2022-06-27	13		ΟΧΙ						CR	0	ΝΑΙ									2023-07-05
	2086	20097904401	ΜΑΒΙΔΟΥ ΑΙΚΑΤΕΡΙΝΗ	ΘΗΛΥ		1979-09-20	AML		CR2	ΑΛΛΟΓΕΝΗΣ	ΤΑΥΤΟΣΗΜΟΣ ΑΔΕΛΦΟΣ	10 / 10	ΠΕΡΙΦΕΡΙΚΟ	FLU-TREO		2022-06-22	122	132	0.52	2022					ΝΑΙ	2022-07-01	9	ΝΑΙ	2022-07-03	11	ΟΧΙ	ΟΧΙ						CR	0	ΌΧΙ									2023-06-20
	2087	09080101703	ΝΤΡΙΖΙ ΝΤΕΣΠΙΝΑ			2001-08-09	ALL		CR2	ΚΥΤΤΑΡΙΚΗ ΘΕΡΑΠΕΙΑ			ΠΕΡΙΦΕΡΙΚΟ	TBF		2022-06-23	66	219	0.58	2022		1	1.8		ΝΑΙ	2022-06-23	0	ΝΑΙ	2022-06-23	0	ΟΧΙ	ΟΧΙ						CR											2023-07-05
	2088	04097102893	ΓΡΗΓΟΡΙΑΔΗΣ ΙΩΑΝΝΗΣ			1971-09-04	AML		ACTIVE DISEASE	ΑΛΛΟΓΕΝΗΣ	ΜΗ ΣΥΓΓΕΝΗΣ	10 / 10	ΠΕΡΙΦΕΡΙΚΟ		FLAMSA	2022-07-04	50	223	0.61	2022		8.14	3.06		ΝΑΙ	2022-07-30	26	ΝΑΙ	2022-08-22	49	ΟΧΙ	ΟΧΙ						RELAPSED DISEASE	II	ΌΧΙ									2023-06-05
	2089	31075801790	ΑΓΟΡΑΣΤΟΣ ΑΘΑΝΑΣΙΟΣ			1958-07-31	MDS		ACTIVE DISEASE	ΑΛΛΟΓΕΝΗΣ	ΜΗ ΣΥΓΓΕΝΗΣ	7 / 8	ΠΕΡΙΦΕΡΙΚΟ	FLU-TREO-GRAFALON	GRAFALON	2022-06-29	18	177	0.85	2022		5.9			ΝΑΙ	2022-07-08	9	ΝΑΙ	2022-07-16	17	ΟΧΙ							CR	0	ΌΧΙ									2023-10-16
	2090	16016203313	ΣΦΑΚΙΩΤΑΚΗΣ ΓΕΩΡΓΙΟΣ	ΑΡΡΕΝ		1962-01-16	AML		ACTIVE DISEASE	ΑΛΛΟΓΕΝΗΣ	ΜΗ ΣΥΓΓΕΝΗΣ	7 / 8	ΠΕΡΙΦΕΡΙΚΟ	FLU-TREO-ATG	GRAFALON	2022-07-05	11.00	146	0.83	2022		5.9			ΝΑΙ	2022-07-16	11	ΝΑΙ	2022-07-18	13	ΟΧΙ							CR	II	ΝΑΙ									2023-07-05
	1966	25097803818	ΤΣΑΚΗΣ ΑΠΟΣΤΟΛΟΣ			1978-09-25	AML		REFRACTORY	ΑΛΛΟΓΕΝΗΣ	ΜΗ ΣΥΓΓΕΝΗΣ	7 / 8	ΠΕΡΙΦΕΡΙΚΟ	FLU-MEL-ATG		2022-07-05	15	254	0.98	2022		6.98			ΝΑΙ	2022-07-19	14	ΝΑΙ	2022-07-25	20	ΝΑΙ	ΝΑΙ	ΑΙΜΑ	Klebsiella pn.				RELAPSED DISEASE	0	ΌΧΙ									12ος/22
	2091	04117500027	ΣΤΑΙΚΟΥ ΧΡΥΣΗ			1975-11-04	AML		PR	ΑΛΛΟΓΕΝΗΣ	ΣΥΓΓΕΝΗΣ - 1 Ag		ΠΕΡΙΦΕΡΙΚΟ	BUCY-ATG		2022-07-12	28	134	0.45	2022		6.7	2.44		ΝΑΙ	2022-07-24	12	ΝΑΙ	2022-07-24	12	ΝΑΙ	ΝΑΙ	ΑΙΜΑ	S. haemolyticus	2022-09-13			RELAPSED DISEASE	INDUCED	ΌΧΙ									2023-03-01
	2092	23125902694	ΣΑΡΟΓΛΟΥ ΣΠΥΡΙΔΩΝ			1959-12-23	AML		ACTIVE DISEASE	ΑΛΛΟΓΕΝΗΣ	ΣΥΓΓΕΝΗΣ - ΑΠΛΟΤΑΥΤΟΣΗΜΗ	HAPLOIDENTICAL	ΠΕΡΙΦΕΡΙΚΟ		FLAMSA	2022-07-13	3	106	1.01	2022		6	2.9		ΝΑΙ	2022-07-28	15	ΝΑΙ	2022-08-11	29	ΟΧΙ	ΟΧΙ						CR	0	ΝΑΙ									2023-02-14
	2093	07086404097	ΤΣΕΡΤΣΙΔΗΣ ΣΕΡΑΦΕΙΜ			1964-08-07	NHL	DLBCL	PRIM. REF. CHEMOSENSITIVE	ΑΥΤΟΛΟΓΗ			ΠΕΡΙΦΕΡΙΚΟ	BEAM		2022-07-11	104			2022		3.3			ΝΑΙ	2022-07-21	10	ΝΑΙ	2022-07-28	17	ΟΧΙ	ΟΧΙ						CR											2023-06-12
	2094	20065801019	ΔΡΙΖΗΣ ΚΩΝΣΤΑΝΤΙΝΟΣ	ΑΡΡΕΝ		1958-06-20	NHL	Mantle cell	CR2	ΑΥΤΟΛΟΓΗ			ΠΕΡΙΦΕΡΙΚΟ	BEAM		2022-07-12	69	140	0.79	2022		2.66			ΝΑΙ	2022-07-22	10	ΝΑΙ	2022-07-28	16	ΟΧΙ							CR											2023-05-24
	2095	08015502878	ΜΑΡΚΑΚΗΣ ΗΛΙΑΣ	ΑΡΡΕΝ		1955-01-08	MDS/MPN	CMML-2	PR	ΑΛΛΟΓΕΝΗΣ	ΜΗ ΣΥΓΓΕΝΗΣ	10 / 10	ΠΕΡΙΦΕΡΙΚΟ	FLU-TREO-ATG		2022-07-19	18	227	0.84	2022		6.10	2.05		ΝΑΙ	2022-07-27	8	ΝΑΙ	2022-08-02	14	ΟΧΙ							CR	0	ΝΑΙ									2022-08-30
	2096	03116001045	ΔΩΜΟΥ ΠΑΝΑΓΙΩΤΑ			1960-11-03	Μυελοίνωση		PR	ΑΛΛΟΓΕΝΗΣ	ΣΥΓΓΕΝΗΣ - ΑΠΛΟΤΑΥΤΟΣΗΜΗ		ΠΕΡΙΦΕΡΙΚΟ	FLU-TREO-ATG	POST CY	2022-07-19	198	568	0.84	2022					ΝΑΙ	2022-08-02	14	ΝΑΙ	2022-08-05	17	ΟΧΙ							CR	0	ΌΧΙ									2023-06-14
	2097	2015908425	ΟΣΣΕΣ ΓΙΑΝΟΣ ΜΑΡΙΑ ΤΕΡΕΖΑ			1959-01-02	NHL	DLBCL	CR2	ΑΥΤΟΛΟΓΗ			ΠΕΡΙΦΕΡΙΚΟ	BEAM		2022-07-20	94	169	0.71	2022		3.78			ΝΑΙ	2022-08-01	12	ΝΑΙ	2022-08-01	12	ΟΧΙ							CR											2022-08-31
	2098	22089101186	ΔΕΔΟΥΣΗ ΒΑΪΑ			1991-08-22	NHL		PRIM. REF. CHEMORESISTANT	ΑΥΤΟΛΟΓΗ			ΠΕΡΙΦΕΡΙΚΟ	BEAM	BURKITT LYMPHOMA	2022-07-19	47	4533	0.42	2022		2.91			ΝΑΙ	2022-07-30	11	ΝΑΙ	2022-08-16	28								REFRACTORY											2022-08-20
	2099	24106702509	ΕΥΚΑΡΠΙΔΟΥ ΕΛΕΝΗ			1967-10-24	HL		PR	ΑΥΤΟΛΟΓΗ			ΠΕΡΙΦΕΡΙΚΟ	BEAM		2022-07-21	164	126	0.63	2022		3.49			ΝΑΙ	2022-07-31	10	Ν/Α			ΟΧΙ	ΟΧΙ																	2022-08-04
	2100	18105202321	ΓΚΑΤΖΟΥ ΟΛΥΜΠΙΑ			1952-10-18	MM		PR	ΑΥΤΟΛΟΓΗ			ΠΕΡΙΦΕΡΙΚΟ	HDM		2022-07-18	147	131	1.2	2022		4.74			ΝΑΙ	2022-07-28	10	ΝΑΙ	2022-07-29	11	ΟΧΙ	ΟΧΙ																	2023-10-18
	2101	24095503496	ΛΟΥΜΠΟΥΤΣΚΟΣ ΣΤΥΛΙΑΝΟΣ			1955-09-24	MDS/MPN		CR1	ΑΛΛΟΓΕΝΗΣ	ΜΗ ΣΥΓΓΕΝΗΣ	10 / 10	ΠΕΡΙΦΕΡΙΚΟ	FLU-MEL-ATG		2022-07-25	63	161	1.5	2022					ΝΑΙ	2022-08-04	10	ΝΑΙ	2022-08-07	13								CR	0	ΌΧΙ									2023-04-03
	2102	3045903212	ΣΑΚΕΛΛΑΡΙΟΥ ΚΩΝ/ΝΟΣ			1959-04-03	NHL	Mantle cell	ACTIVE DISEASE	ΚΥΤΤΑΡΙΚΗ ΘΕΡΑΠΕΙΑ			ΠΕΡΙΦΕΡΙΚΟ	FLU-CY		2022-07-25	33	154	0.86	2022			0.4-2		ΝΑΙ	2022-08-02	8	ΑΝΑΜΟΝΗ					ΑΙΜΑ/ΟΥΡΑ	Klebsiella pn.				CR											2022-10-04
	2103		ΤΣΑΡΚΙΝΗΣ ΖΑΧΑΡΙΑΣ			1983-11-18	NHL	DLBCL	REFRACTORY PROGRESSIVE	ΚΥΤΤΑΡΙΚΗ ΘΕΡΑΠΕΙΑ			ΠΕΡΙΦΕΡΙΚΟ	FLU-CY		2022-08-29	135	317	0.91	2022																		PROGRESSIVE DISEASE
	2104	21039701442	ΜΠΟΥΡΟΝΙΚΟΥ ΚΡΥΣΤΑΛΕΝΙΑ	ΘΗΛΥ		1997-03-21	AML		CR1	ΑΛΛΟΓΕΝΗΣ	ΣΥΓΓΕΝΗΣ - ΑΠΛΟΤΑΥΤΟΣΗΜΗ	HAPLOIDENTICAL	ΠΕΡΙΦΕΡΙΚΟ	THIOTEPA-FLU-CY-ATG	POST CY	2022-08-29	88	151	0.44	2022		8.5	6.8	ΝΑΙ, V=80ML,CD34=5,86	ΝΑΙ	2022-09-11	13	ΝΑΙ	2022-09-11	13	ΟΧΙ	ΟΧΙ						CR	0	ΌΧΙ									2023-10-18
	2105		ΠΑΠΠΑΣ ΚΩΝΣΤΑΝΤΙΝΟΣ			1962-04-20	NHL	Mantle cell	REFRACTORY	ΚΥΤΤΑΡΙΚΗ ΘΕΡΑΠΕΙΑ				FLU-CY		2022-08-29				2022																		CR											2022-09-06
	2106		ΠΑΠΑΔΟΠΟΥΛΟΥ ΕΥΓΕΝΙΑ			1977-09-08	MDS	RAEB II	ACTIVE DISEASE	ΑΛΛΟΓΕΝΗΣ	ΜΗ ΣΥΓΓΕΝΗΣ	7 / 8	ΠΕΡΙΦΕΡΙΚΟ	FLU-TREO-ATG		2022-08-31				2022						2022-09-21	21	ΝΑΙ	2022-10-13	43					2022-12-20			RELAPSED DISEASE	0	ΌΧΙ									2022-12-27
	2107		ΚΩΣΤΟΥΔΗ ΕΛΕΝΗ				HL			ΑΥΤΟΛΟΓΗ										2022																													2022-09-29
	2108	05067602440	ΜΟΥΡΑΤΙΔΟΥ ΔΕΣΠΟΙΝΑ			1976-06-05	AML		CR1	ΑΛΛΟΓΕΝΗΣ	ΜΗ ΣΥΓΓΕΝΗΣ	10 / 10	ΠΕΡΙΦΕΡΙΚΟ	FLU-BU-ATG VUD		2022-09-07	78	207	0.7	2022		7.6	1.64			2022-09-19	12	ΝΑΙ	2022-09-22	15		ΝΑΙ	ΟΥΡΑ/ΚΟΠΡΑΝΑ	Klebsiella Pneumoniae /Enterococcus Faecium				CR	0	ΝΑΙ									2023-10-19
	2109	18046304046	ΜΑΡΙΤΣ ΓΙΑΣΝΑ			1963-04-18	AML		ACTIVE DISEASE	ΑΛΛΟΓΕΝΗΣ	ΤΑΥΤΟΣΗΜΟΣ ΑΔΕΛΦΟΣ	10 / 10	ΠΕΡΙΦΕΡΙΚΟ	TBF		2022-09-06	37	152	0.56	2022		5.53	2.31		ΝΑΙ	2022-09-20	14	ΝΑΙ	2022-09-20	14	ΝΑΙ	ΝΑΙ	ΑΙΜΑ, ουρα	Enterobacter cloacae(αιμα) , Klebsiella pneumoniae (ούρα, κόπρανα)				CR	0	ΌΧΙ									2023-10-20
	2110	13048101839	ΚΑΡΤΑΛΗΣ ΧΡΗΣΤΟΣ			1981-04-13	HL	Classical	CR3	ΑΥΤΟΛΟΓΗ			ΠΕΡΙΦΕΡΙΚΟ	BEAM		2022-09-07	108	165	0.78	2022		4.8			ΝΑΙ	2022-09-16	9	ΝΑΙ	2022-09-16	9	ΟΧΙ	ΝΑΙ	ΟΥΡΑ	Klebsiella Pneumoniae															2023-01-03
	2111	13075702673	ΓΕΩΡΓΙΑΔΗΣ ΜΙΧΑΗΛ			1957-07-13	MM		VGPR	ΑΥΤΟΛΟΓΗ			ΠΕΡΙΦΕΡΙΚΟ	HDM		2022-09-02	204	226	0.79	2022		2.7				2022-09-12	10	ΝΑΙ	2022-09-14	12	ΝΑΙ	ΝΑΙ	ΑΙΜΑ/ΟΥΡΑ	Staphylococcus Epidermidis/ Klebsiella Pneumoniae															2022-09-28
	2112	ΚΥΠΡΟΣ	ΑΧΧΑΣ ΚΩΣΤΑΣ			1959-10-14	MDS/MPN		CR1	ΑΛΛΟΓΕΝΗΣ	ΤΑΥΤΟΣΗΜΟΣ ΑΔΕΛΦΟΣ	10 / 10	ΠΕΡΙΦΕΡΙΚΟ	FLU-TREO		2022-09-08	84	137	0.76	2022		4.96	1.97		ΝΑΙ	2022-09-17	9	ΝΑΙ	2022-09-20	12	ΟΧΙ	ΟΧΙ						CR	0	ΌΧΙ									2022-09-28
	2113	10056404527	ΜΑΡΚΗ ΧΡΥΣΟΘΕΜΙΣ			1964-05-10	MM		CR1	ΑΥΤΟΛΟΓΗ			ΠΕΡΙΦΕΡΙΚΟ	HDM		2022-09-09	162	201	0.74	2022		8.53				2022-09-19	10	ΝΑΙ	2022-09-17	8																			2023-01-11
	2114	31036903958	ΚΟΝΤΑΡΑΚΗΣ ΕΜΜΑΝΟΥΗΛ			1969-03-31	ALL	Τ Ph(-)	CR1	ΑΛΛΟΓΕΝΗΣ	ΤΑΥΤΟΣΗΜΟΣ ΑΔΕΛΦΟΣ		ΠΕΡΙΦΕΡΙΚΟ	TBI-CY		2022-09-20	190	163	0.63	2022		6.62	3.12		ΝΑΙ	2022-10-02	12	ΝΑΙ	2022-10-01	11	ΟΧΙ	ΟΧΙ						CR	0	ΌΧΙ									2023-06-19
	2115	12066704268	ΚΟΥΤΕΝΤΑΚΗ ΜΑΡΙΑ			1967-06-12	AML		CR1	ΑΛΛΟΓΕΝΗΣ	ΤΑΥΤΟΣΗΜΟΣ ΑΔΕΛΦΟΣ	10 / 10	ΠΕΡΙΦΕΡΙΚΟ	FLU-TREO		2022-09-22	112	174	0.62	2022		9.66	2.06		ΝΑΙ	2022-10-01	9	ΝΑΙ	2022-10-03	11	ΟΧΙ							CR	0	ΌΧΙ									2023-01-10
	2116	20019500915	ΔΗΜΗΤΡΙΟΥ ΗΛΙΑΣ			1995-01-20	HL	Classical	RELAPSE CHEMORESISTANT	ΑΥΤΟΛΟΓΗ			ΠΕΡΙΦΕΡΙΚΟ	BEAM		2022-09-26	160	204	0.82	2022		7.87		ΝΑΙ V=120ml, CD34= 7,87*10 6	ΝΑΙ	2022-10-06	10	ΝΑΙ	2022-10-10	14	ΟΧΙ	ΟΧΙ
	2117	29114702078	ΣΤΑΜΑΤΟΠΟΥΛΟΣ ΕΜΜΑΝΟΥΗΛ			1947-11-29	NHL	Mantle cell	PRIM. REF. CHEMORESISTANT	ΚΥΤΤΑΡΙΚΗ ΘΕΡΑΠΕΙΑ				FLU-CY		2022-09-26	57	1129	0.5	2022		0,4-2									ΟΧΙ	ΝΑΙ	ΑΙΜΑ	Staphylococcus hominis				CR											2023-07-04
	2118	30106502831	ΡΑΠΤΟΠΟΥΛΟΣ ΧΑΡΑΛΑΜΠΟΣ			1965-10-31	Aplastic Anaemia		SEVERE	ΑΛΛΟΓΕΝΗΣ	ΜΗ ΣΥΓΓΕΝΗΣ	10 / 10	ΠΕΡΙΦΕΡΙΚΟ	FLU-CY-ATG (SENSITIZED APLASTIC ANEMIA)		2022-09-30	16	272	0.72	2022		5.97			ΝΑΙ	2022-10-22	22	ΝΑΙ	2022-11-14	45	ΝΑΙ	ΝΑΙ	ΑΙΜΑ	Enterococcus Gallinarum (VRE)				CR	0	ΌΧΙ									2023-05-11
	2120	26116100764	ΜΙΓΓΟΥ ΧΡΥΣΟΥΛΑ			1961-11-26	MDS	RAEB I	ACTIVE DISEASE	ΑΛΛΟΓΕΝΗΣ	ΤΑΥΤΟΣΗΜΟΣ ΑΔΕΛΦΟΣ	10 / 10	ΠΕΡΙΦΕΡΙΚΟ	FLU-TREO		2022-10-04	9	160	0.69	2022		4.17	3.65		ΝΑΙ	2022-10-14	10	ΝΑΙ	2022-10-19	15	ΟΧΙ	ΟΧΙ						CR	0	ΌΧΙ									2023-10-18
	2121	28117600776	ΠΙΣΤΕΠΟΥΛΙΔΗΣ ΝΤΕΜΙΣ			1976-11-28	MM	CR	CR1	ΑΥΤΟΛΟΓΗ			ΠΕΡΙΦΕΡΙΚΟ	HDM		2022-09-30	240	260	0.74	2022		2.646			ΝΑΙ	2022-10-11	11	ΝΑΙ	2022-10-12	12	ΝΑΙ	ΝΑΙ	ΑΙΜΑ	Staphylococcus Epidermidis															2023-06-09
	2119	26037100950	ΣΕΛΒΙΔΗΣ ΧΑΡΑΛΑΜΠΟΣ			1971-03-26	MM		PR	ΑΥΤΟΛΟΓΗ			ΠΕΡΙΦΕΡΙΚΟ	HDM		2022-09-29	194	150	0.9	2022		2			ΝΑΙ	2022-10-11	12	ΝΑΙ	2022-10-11	12	ΝΑΙ	ΝΑΙ	ΑΙΜΑ	Elizabethkingia Meningoseptica															2023-06-11
	2122	20069702551	ΑΡΒΑΝΙΤΗΣ ΕΥΑΓΓΕΛΟΣ			1997-06-20	Other		CR2	ΑΛΛΟΓΕΝΗΣ	ΜΗ ΣΥΓΓΕΝΗΣ	10 / 10	ΠΕΡΙΦΕΡΙΚΟ	CY-TBI-ATG	PCTCLγδ	2022-10-07	123	155	0.6	2022					ΝΑΙ	2022-10-19	12	ΝΑΙ	2022-10-20	13	ΟΧΙ	ΝΑΙ	ΠΕΡΙΠΡΩΚΤΙΚΟ ΕΠΙΧΡΙΣΜΑ	Enterococcus Faecium				CR	0	ΌΧΙ									2022-12-27
	2123	21115902146	ΚΙΡΜΣΤ ΕΥΑ-ΜΑΡΙΑ			1959-11-21	MDS	RAEB II	CR1	ΑΛΛΟΓΕΝΗΣ	ΜΗ ΣΥΓΓΕΝΗΣ	10 / 10	ΠΕΡΙΦΕΡΙΚΟ	FLU-TREO-ATG		2022-10-10	25	155	0.55	2022		6.19	1.955	ΝΑΙ V=240ml, CD34= 6,19*10 6	ΝΑΙ	2022-10-21	11	ΝΑΙ	2022-10-24	14	ΝΑΙ	ΝΑΙ	ΑΙΜΑ	Enterococcus Faecium				CR	0	ΌΧΙ				2023-01-23	CA ΣΤΟΜΑΧΟΥ				2023-09-25
	2124	28047701546	ΛΙΛΗ ΜΑΛΑΜΩ			1977-04-28	NHL	DLBCL	PRIM. REF. CHEMORESISTANT	ΚΥΤΤΑΡΙΚΗ ΘΕΡΑΠΕΙΑ				FLU-CY		2022-10-10	173	308	0.8	2022		0,4-2 *108									ΝΑΙ	ΝΑΙ	ΑΙΜΑ, ΠΕΡΙΠΡΩΚΤΙΚΟ ΕΠΙΧΡΙΣΜΑ	Staph.capitis, Staph. Haemolyticus															2023-06-16
	2125	18038300218	ΚΑΛΠΑΚΙΔΗΣ ΒΑΣΙΛΕΙΟΣ			1983-03-18	AML		CR1	ΑΛΛΟΓΕΝΗΣ	ΜΗ ΣΥΓΓΕΝΗΣ	10 / 10	ΠΕΡΙΦΕΡΙΚΟ	BUCY-ATG 20h rest	Έλαβε την δεύτερη δόση Endoxan την επόμενη ημέρα λόγω θωρακικού άλγους	2022-10-18	20	187	0.5	2022		12.1			ΝΑΙ	2022-10-28	10	ΝΑΙ	2022-10-29	11	ΟΧΙ	ΟΧΙ			2023-04-06			RELAPSED DISEASE	I	ΌΧΙ									2023-10-10
	2126	23107303010	ΜΠΟΥΚΟΥΒΑΛΑΣ ΣΩΤΗΡΙΟΣ			1973-10-23	MM		VGPR	ΑΥΤΟΛΟΓΗ			ΠΕΡΙΦΕΡΙΚΟ	HDM-2d	Έλαβε Melphalan 150mg/m2 λόγω σπειραματονεφρίτιδας μεσαγγειακής	2022-10-14	194	235	1.5	2022		4.27			ΝΑΙ	2022-10-27	13	ΝΑΙ	2022-10-25	11	ΝΑΙ	ΝΑΙ	ΑΙΜΑ	Staphylococcus hominis															2023-06-14
	2127	14036801612	ΧΡΙΣΤΟΔΟΥΛΙΔΗΣ ΝΙΚΟΛΑΟΣ			1968-03-14	NHL	Mantle cell	RELAPSE CHEMOSENSITIVE	ΚΥΤΤΑΡΙΚΗ ΘΕΡΑΠΕΙΑ				FLU-CY		2022-10-19	23	173	0.8	2022		(0,4-2 ) *108									ΟΧΙ	ΟΧΙ																	2022-01-04
	2128	28046601200	ΠΑΠΑΖΙΑΚΑ ΒΑΣΙΛΙΚΗ			1966-04-28	MM		VGPR	ΑΥΤΟΛΟΓΗ			ΠΕΡΙΦΕΡΙΚΟ	HDM		2022-10-14	258	231	0.6	2022		4.14			ΝΑΙ	2022-10-25	11	ΝΑΙ	2022-10-25	11	ΟΧΙ	ΟΧΙ
	2129	30075702008	ΤΣΙΑΚΑ ΣΤΑΥΡΟΥΛΑ			1957-07-30	MM		VGPR	ΑΥΤΟΛΟΓΗ			ΠΕΡΙΦΕΡΙΚΟ	HDM		2022-10-20	269	149	0.59	2022		2.28			ΝΑΙ	2022-10-30	10	ΝΑΙ	2022-10-31	11	ΝΑΙ	ΝΑΙ	ΑΙΜΑ	Staphylococcus Epidermidis															2022-12-30
	2130	07027304612	ΜΠΟΥΡΓΚΗΣ ΘΕΟΔΩΡΟΣ			1973-02-07	ALL	Ph(+)	CR1	ΑΛΛΟΓΕΝΗΣ	ΜΗ ΣΥΓΓΕΝΗΣ	8 / 8	ΠΕΡΙΦΕΡΙΚΟ	FLU-BU-ATG VUD		2022-10-25	110	163	0.9	2022		5.6	2.51		ΝΑΙ	2022-11-05	11	ΝΑΙ	2022-11-10	16	ΟΧΙ	ΝΑΙ	ουρα	E.Coli				CR	II								ΝΑΙ		2023-01-22
	2131	23086802370	ΜΑΥΡΟΥΔΗΣ ΘΕΟΧΑΡΗΣ			1968-08-23	MDS	RAEB II	CR1	ΑΛΛΟΓΕΝΗΣ	ΜΗ ΣΥΓΓΕΝΗΣ	7 / 8	ΠΕΡΙΦΕΡΙΚΟ	FLU-TREO-ATG	PTCY	2022-11-01	38	124	1.02	2022		5.5	2.6		ΝΑΙ	2022-11-16	15	ΝΑΙ	2022-11-17	16	ΟΧΙ	ΟΧΙ						CR	0	ΌΧΙ									2023-03-06
	2132	01125901742	ΑΓΓΕΛΑΚΗ ΑΡΓΥΡΩ			1959-12-01	MM	CR	CR1	ΚΥΤΤΑΡΙΚΗ ΘΕΡΑΠΕΙΑ			ΠΕΡΙΦΕΡΙΚΟ	FLU-CY		2022-10-31	185	205	0.68	2022		0,5-1*106																											2023-03-21
	2133	23118102831	ΚΟΥΤΑΛΑΣ ΒΑΣΙΛΕΙΟΣ	ΑΡΡΕΝ	2022-10-27	1981-11-23	HL		RELAPSE CHEMOSENSITIVE	ΑΥΤΟΛΟΓΗ			ΠΕΡΙΦΕΡΙΚΟ	BEAM		2022-11-03				2022		3.66			ΝΑΙ	2022-11-13	10	ΝΑΙ	2022-11-17	14	ΟΧΙ	ΟΧΙ						CR											2023-01-03
	2134	14076802603	ΖΑΦΕΙΡΗ ΜΑΡΙΓΩ			1968-07-14	ALL	Τ Ph(-)	ACTIVE DISEASE	ΑΛΛΟΓΕΝΗΣ	ΜΗ ΣΥΓΓΕΝΗΣ	10 / 10	ΠΕΡΙΦΕΡΙΚΟ	FLU-MEL-ATG	GRAFALON Έλαβε μόσχευμα και 4/11 (κατεψυγμένο)	2022-11-03	16	4326	0.84	2022		3.65	2.98		ΝΑΙ	2022-11-12	9	ΝΑΙ	2022-11-11	8					2023-09-08			RELAPSED DISEASE	0	ΌΧΙ									2023-10-13
	2135	07025603890	ΤΟΥΣΙΟΣ ΑΘΑΝΑΣΙΟΣ			1956-02-07	NHL	DLBCL	RELAPSE CHEMOSENSITIVE	ΑΥΤΟΛΟΓΗ			ΠΕΡΙΦΕΡΙΚΟ	BEAM		2022-11-07	177	157	0.84	2022		6.36				2022-11-16	9	ΝΑΙ	2022-11-14	7																			2023-07-06
	2136	31057503414	ΤΖΗΜΙΡΗΣ ΔΗΜΗΤΡΙΟΣ			1975-05-31	ALL	B Ph(-)	CR2	ΑΛΛΟΓΕΝΗΣ	ΤΑΥΤΟΣΗΜΟΣ ΑΔΕΛΦΟΣ	10 / 10	ΠΕΡΙΦΕΡΙΚΟ	TBI-CY	MRD (+)	2022-11-08	63	109	0.62	2022	M000722000660	5.8	2.76		ΝΑΙ	2022-11-21	13	ΝΑΙ	2022-11-20	12	ΟΧΙ	ΟΧΙ						CR	0	ΌΧΙ									2023-10-17
	2137	14115701345	ΚΑΛΛΙΑ ΖΩΙΤΣΑ			1957-11-14	MM	CR	VGPR	ΑΥΤΟΛΟΓΗ			ΠΕΡΙΦΕΡΙΚΟ	HDM		2022-11-04				2022		4.758			ΝΑΙ	2022-11-14	10	ΝΑΙ	2022-11-16	12	ΟΧΙ	ΟΧΙ
	2138	24089601991	ΜΙΧΑΗΛΙΔΗΣ ΓΕΩΡΓΙΟΣ			1996-08-24	NHL	Πρωτοπαθές μεσοθωρακείου	PRIM. REF. CHEMORESISTANT	ΚΥΤΤΑΡΙΚΗ ΘΕΡΑΠΕΙΑ				FLU-CY		2022-11-09	205	192	0.73	2022		0,4-2*108									ΟΧΙ	ΟΧΙ
	2140	25117803129	ΓΕΩΡΓΕΔΑΚΗ ΣΤΥΛΙΑΝΗ	ΘΗΛΥ		1978-11-17	MPAL		CR1	ΑΛΛΟΓΕΝΗΣ	ΤΑΥΤΟΣΗΜΟΣ ΑΔΕΛΦΟΣ		ΠΕΡΙΦΕΡΙΚΟ	FLU-MEL		2022-11-23	127	169	0.93	2022	M000722000666	7.3	3.9		ΝΑΙ	2022-12-02	9	ΝΑΙ	2022-12-04	11	ΟΧΙ	ΝΑΙ	κοπρανα, ουρα	E.faecium				CR	0	ΌΧΙ									2022-12-29
	2142	05126103786	ΧΑΤΖΗΕΛΕΥΘΕΡΙΟΥ ΑΡΓΥΡΗ			2022-11-17	HL	Classical	PRIM. REF. CHEMOSENSITIVE	ΑΥΤΟΛΟΓΗ			ΠΕΡΙΦΕΡΙΚΟ	BEAM		2022-11-24	189	155	0.6	2022		7.52			ΝΑΙ	2022-12-03	9	ΝΑΙ	2022-12-04	10	ΟΧΙ	ΟΧΙ
	2143	18080403183	ΒΑΣΙΛΕΙΑΔΟΥ ΕΛΦΙ ΜΙΛΕΝΑ			2004-08-18	HL	Classical	PRIM. REF. CHEMOSENSITIVE	ΑΥΤΟΛΟΓΗ			ΠΕΡΙΦΕΡΙΚΟ	BEAM		2022-11-24	69	117	0.53	2022		5.75			ΝΑΙ	2022-12-03	9	ΝΑΙ	2022-12-04	10	ΟΧΙ	ΟΧΙ																	2023-10-20
	2139	03106703386	ΤΟΣΚΙΤΣΗ ΕΥΔΟΚΙΑ			1967-10-03	ALL	Ph(+)	CR1	ΑΛΛΟΓΕΝΗΣ	ΤΑΥΤΟΣΗΜΟΣ ΑΔΕΛΦΟΣ		ΠΕΡΙΦΕΡΙΚΟ	BU-FLU (Myeloablative)		2022-11-23	79	143	0.67	2022		6.48	3.39		ΝΑΙ	2022-12-04	11	ΝΑΙ	2022-12-06	13	ΟΧΙ	ΟΧΙ						CR	0	ΌΧΙ									2023-03-06
	2141	09056303051	ΜΑΚΙΔΗΣ ΝΙΚΟΛΑΟΣ			1963-05-09	MM	VgPR		ΚΥΤΤΑΡΙΚΗ ΘΕΡΑΠΕΙΑ			ΠΕΡΙΦΕΡΙΚΟ	FLU-CY		2022-11-21	134	151	0.82	2022		0,5-1*106																											2023-10-24
	2145	23105300513	ΑΝΤΩΝΙΑΔΗΣ ΝΙΚΟΛΑΟΣ			1953-10-23	MM	CR		ΑΥΤΟΛΟΓΗ			ΠΕΡΙΦΕΡΙΚΟ	HDM		2022-12-01	128	168	0.81	2022		3.81				2022-12-12	11	ΝΑΙ	2022-12-12	11	ΝΑΙ	ΝΑΙ	ΑΙΜΑ	Staphylococcus lentus															2023-01-17
	2146	03016001533	ΣΑΡΙΓΚΙΟΛΗΣ ΘΩΜΑΣ			1960-01-03	MM	CR		ΑΥΤΟΛΟΓΗ			ΠΕΡΙΦΕΡΙΚΟ	HDM		2022-12-02	204	191	0.76	2022		6.98				ΔΕΝ ΕΠΕΣΑΝ ΠΟΤΕ	#VALUE!	ΝΑΙ	2022-12-12	10	ΝΑΙ	ΝΑΙ	ΑΙΜΑ	S. epidermidis															2022-12-28
	2147	27026201494	ΖΙΩΓΑΣ ΚΩΝΣΤΑΝΤΙΝΟΣ			1962-02-27	NHL	Mantle cell	CR1	ΑΥΤΟΛΟΓΗ			ΠΕΡΙΦΕΡΙΚΟ	BEAM		2022-12-07	125	143	1.42	2022		2.3			ΝΑΙ	2022-12-18	11	ΝΑΙ	2022-12-27	20	ΝΑΙ	ΝΑΙ	ΑΙΜΑ	S. epidermidis
	2148	ΚΥΠΡΟΣ (566928)	ΣΠΥΡΟΥ ΝΙΚΟΣ			1960-04-30	AML		CR1	ΑΛΛΟΓΕΝΗΣ	ΜΗ ΣΥΓΓΕΝΗΣ	10 / 10	ΠΕΡΙΦΕΡΙΚΟ	FLU-TREO-GRAFALON	GRAFALON	2022-12-08	11	114	0.62	2022		11.4	2.62		ΝΑΙ	2022-12-21	13	ΝΑΙ	2022-12-20	12								CR	0	ΌΧΙ									2022-12-30
	2149	17078002387	ΙΣΡΑΕΛΙΑΝ ΝΑΡΙΝΕ			1980-07-17	ALL	B Ph(-)	CR1	ΑΛΛΟΓΕΝΗΣ	ΤΑΥΤΟΣΗΜΟΣ ΑΔΕΛΦΟΣ		ΠΕΡΙΦΕΡΙΚΟ	TBI-CY		2022-12-12				2022					ΝΑΙ	2022-12-22	10	ΝΑΙ	2022-12-21	9					2023-09-10			RELAPSED DISEASE	II	ΌΧΙ									2023-10-16
	2150	22067002141	ΚΑΡΑΔΗΜΟΓΛΟΥ ΔΕΣΠΟΙΝΑ			1970-06-22	MDS	RAEB II	ACTIVE DISEASE	ΑΛΛΟΓΕΝΗΣ	ΜΗ ΣΥΓΓΕΝΗΣ	10 / 10	ΠΕΡΙΦΕΡΙΚΟ	FLU-TREO-GRAFALON	GRAFALON	2022-12-13	11	243	0.56	2022		6.28	2.72		ΝΑΙ	2022-12-26	13	ΝΑΙ	2023-01-03	21									II										2023-06-15
	1963	25025400851	ΕΛΕΥΘΕΡΙΑΔΗΣ ΓΕΩΡΓΙΟΣ			1954-02-25	MDS	RAEB I	ACTIVE DISEASE	ΑΛΛΟΓΕΝΗΣ	ΜΗ ΣΥΓΓΕΝΗΣ	10 / 10	ΠΕΡΙΦΕΡΙΚΟ	FLU-TREO-ATG	ATG	2022-12-13	126	238	1.26	2022		6.1	1.98		ΝΑΙ	2022-12-22	9	ΝΑΙ	2022-12-25	12	ΟΧΙ	ΝΑΙ	ΑΙΜΟΡΡΟΙΔΟΠΑΘΕΙΑ	K. pneumoniae				CR	0	ΌΧΙ									2023-04-06
	2144	13016601133	ΧΑΤΖΗΒΑΣΙΛΕΙΟΥ ΦΟΙΒΟΣ			1966-01-13	NHL	DLBCL	RELAPSE CHEMORESISTANT	ΚΥΤΤΑΡΙΚΗ ΘΕΡΑΠΕΙΑ			ΠΕΡΙΦΕΡΙΚΟ	FLU-CY		2022-11-29	163	167	1.21	2022		1,2Χ10^6 - 6Χ10^8									ΟΧΙ	ΟΧΙ						CR											2023-03-07
	2153	14099100324	ΑΠΟΣΤΟΛΟΠΟΥΛΟΥ ΒΑΣΙΛΙΚΗ			1991-09-14	Autoimmune			ΑΥΤΟΛΟΓΗ			ΠΕΡΙΦΕΡΙΚΟ	CY-ATG ΣΚΛΗΡΟΔΕΡΜΑ		2022-12-23	36	151	0.4	2022	M000722000670	8000			ΝΑΙ	2023-01-01	9	ΝΑΙ	2023-01-02	10	ΟΧΙ	ΟΧΙ
	2151	25047405391	ΣΤΑΥΡΙΔΗΣ ΚΩΝΣΤΑΝΤΙΝΟΣ			1974-04-25	NHL	Mantle cell	CR1	ΑΥΤΟΛΟΓΗ			ΠΕΡΙΦΕΡΙΚΟ	BEAM		2022-12-20	129	212	1.28	2022		4.71				2022-12-30	10	ΝΑΙ	2022-12-27	7
	2152	28077701754	ΜΠΕΡΜΠΕΡΟΓΛΟΥ ΚΩΝΣΤΑΝΤΙΝΟΣ			1977-07-28	NHL	DLBCL	CR3	ΑΥΤΟΛΟΓΗ			ΠΕΡΙΦΕΡΙΚΟ	BEAM		2022-12-19	97	202	0.81	2022		4.988				2022-12-29	10	ΝΑΙ	2023-01-03	15
	1943	26068401061	ΣΤΥΛΙΑΝΟΠΟΥΛΟΥ ΑΝΑΣΤΑΣΙΑ			1984-06-26	NHL	Πρωτοπαθές μεσοθωρακείου	RELAPSE CHEMOSENSITIVE	ΚΥΤΤΑΡΙΚΗ ΘΕΡΑΠΕΙΑ				FLU-CY		2022-12-23	99	203	0.71	2022		0,4X10^6-2X10^6			ΝΑΙ	2023-01-11	15				ΟΧΙ	ΝΑΙ	ΑΙΜΑ	STAPHYLOCOCCUS HOMINIS	7ος/23			REFRACTORY											2023-10-19
	2154	05077402138	ΚΟΥΤΟΥΛΑΣ ΑΘΑΝΑΣΙΟΣ			1974-04-05	MM	CR		ΑΥΤΟΛΟΓΗ			ΠΕΡΙΦΕΡΙΚΟ	HDM		2022-12-27	263	223	0.74	2022		2.96			ΝΑΙ	2023-01-06	10	ΝΑΙ	2023-06-01	10	ΟΧΙ	ΝΑΙ	ΑΙΜΑ	Staphylococcus hominis															2023-03-07
	2155	29127101706	ΜΠΑΡΑΚΟΥ ΑΙΚΑΤΕΡΙΝΗ	ΘΗΛΥ	03/01/23	1971-12-29	AML		CR3	ΑΛΛΟΓΕΝΗΣ	ΜΗ ΣΥΓΓΕΝΗΣ	7 / 8	ΠΕΡΙΦΕΡΙΚΟ	FLU-TREO-GRAFALON		2023-01-11	3	202	0.58	2023	1574DKM000019315727	8,1X10^6	1,95X10^8	ΌΧΙ	ΝΑΙ	2023-01-22	11	ΝΑΙ	2023-01-31	20	ΟΧΙ	ΝΑΙ	ΑΙΜΑ/ΚΟΠΡΑΝΑ	STAPHYLOCOCCUS HOMINIS/ENTEROCOCCUS VRE	2023-08-10			RELAPSED DISEASE											2023-10-23
	2156	12079900143	ΣΟΦΗ ΚΩΝΣΤΑΝΤΙΝΑ	ΘΗΛΥ	04/01/2023	1999-07-12	HL	Classical	PRIM. REF. CHEMOSENSITIVE	ΑΥΤΟΛΟΓΗ			ΠΕΡΙΦΕΡΙΚΟ	BEAM		2023-01-11	178	154	0.8	2023	M000722000662	4,6X10^6			ΝΑΙ	2023-01-20	9	ΝΑΙ	2023-01-20	9	ΟΧΙ	ΟΧΙ
	2157	08067405723	ΜΑΝΣΕ ΣΚΕΝΤΙ	ΘΗΛΥ	05/01/23	1974-06-08	AML		CR2	ΑΛΛΟΓΕΝΗΣ	ΤΑΥΤΟΣΗΜΟΣ ΑΔΕΛΦΟΣ	10 / 10	ΠΕΡΙΦΕΡΙΚΟ	BUCY		2023-01-13	100	160	0.44	2023		8,73Χ10^6	3,22Χ10^8		ΝΑΙ	2023-01-24	11	Ν/Α			ΟΧΙ	ΝΑΙ	ΑΙΜΑ	STAPHYLOCOCCUS HOMINIS				CR											2023-03-06
	2158	15038901060	ΑΒΡΑΜΙΔΟΥ ΧΡΥΣΟΥΛΑ	ΘΗΛΥ	05/01/2023	1989-03-15	HL	Classical	RELAPSE CHEMOSENSITIVE	ΑΥΤΟΛΟΓΗ			ΠΕΡΙΦΕΡΙΚΟ	BEAM		2023-01-12	129	260	0.51	2023	M000722000677	3,369X10^6			ΝΑΙ	2023-01-22	10	ΝΑΙ	2023-01-23	11	ΝΑΙ	ΝΑΙ	ΑΙΜΑ/ΟΥΡΑ	PSEUDOMONAS/ E.COLI
	2159	12097801604	ΡΑΔΟΥΝΙΣΛΗ ΑΝΝΑ	ΘΗΛΥ	2023-01-10	1978-09-12	AML		CR1	ΑΛΛΟΓΕΝΗΣ	ΜΗ ΣΥΓΓΕΝΗΣ	10 / 10	ΠΕΡΙΦΕΡΙΚΟ	FLU-TREO-GRAFALON		2023-01-18	33	196	0.48	2023	5.285e+18	2,38X10^6	3,67X10^8	OXI	ΝΑΙ	2023-01-30	12	ΝΑΙ	2023-01-30	12	ΟΧΙ	ΝΑΙ	ΑΙΜΑ	ENTEROCOCCUS FAECALIS	2023-10-01			RELAPSED DISEASE											2023-10-12
	2160	06100301271	ΣΠΑΝΟΥΔΑΚΗΣ ΘΩΜΑΣ	ΑΡΡΕΝ	2023-01-12	2003-10-06	Aplastic Anaemia		ACTIVE DISEASE	ΑΛΛΟΓΕΝΗΣ	ΜΗ ΣΥΓΓΕΝΗΣ	12/12	ΠΕΡΙΦΕΡΙΚΟ	FLU-CY-ATG (SENSITIZED APLASTIC ANEMIA)	ATG	2023-01-19	13	149	0.56	2023	4979GR00430778UPA12	16,67X10^6	1,98X10^8	OXI	ΝΑΙ	2023-01-30	11	ΝΑΙ	2023-01-30	11	ΟΧΙ	ΝΑΙ	ΚΟΠΡΑΝΑ	ENTEROCOCCUS SPP				CR	II										2023-10-18
	2161	08037200758	ΔΟΥΡΒΟΣ ΛΑΖΑΡΟΣ	ΑΡΡΕΝ	13/01/23	1972-03-08	MM		CR1, MRD+	ΑΥΤΟΛΟΓΗ			ΠΕΡΙΦΕΡΙΚΟ	HDM		2023-01-16	174	144	0.53	2023		7,840Χ10^6		ΝΑΙ	ΝΑΙ	2023-01-27	11	ΝΑΙ	2023-01-26	10	ΟΧΙ	ΟΧΙ																	2023-02-09
	2162	16066601176	ΦΩΤΟΠΟΥΛΟΣ ΝΙΚΟΛΑΟΣ	ΑΡΡΕΝ		1966-06-16	MM		CR1	ΚΥΤΤΑΡΙΚΗ ΘΕΡΑΠΕΙΑ				FLU-CY		2023-01-26	178	181	0.77	2023			0.8x10^6		ΝΑΙ	2023-02-08	13	Ν/Α			ΟΧΙ	ΟΧΙ																	2023-04-06
	2163	05038002787	ΚΑΡΑΓΕΩΡΓΙΟΥ ΓΕΩΡΓΙΑ	ΘΗΛΥ	2023-01-20	1980-03-05	NHL	DLBCL	RELAPSE CHEMOSENSITIVE	ΑΥΤΟΛΟΓΗ			ΠΕΡΙΦΕΡΙΚΟ	BEAM		2023-01-26	149	170	0.66	2023		8,450x10^6		ΝΑΙ	ΝΑΙ	2023-02-04	9	ΝΑΙ	2023-02-04	9	ΟΧΙ	ΟΧΙ
	2164	24025802547	ΜΑΡΙΝΑΚΗ ΑΡΧΟΝΤΟΥΛΑ	ΘΗΛΥ	2023-01-24	1958-02-24	MDS/MPN		ACTIVE DISEASE	ΑΛΛΟΓΕΝΗΣ	ΜΗ ΣΥΓΓΕΝΗΣ	10 / 10	ΠΕΡΙΦΕΡΙΚΟ	FLU-TREO-GRAFALON	GRAFALON	2023-01-31	12	245	0.74	2023	6939AKB000078388228	6,17X10^6	2,09x10^8	ΌΧΙ	ΝΑΙ	2023-02-10	10	ΝΑΙ	2023-02-12	12	ΟΧΙ	ΟΧΙ			2023-05-08			RELAPSED DISEASE											2023-05-22
	2165	25088802555	ΑΥΓΗΤΙΔΗΣ ΧΡΗΣΤΟΣ	ΑΡΡΕΝ	2023-01-24	1988-08-25	ALL	B Ph(-)	CR1	ΑΛΛΟΓΕΝΗΣ	ΤΑΥΤΟΣΗΜΟΣ ΑΔΕΛΦΟΣ	10 / 10	ΠΕΡΙΦΕΡΙΚΟ	TBI-CY		2023-02-01	130	116	0.87	2023		9,72x10^6	1,77x10^8	ΌΧΙ	ΝΑΙ	2023-02-11	10	ΝΑΙ	2023-02-10	9	ΟΧΙ	ΟΧΙ																	2023-10-19
	2065	08105201159	ΚΕΣΔΟΓΛΟΥ ΓΕΩΡΓΙΟΣ	ΑΡΡΕΝ	2023-01-27	1952-10-08	NHL	DLBCL	RELAPSE CHEMOSENSITIVE	ΚΥΤΤΑΡΙΚΗ ΘΕΡΑΠΕΙΑ				FLU-CY		2023-02-02	95	362	1.71	2023			3,2x10^8	ΌΧΙ	ΝΑΙ	2023-02-14	12	Ν/Α			ΟΧΙ	ΟΧΙ																	2023-03-02
	2166	13045603126	ΓΚΑΓΚΑΝΗ ΦΑΝΗ	ΘΗΛΥ	2023-02-01	1956-04-13	NHL	DLBCL	PRIM. REF. CHEMOSENSITIVE	ΑΥΤΟΛΟΓΗ			ΠΕΡΙΦΕΡΙΚΟ	BEAM		2023-02-07	151	148	0.65	2023		2,169x10^6		ΌΧΙ	ΝΑΙ	2023-02-18	11	ΝΑΙ	2023-03-07	28	ΟΧΙ	ΝΑΙ	ΚΟΠΡΑΝΑ	ENTEROCOCCUS FAECALIS															2023-10-30
	2167	13096002293	ΔΟΪΤΣΙΝΗΣ ΕΥΑΓΓΕΛΟΣ	ΑΡΡΕΝ	2023-02-02	1960-09-13	MDS	RAEB I	ACTIVE DISEASE	ΑΛΛΟΓΕΝΗΣ	ΣΥΓΓΕΝΗΣ - ΑΠΛΟΤΑΥΤΟΣΗΜΗ-child	HAPLOIDENTICAL	ΠΕΡΙΦΕΡΙΚΟ	FLU-TREO-GRAFALON	GRAFALON	2023-02-09	7	208	0.66	2023	Μ000723000698	8,720 x10^6	2,5x10^8	ΌΧΙ	ΝΑΙ	2023-02-24	15	ΝΑΙ	2023-02-22	13	ΟΧΙ	ΟΧΙ						RELAPSED DISEASE	0	ΌΧΙ									2023-03-21
	2168	11105703109	ΚΑΡΑΜΠΟΥΡΝΙΩΤΟΥ ΠΑΝΑΓΙΩΤΑ	ΘΗΛΥ	2023-02-03	1957-10-11	AML		CR1	ΑΛΛΟΓΕΝΗΣ	ΜΗ ΣΥΓΓΕΝΗΣ	7 / 8	ΠΕΡΙΦΕΡΙΚΟ	FLU-TREO-GRAFALON	GRAFALON	2023-02-09	9	269	0.73	2023	4979GR00475643ORA34	7,48x10^6	3,75x10^8	ΌΧΙ	ΝΑΙ	2023-02-21	12	ΝΑΙ	2023-03-10	29	ΟΧΙ	ΝΑΙ	ΑΙΜΑ/ΚΟΠΡΑΝΑ	ENTEROCOCCUS FAECIUM														ΝΑΙ	2023-08-26
	2169	19087903738	ΠΑΝΤΖΑΡΗΣ ΓΕΩΡΓΙΟΣ	ΑΡΡΕΝ	2023-02-07	1979-08-19	MM		CR1	ΑΥΤΟΛΟΓΗ			ΠΕΡΙΦΕΡΙΚΟ	HDM		2023-02-10	206	166	0.79	2023		4,630x10^6		ΌΧΙ	ΝΑΙ	2023-02-22	12	Ν/Α			ΟΧΙ	ΝΑΙ	ΑΙΜΑ	STAPHYLOCOCCUS EPIDERMIDIS
	2170	29096102891	ΚΙΗΜΕΤΟΓΛΟΥ ΧΑΡΑΛΑΜΠΟΣ	ΑΡΡΕΝ	2023-02-10	1961-09-29	MM		CR1, MRD+	ΑΥΤΟΛΟΓΗ			ΠΕΡΙΦΕΡΙΚΟ	HDM		2023-02-13	192	215	0.85	2023		3,840x 10^6		ΌΧΙ	ΝΑΙ	2023-02-24	11	ΝΑΙ	2023-02-28	15	ΟΧΙ	ΝΑΙ	ΑΙΜΑ	STAPHYLOCOCCUS EPIDERMIDIS
	2172	01066705813	ΑΛΜΠΑΝΗΣ ΕΥΣΤΑΘΙΟΣ	ΑΡΡΕΝ	2023-02-17	1967-06-01	NHL	Mantle cell	CR1	ΑΥΤΟΛΟΓΗ			ΠΕΡΙΦΕΡΙΚΟ	BEAM		2023-02-24	109	151	1	2023	Μ000722000627	5,380χ10^6		ΌΧΙ	ΝΑΙ	2023-03-07	11	ΝΑΙ	2023-03-13	17	ΟΧΙ	ΟΧΙ																	2023-04-07
	2171	02015606441	ΦΑΣΟΥΛΑ ΑΝΑΣΤΑΣΙΑ	ΘΗΛΥ	2023-02-17	1956-01-02	NHL	DLBCL	RELAPSE CHEMOSENSITIVE	ΑΥΤΟΛΟΓΗ			ΠΕΡΙΦΕΡΙΚΟ	BEAM		2023-02-23	83	231	1.2	2023		6,680x 10^6		ΌΧΙ	ΝΑΙ	2023-03-05	10	ΝΑΙ	2023-03-08	13	ΟΧΙ	ΟΧΙ																	2023-06-06
	2173	19066103581	MANUKYAN ANΑΙD	ΘΗΛΥ	2023-02-22	1961-06-19	Μυελοίνωση	Ιδιοπαθής	ACTIVE DISEASE	ΑΛΛΟΓΕΝΗΣ	ΜΗ ΣΥΓΓΕΝΗΣ	10 / 10	ΠΕΡΙΦΕΡΙΚΟ	FLU-TREO-GRAFALON	GRAFALON	2023-02-28	4	412	0.86	2023	6939DKM000899976905	7,16x10^6	1,50x10^8	ΌΧΙ	ΝΑΙ	2023-03-11	11	ΝΑΙ	2023-03-20	20	ΟΧΙ	ΝΑΙ	ΚΟΠΡΑΝΑ	ENTEROCOCCUS FAECALIS															2023-07-03
	2174	04027703638	ΧΑΤΖΗΓΑΒΡΙΗΛ ΓΑΒΡΙΗΛ	ΑΡΡΕΝ	2023-02-22	1977-02-04	NHL	DLBCL	RELAPSE CHEMORESISTANT	ΚΥΤΤΑΡΙΚΗ ΘΕΡΑΠΕΙΑ				FLU-CY		2023-02-28	205	265	0.94	2023	9GR317971		0,4-2x10^8	ΌΧΙ	ΝΑΙ	2023-03-10	10	Ν/Α			ΝΑΙ	ΝΑΙ	ΑΚΡΟ ΚΦΚ/ΑΙΜΑ/ ΟΥΡΑ	STAPH HOMINIS/STAPH EPIDERMIDIS/ STAPH. HAEMOLYTICUS															2023-04-28
	2175	09066902900	ΜΕΡΤΕΚΗ ΦΙΛΙΤΣΑ	ΘΗΛΥ	2023-02-23	1969-06-09	Aplastic Anaemia		SEVERE	ΑΛΛΟΓΕΝΗΣ	ΤΑΥΤΟΣΗΜΟΣ ΑΔΕΛΦΟΣ	10 / 10	ΜΥΕΛΙΚΟ	FLU-CY-ATG (SENSITIZED APLASTIC ANEMIA)	ATG	2023-03-02	9	232	0.54	2023	M000723000706	1,23x10^6	0,49x10^8	ΌΧΙ	ΝΑΙ	2023-03-16	14	ΝΑΙ	2023-03-31	29	ΟΧΙ	ΝΑΙ	ΒΛΑΒΗ ΔΕΡΜΑΤΟΣ ΜΕΣΟΓΛΟΥΤΙΑΙΑΣ ΣΧΙΣΜΗΣ	ENTEROCOCCUS FAECIUM															2023-10-24
	2176	01016106666	ΠΑΠΑΓΙΑΝΝΗ ΑΛΕΞΑΝΔΡΑ	ΘΗΛΥ	2023-02-24	1961-01-01	MM		CR1, MRD+	ΑΥΤΟΛΟΓΗ			ΠΕΡΙΦΕΡΙΚΟ	HDM		2023-02-28	172	229	1.17	2023	M000722000579	3,420x10^6		ΌΧΙ	ΝΑΙ	2023-03-10	10	ΝΑΙ	2023-03-13	13	ΟΧΙ	ΝΑΙ	ΑΙΜΑ/ΟΥΡΑ	STAPH. EPIDERMIDIS/ E.Coli
	2177	10027103687	ΜΟΥΖΕΝΙΔΟΥ ΑΝΑΤΟΛΗ	ΘΗΛΥ	2023-02-28	1971-02-10	AML		CR2	ΑΛΛΟΓΕΝΗΣ	ΤΑΥΤΟΣΗΜΟΣ ΑΔΕΛΦΟΣ	10 / 10	ΠΕΡΙΦΕΡΙΚΟ	FLU-TREO	post-Cy	2023-03-06	151	242	0.7	2023	M000723000707	6,56x10^6	1,5x10^8	ΌΧΙ	ΝΑΙ	2023-03-18	12	ΝΑΙ	2023-03-19	13	ΟΧΙ	ΟΧΙ						RELAPSED DISEASE											2023-11-14
	2179	18027600321	ΓΙΟΥΠΑ ΚΩΝΣΤΑΝΤΙΝΑ	ΘΗΛΥ	2023-03-02	1976-02-18	AML		CR2	ΑΛΛΟΓΕΝΗΣ	ΣΥΓΓΕΝΗΣ - ΑΠΛΟΤΑΥΤΟΣΗΜΗ-maternal	HAPLOIDENTICAL	ΠΕΡΙΦΕΡΙΚΟ	THIOTEPA-FLU-Bu HAPLO	grafalon-post-Cy	2023-03-09	8	185	0.59	2023	S283200	5,67x10^6	2,8x10^8	ΌΧΙ	ΝΑΙ	2023-03-22	13	ΝΑΙ	2023-03-22	13	ΟΧΙ	ΟΧΙ																	2023-07-05
	2178	27068203853	ΑΝΑΓΝΩΣΤΟΥ ΑΘΑΝΑΣΙΟΣ	ΑΡΡΕΝ	2023-03-01	1982-06-27	AML	AML with dysplastic features	ACTIVE DISEASE	ΑΛΛΟΓΕΝΗΣ	ΜΗ ΣΥΓΓΕΝΗΣ	9 / 10 (8 / 8)	ΠΕΡΙΦΕΡΙΚΟ		FLAMSA TREO-CY-GRAFALON	2023-03-13	11	125	0.82	2023	CY1690089D	3,8x10^6	2,5x10^8	ΌΧΙ	ΝΑΙ	2023-03-25	12	ΝΑΙ	2023-03-31	18	ΟΧΙ	ΝΑΙ	ΑΙΜΑ/ΚΟΠΡΑΝΑ/ΠΤΥΕΛΑ	KLEBSIELLA PN.	2023-10-17			RELAPSED DISEASE											2023-10-18
	2180	20098202722	ΡΑΠΤΗ ΕΛΕΝΗ	ΘΗΛΥ	2023-03-08	1982-09-20	AML		CR1, MRD+	ΑΛΛΟΓΕΝΗΣ	ΜΗ ΣΥΓΓΕΝΗΣ	10 / 10	ΠΕΡΙΦΕΡΙΚΟ	FLU-TREO-ATG	ATG	2023-03-16	63	127	0.49	2023	6939DKM001378404302	5,28x10^6	3,18x10^8	OXI	ΝΑΙ	2023-03-25	9	ΝΑΙ	2023-03-27	11	ΟΧΙ	ΟΧΙ																	2023-10-11
	2183	24125301804	ΝΟΥΝΗ ΖΩΗ	ΘΗΛΥ	2023-03-10	1953-12-24	NHL	DLBCL	PRIM. REF. CHEMORESISTANT	ΚΥΤΤΑΡΙΚΗ ΘΕΡΑΠΕΙΑ					YESCARTA	2023-03-15	99	699	0.52	2023	9GR228184		0,4-2x10^8	ΌΧΙ	ΝΑΙ	2023-03-25	10	Ν/Α			ΟΧΙ	ΝΑΙ	ΒΛΑΒΗΜΑΛΑΚΩΝ ΜΟΡΙΩΝ ΑΜΣΣ	STAPH. EPIDERMIDIS															2023-10-18
	2182	21016300903	ΣΕΛΛΑ ΝΤΑΦΙΝΑ	ΘΗΛΥ	2023-03-10	1963-01-21	MM		CR1	ΑΥΤΟΛΟΓΗ			ΠΕΡΙΦΕΡΙΚΟ	HDM		2023-03-13	214	153	0.66	2023	Μ000722000600	7,11 x10^6		ΌΧΙ	ΝΑΙ	2023-03-24	11	ΝΑΙ	2023-03-26	13	ΟΧΙ	ΝΑΙ	ΑΙΜΑ	STAPH. HOMINIS
	2184	23125302150	ΣΤΕΦΑΝΙΔΗΣ ΚΩΝΣΤΑΝΤΙΝΟΣ	ΑΡΡΕΝ	2023-03-13	1953-12-23	MM		RELAPSE CHEMORESISTANT	ΚΥΤΤΑΡΙΚΗ ΘΕΡΑΠΕΙΑ				FLU-CY	PHE-885	2023-03-17	149	365	1.63	2023	NTAJZ71		26,2x10^6	ΌΧΙ	ΝΑΙ			Ν/Α			ΟΧΙ	ΟΧΙ																	2023-10-19
	2185	29058700807	ΜΑΡΑΓΚΟΥ ΑΝΑΣΤΑΣΙΑ	ΘΗΛΥ	2023-03-17	1987-05-29	AML	M5	CR2	ΑΛΛΟΓΕΝΗΣ	ΜΗ ΣΥΓΓΕΝΗΣ	10 / 10	ΠΕΡΙΦΕΡΙΚΟ	Other	FLAMSA TREO-CY-GRAFALON	2023-03-28	6000	177	0.67	2023	4979GR00463144ORA36	10x10^6	1,18x10^8	OXI	ΝΑΙ	2023-04-08	11	ΝΑΙ	2023-04-24	27	ΟΧΙ	ΝΑΙ	ΚΟΠΡΑΝΑ ΠΤΥΕΛΑ	PSEUDOMONAS AERUGINOSA ASPERGILLUS SPP				CR											2023-10-17
	2186	09046504628	ΕΥΤΑΞΑ ΒΑΣΙΛΙΚΗ	ΘΗΛΥ	21/03/203	1965-04-09	Prolymphocytic leukemia	T-PLL	PR	ΑΛΛΟΓΕΝΗΣ	ΤΑΥΤΟΣΗΜΟΣ ΑΔΕΛΦΟΣ	10 / 10	ΠΕΡΙΦΕΡΙΚΟ	FLU-MEL	N/A	2023-03-27	12000	360	0.8	2023	M000723000720 M000723000721	6,07x10^6	3,54x10^8	OXI	ΝΑΙ	2023-04-05	9	ΝΑΙ	2023-04-08	12	ΟΧΙ	ΟΧΙ			2023-10-20			RELAPSED DISEASE											2023-10-17
	2187	21048301499	ΠΑΛΛΑΣ ΒΑΣΙΛΕΙΟΣ	ΑΡΡΕΝ	2023-03-23	1983-04-21	ALL	B Ph(-)	CR1	ΑΛΛΟΓΕΝΗΣ	ΜΗ ΣΥΓΓΕΝΗΣ	10 / 10	ΠΕΡΙΦΕΡΙΚΟ	BU-FLU (Myeloablative)	GRAFALON	30/03/203	34000	353	1.06	2023	6939 DKM0 0064 0653 724	8,05 x 10^6	1,10x10^8	ΌΧΙ	ΝΑΙ	2023-04-09	10	ΝΑΙ	2023-04-13	14	ΟΧΙ	ΝΑΙ	ΟΥΡΑ	STAPHYLOCOCCUS EPIDERMIDIS				CR											2023-10-16
	2188	07028502529	ΘΕΟΔΩΡΙΔΟΥ ΠΑΡΘΕΝΑ	ΘΗΛΥ	2023-03-29	1985-02-07	HL	Classical	RELAPSE CHEMOSENSITIVE	ΑΥΤΟΛΟΓΗ			ΠΕΡΙΦΕΡΙΚΟ	BEAM		2023-04-05	144000	183	0.6	2023	Μ000723000685	3,38x10^6		OXI	ΝΑΙ	2023-04-14	9	ΝΑΙ	2023-04-24	19	ΝΑΙ	ΝΑΙ	AIMA	STAPHYLOCOCCUS EPIDERMIDIS															2023-10-11
	2189	28037201192	ΤΣΑΡΙΚΤΣΗΣ ΓΕΩΡΓΙΟΣ	ΑΡΡΕΝ	2023-03-29	1972-03-28	HL	Classical	RELAPSE CHEMOSENSITIVE	ΑΥΤΟΛΟΓΗ			ΠΕΡΙΦΕΡΙΚΟ	BEAM		2023-04-04	124000	173	1.11	2023	Μ000723000691	5,28χ10^6		ΌΧΙ	ΝΑΙ	2023-04-13	9	ΝΑΙ	2023-04-16	12	ΝΑΙ	ΝΑΙ	ΑΙΜΑ	STAPHYLOCOCCUS EPIDERMIDIS
	2190	15036013652	ΧΩΡΟΥΔΑΣ ΑΓΓΕΛΗΣ	ΑΡΡΕΝ	2023-03-30	1960-03-15	MM		REFRACTORY PROGRESSIVE	ΑΥΤΟΛΟΓΗ			ΠΕΡΙΦΕΡΙΚΟ	Other	MELPHALAN	2023-04-03	166000	155	0.99	2023	M000722000626	3,87x10^6		OXI	ΝΑΙ	2023-04-14	11	ΝΑΙ	2023-04-21	18	ΟΧΙ	ΟΧΙ
	2191	20116203611	ΖΑΪΜΑΚΗΣ ΝΙΚΟΛΑΟΣ	ΑΡΡΕΝ	2023-03-31	1962-11-20	MDS	RAEB II	ACTIVE DISEASE	ΑΛΛΟΓΕΝΗΣ	ΤΑΥΤΟΣΗΜΟΣ ΑΔΕΛΦΟΣ	10 / 10	ΠΕΡΙΦΕΡΙΚΟ	FLU-TREO	N/A	2023-04-06	93000	216	0.63	2023	M000723000726 M000723000728	5,08x10^6	5,21x10^8	OXI	ΝΑΙ	2023-04-16	10	ΝΑΙ	2023-04-20	14	ΟΧΙ	ΟΧΙ																	2023-05-16
	2192	23115903827	ΚΥΠΡΙΩΤΟΥ ΑΓΓΕΛΙΚΗ	ΘΗΛΥ	2023-04-06	1959-11-23	NHL	DLBCL	RELAPSE CHEMORESISTANT	ΚΥΤΤΑΡΙΚΗ ΘΕΡΑΠΕΙΑ				FLU-CY	YESCARTA	2023-04-12				2023	9GR742562/273809986-01			OXI								ΝΑΙ	ΟΥΡΑ	KLEBSIELLA PNEUMONIAE SPP															2023-10-18
	1638	19088102678	ΜΑΡΙΝΟΣ ΣΤΑΥΡΟΣ	ΑΡΡΕΝ	2023-04-12	1981-08-19	HL	Classical	CR3	ΑΛΛΟΓΕΝΗΣ	ΤΑΥΤΟΣΗΜΟΣ ΑΔΕΛΦΟΣ	10 / 10	ΠΕΡΙΦΕΡΙΚΟ	THIOTEPA- FLU-CY	POST CY	2023-04-18	148000	153	0.7	2023		12,30x10^6	3,14x10^8	OXI	ΝΑΙ	2023-05-02	14	ΝΑΙ	2023-05-01	13	ΟΧΙ	ΟΧΙ																	2023-10-16
	2193	21057803401	ΤΖΩΡΤΖΑΚΗ ΜΑΡΙΑ	ΘΗΛΥ	2023-04-12	1978-05-21	ALL	Ph(+)	CR1	ΑΛΛΟΓΕΝΗΣ	ΤΑΥΤΟΣΗΜΟΣ ΑΔΕΛΦΟΣ	10 / 10	ΠΕΡΙΦΕΡΙΚΟ	BU-FLU (Myeloablative)		2023-04-19	92000	198	0.55	2023		7,56x10^6	4,57x10^6	ΌΧΙ	ΝΑΙ	2023-05-02	13	ΝΑΙ	2023-05-04	15	ΟΧΙ	ΟΧΙ																	2023-10-11
	2195	18127002949	ΓΚΟΥΜΑ ΑΝΑΣΤΑΣΙΑ	ΘΗΛΥ	2023-04-19	1970-12-18	MM		VGPR	ΑΥΤΟΛΟΓΗ			ΠΕΡΙΦΕΡΙΚΟ			2023-04-21	152000	189	0.48	2023	M000722000653 M000722000654	2,32x10^6		ΌΧΙ	ΝΑΙ	2023-05-02	11	ΝΑΙ	2023-05-05	14	ΟΧΙ	ΟΧΙ
	1666	02029500218	ΚΑΡΑΧΟΥΣ ΧΟΥΣΕΙΝ	ΑΡΡΕΝ	2023-04-20	2023-02-02	ALL	B Ph(-)	CR3	ΚΥΤΤΑΡΙΚΗ ΘΕΡΑΠΕΙΑ					TECARTUS	2023-04-24	32000	134	0.57	2023				Ι																									2023-10-18
	2196	08057801303	ΕΛΣΙΑΝΛΗ ΑΙΚΑΤΕΡΙΝΗ	ΘΗΛΥ	2023-04-19	1978-05-08	NHL	ΚΝΣ	CR1	ΑΥΤΟΛΟΓΗ			ΠΕΡΙΦΕΡΙΚΟ	R-THIOTEPA-BCNU (CNS LYMPHOMA)		2023-04-26	73000	195	0.94	2023	M000723000694	2,75X10^6		ΌΧΙ	ΝΑΙ	2023-05-06	10	ΝΑΙ	2023-05-10	14	ΟΧΙ	ΟΧΙ
	2198	19078000239	ΚΑΝΑΤΣΑΡΗΣ ΑΠΟΣΤΟΛΟΣ	ΑΡΡΕΝ	2023-04-21	1980-07-19	HL	Classical	CR2	ΑΥΤΟΛΟΓΗ			ΠΕΡΙΦΕΡΙΚΟ	BEAM		2023-04-27	139000	233	0.82	2023	M000721000535	2,19x10^6		ΌΧΙ	ΝΑΙ	2023-05-06	9	ΝΑΙ	2023-05-10	13	ΟΧΙ	ΟΧΙ																	2023-05-16
	2197	14027501502	ΜΠΑΓΙΑΤΗ ΤΕΡΨΙΧΟΡΗ	ΘΗΛΥ	2023-04-20	1975-02-14	ALL	B Ph(-)	CR1	ΑΛΛΟΓΕΝΗΣ	ΜΗ ΣΥΓΓΕΝΗΣ	10 / 10	ΠΕΡΙΦΕΡΙΚΟ	BUCY-ATG		2023-04-28	23000	209	0.96	2023	6939 DKM0 0121 3557 804	4,45X10^6	5,8X10^8	ΌΧΙ	ΝΑΙ	2023-05-09	11	ΟΧΙ			ΝΑΙ	ΝΑΙ	ΑΙΜΑ	CANDIDA GLABRATA, TAPHYLOCOCCUS HOMINIS	2023-06-20			RELAPSED DISEASE	II										2023-08-28
	2194	16020102949	ΓΕΩΡΓΙΑΔΟΥ ΔΗΜΗΤΡΑ	ΘΗΛΥ	2023-04-13	2001-02-16	NHL	Πρωτοπαθές μεσοθωρακείου	REFRACTORY PROGRESSIVE	ΚΥΤΤΑΡΙΚΗ ΘΕΡΑΠΕΙΑ			ΠΕΡΙΦΕΡΙΚΟ		YESCARTA	2023-04-19	168000	418	0.47	2023	M00072300070400	0,4-2 X 10^8 CAR T CELLS		OXI																									2023-07-04
	2199	02126101399	ΚΑΡΑΜΑΝΛΗΣ ΔΗΜΗΤΡΙΟΣ	ΑΡΡΕΝ	2023-04-26	1961-12-02	MDS	RA	ACTIVE DISEASE	ΑΛΛΟΓΕΝΗΣ	ΣΥΓΓΕΝΗΣ - ΑΠΛΟΤΑΥΤΟΣΗΜΗ-child	HAPLOIDENTICAL	ΠΕΡΙΦΕΡΙΚΟ	FLU-TREO	POST CY	2023-05-02	29000	124	0.73	2023	M000723000735	4,66x10^6	3,04x10^8	OXI	ΝΑΙ	2023-05-21	19	ΝΑΙ	2023-06-07	36	ΟΧΙ	ΝΑΙ	ΠΥΟΝ	STAPHYLOCOCCUS LUGDUNENSIS															2023-08-01
	2200	26095300377	ΦΩΤΙΔΗΣ ΤΡΙΑΝΤΑΦΥΛΛΟΣ	ΑΡΡΕΝ	2023-04-26	1953-09-26	MDS	RA	ACTIVE DISEASE	ΑΛΛΟΓΕΝΗΣ	ΜΗ ΣΥΓΓΕΝΗΣ	8 / 8	ΠΕΡΙΦΕΡΙΚΟ	FLU-TREO-GRAFALON		2023-05-03	6000	217	0.63	2023	6939DKM001371300532	4,74X10^6	1,24X10^8	OXI	ΝΑΙ	2023-05-15	12	ΝΑΙ	2023-05-18	15	ΟΧΙ	ΟΧΙ																	2023-10-13
	2201	02039302332	ΜΥΤΙΛΗΝΟΣ ΕΥΑΓΓΕΛΟΣ	ΑΡΡΕΝ	2023-05-05	1993-03-02	HL	Classical	PRIM. REF. CHEMORESISTANT	ΑΥΤΟΛΟΓΗ			ΠΕΡΙΦΕΡΙΚΟ	BEAM		2023-05-11	228000	210	0.54	2023	M000723000700	4,688 Χ 10^6		ΌΧΙ	ΝΑΙ	2023-05-22	11	ΝΑΙ	2023-05-21	10	ΟΧΙ	ΟΧΙ
	2202	29127203577	ΣΑΓΟΣ ΣΤΑΜΑΤΙΟΣ	ΑΡΡΕΝ	2023-05-08	1972-07-02	AML	M2	CR1	ΑΛΛΟΓΕΝΗΣ	ΣΥΓΓΕΝΗΣ - ΑΠΛΟΤΑΥΤΟΣΗΜΗ-child	HAPLOIDENTICAL	ΠΕΡΙΦΕΡΙΚΟ	THIOTEPA-FLU-Bu HAPLO	THIOTEPA-FLU-BU-ATG-POST CY	2023-05-15	14000	125	1	2023	M000723000742	5,3 X 10^6	1,62 X 10^8	OXI	ΝΑΙ	2023-05-29	14	ΝΑΙ	2023-05-31	16	ΟΧΙ	ΟΧΙ																	2023-10-11
	2203	21046500951	ΔΑΡΤΣΗΣ ΓΕΩΡΓΙΟΣ	ΑΡΡΕΝ	2023-05-09	1965-04-21	AML	M2	CR1	ΑΛΛΟΓΕΝΗΣ	ΜΗ ΣΥΓΓΕΝΗΣ	7/8 one-way direction mismatch host versus graft	ΠΕΡΙΦΕΡΙΚΟ	FLU-TREO-GRAFALON		2023-05-16	8000	155	0.63	2023	4979GR00494080ORA28	7,1 X 10^6	1,7 X 10^8	OXI	ΝΑΙ	2023-05-31	15	ΝΑΙ	2023-06-06	21	ΟΧΙ	ΟΧΙ																	2023-10-11
	2204	13089400512	ΜΙΧΑΗΛΙΔΗΣ ΑΝΔΡΕΑΣ	ΑΡΡΕΝ	2023-05-09	1994-08-13	HL	Classical	PRIM. REF. CHEMOSENSITIVE	ΑΥΤΟΛΟΓΗ			ΠΕΡΙΦΕΡΙΚΟ	BEAM		2023-05-15	138000	173	1.33	2023	Μ000723000717	1,85 X 10^6		OXI	ΝΑΙ	2023-05-25	10	ΝΑΙ	2023-05-29	14	ΟΧΙ	ΟΧΙ																	2023-10-03
	2205	14027102491	ΔΗΜΟΝΗΣ ΙΩΑΝΝΗΣ	ΑΡΡΕΝ	2023-05-11	1971-02-14	MM		REFRACTORY PROGRESSIVE	ΚΥΤΤΑΡΙΚΗ ΘΕΡΑΠΕΙΑ			ΠΕΡΙΦΕΡΙΚΟ	FLU-CY		2023-05-15	180000	239	1.06	2023	PHE885																												2023-10-11
	2087	09080101703	ΝΤΡΙΖΙ ΝΤΕΣΠΙΝΑ	ΘΗΛΥ	2023-05-15	2001-08-09	ALL	B Ph(-)	CR2	ΑΛΛΟΓΕΝΗΣ	ΜΗ ΣΥΓΓΕΝΗΣ	10 / 10	ΠΕΡΙΦΕΡΙΚΟ	BUCY-ATG		2023-05-24	46000	140	0.45	2023	4979GR00336829ORA24	4,52 X 10^6	4,55 X 10^8	OXI	ΝΑΙ	2023-06-04	11	ΝΑΙ	2023-06-05	12	ΝΑΙ	ΝΑΙ	YΛΙΚΟ ΑΠΌ ΣΗΜ ΕΙΣΟΔΟΥ ΤΟΥ PICC	STAPHYLOCOCCUS EPIDERMIDIS															2023-08-01
	2206	10026002195	ΜΠΑΡΓΙΩΤΑΣ ΚΩΝΣΤΑΝΤΙΝΟΣ	ΑΡΡΕΝ	2023-05-16	1960-02-10	AML	Secondary	ACTIVE DISEASE	ΑΛΛΟΓΕΝΗΣ	ΜΗ ΣΥΓΓΕΝΗΣ	8 / 8	ΠΕΡΙΦΕΡΙΚΟ	BUCY-ATG		2023-05-23	9000	204	0.67	2023	4979GR00367528ORA02	7,27 X 10^6	2,16 X 10^8	OXI	ΝΑΙ	2023-06-03	11	ΝΑΙ	2023-06-10	18	ΟΧΙ																		2023-10-24
	2005	30126801288	ΚΑΛΕΝΤΖΗ ΜΟΥΜΙΝΕ	ΘΗΛΥ	2023-05-17	1968-12-30	NHL	DLBCL	PR	ΚΥΤΤΑΡΙΚΗ ΘΕΡΑΠΕΙΑ			ΠΕΡΙΦΕΡΙΚΟ	FLU-CY	YESCARTA	2023-05-22	51000	181	0.7	2023	407474542-01/9GR121832																												2023-10-11
	2207	06109903267	ΔΟΥΒΑΛΗ ΝΙΚΟΛΕΤΑ	ΘΗΛΥ	2023-05-17	1999-10-06	HL	Classical	PRIM. REF. CHEMORESISTANT	ΑΥΤΟΛΟΓΗ			ΠΕΡΙΦΕΡΙΚΟ	BEAM		2023-05-23	186000	181	0.64	2023	Μ000723000731	5,14 X 10^6		OXI	ΝΑΙ	2023-06-01	9	ΝΑΙ	2023-06-02	10	ΟΧΙ	ΟΧΙ																	2023-10-05
	2208	9035702084	ΚΟΥΤΛΗ ΠΑΡΑΣΚΕΥΗ	ΘΗΛΥ	2023-05-23	1957-03-09	AML	M4	CR1	ΑΛΛΟΓΕΝΗΣ	ΜΗ ΣΥΓΓΕΝΗΣ	10 / 10	ΠΕΡΙΦΕΡΙΚΟ	FLU-TREO-ATG		2023-05-29	330000	190	0.79	2023	4979GR00444364ORA06	10,71 X 10^6	3,21 X 10^8	OXI	ΝΑΙ	2023-06-07	9	ΝΑΙ	2023-06-09	11	ΟΧΙ	ΟΧΙ																	2023-10-23
	2209	11108600237	ΠΕΤΡΟΥ ΚΟΜΝΗΝΟΣ	ΑΡΡΕΝ	2023-05-24	1986-10-11	HL	Classical	RELAPSE CHEMOSENSITIVE	ΑΥΤΟΛΟΓΗ			ΠΕΡΙΦΕΡΙΚΟ	BEAM		2023-05-30	135000	131	0.94	2023	M000722000678	12,85 X 10^6		OXI	ΝΑΙ	2023-06-08	9	ΝΑΙ	2023-06-12	13	ΟΧΙ	ΟΧΙ																	2023-07-04
	2210	11116601755	ΜΑΒΙΔΗΣ ΠΑΝΑΓΙΩΤΗΣ	ΑΡΡΕΝ	2023-05-25	1966-11-11	NHL	DLBCL	PRIM. REF. CHEMORESISTANT	ΚΥΤΤΑΡΙΚΗ ΘΕΡΑΠΕΙΑ			ΠΕΡΙΦΕΡΙΚΟ	FLU-CY	YESCARTA	2023-05-30	163000	349	0.83	2023	498381294-01/9GR199691			OXI							ΟΧΙ	ΟΧΙ																	2023-07-03
	2211	24049900079	ΠΑΤΙΓΚΟ ΜΠΟΥΡΑΚ	ΑΡΡΕΝ	2023-05-29	24/0499	AML	M4	CR1	ΑΛΛΟΓΕΝΗΣ	ΤΑΥΤΟΣΗΜΟΣ ΑΔΕΛΦΟΣ	12/12	ΠΕΡΙΦΕΡΙΚΟ	BUCY-20h rest		2023-06-06	134000	118	0.53	2023	Μ000723000753	9,49 Χ 10^6	2,93 Χ 10^8	ΌΧΙ	ΝΑΙ	2023-06-17	11	ΝΑΙ	2023-06-17	11	ΟΧΙ	ΟΧΙ																	2023-10-31
	2212	16076603386	ΠΑΠΑΘΑΝΑΣΙΟΥ ΑΘΑΝΑΣΙΑ	ΘΗΛΥ	2023-05-29	1966-07-16	MM		VGPR	ΑΥΤΟΛΟΓΗ			ΠΕΡΙΦΕΡΙΚΟ	HDM		2023-05-31	249000	158	1.12	2023	M000722000669	4,9 X 10^6		OXI	ΝΑΙ	2023-06-11	11	ΝΑΙ	2023-06-14	14	ΟΧΙ	ΟΧΙ
	2213	06057603364	ΜΠΑΣΔΑΡΑ ΜΑΡΓΑΡΙΤΑ	ΘΗΛΥ	2023-05-30	1976-05-06	HL	Classical	PR	ΑΥΤΟΛΟΓΗ			ΠΕΡΙΦΕΡΙΚΟ	BEAM		2023-06-06	220000	189	0.74	2023	Μ000723000699	17,6 Χ 10^6		ΌΧΙ	ΝΑΙ	2023-06-15	9	ΝΑΙ	2023-06-17	11	ΟΧΙ	ΟΧΙ																	2023-10-17
	2214	28087700374	ΠΕΡΣΥΝΑΚΗΣ ΑΛΕΞΑΝΔΡΟΣ	ΑΡΡΕΝ	2023-06-01	1977-08-28	NHL	DLBCL	REFRACTORY PROGRESSIVE	ΚΥΤΤΑΡΙΚΗ ΘΕΡΑΠΕΙΑ			ΠΕΡΙΦΕΡΙΚΟ	FLU-CY	YESCARTA	2023-06-07	45000	690	0.48	2023	530954570-01/9GR608442																												2023-07-05
	2215	07085501950	ΓΕΩΡΓΙΑΔΗΣ ΑΦΤΑΝΤΙΛ	ΑΡΡΕΝ	2023-06-06	1955-08-07	MM		PR	ΑΥΤΟΛΟΓΗ			ΠΕΡΙΦΕΡΙΚΟ	HDM		2023-06-09	164000	162	0.86	2023	M000722000682	4,599 X 10^6		OXI	ΝΑΙ	2023-06-19	10	ΝΑΙ	2023-06-23	14	ΟΧΙ	ΟΧΙ																	2023-07-03
	2216	28029603322	ΧΑΝΙΩΤΑΚΗ ΜΑΡΙΑ	ΘΗΛΥ	2023-06-08	1996-02-28	HL	Classical	CR2	ΑΛΛΟΓΕΝΗΣ	ΜΗ ΣΥΓΓΕΝΗΣ	7 / 8	ΠΕΡΙΦΕΡΙΚΟ	THIOTEPA-FLU-CY-ATG	POST CY	2023-06-14	60000	168	0.47	2023	6939DKM000784289023	9,90 X 10^6	3,99 X 10^8	OXI	ΝΑΙ	2023-06-28	14	ΝΑΙ	2023-07-03	19	ΟΧΙ	ΟΧΙ																	2023-10-16
	2217	17066102249	ΜΗΤΣΑ ΘΕΟΦΑΝΗ	ΘΗΛΥ	2023-06-08	1961-06-17	MDS/MPN		ACTIVE DISEASE	ΑΛΛΟΓΕΝΗΣ	ΜΗ ΣΥΓΓΕΝΗΣ	12/12	ΠΕΡΙΦΕΡΙΚΟ	FLU-TREO-GRAFALON		2023-06-15	23000	109	0.57	2023	6939DKM001191515036	10,98 Χ 10^6	3,68 Χ 10^8	ΌΧΙ	ΝΑΙ	2023-06-25	10	ΝΑΙ	2023-06-30	15	ΟΧΙ	ΟΧΙ																	2023-10-24
	2218	04087903714	ΠΟΛΙΤΗΣ ΑΡΙΣΤΕΙΔΗΣ	ΑΡΡΕΝ	2023-06-09	1979-08-04	NHL	DLBCL	CR2	ΚΥΤΤΑΡΙΚΗ ΘΕΡΑΠΕΙΑ			ΠΕΡΙΦΕΡΙΚΟ	FLU-CY	YESCARTA	2023-06-14	111000	218	0.64	2023	105044384-01/9GR929401	0,4 -2 Χ 10^8 CAR T		OXI							ΟΧΙ	ΟΧΙ
	2219	10127102621	ΤΣΙΠΑ ΑΝΘΗ	ΘΗΛΥ	2023-06-12	1971-12-10	MM		VGPR	ΑΥΤΟΛΟΓΗ			ΠΕΡΙΦΕΡΙΚΟ	HDM		2023-06-14	208000	260	0.8	2023	Μ000722000663	2,4 Χ 10^6		OXI	ΝΑΙ	2023-06-24	10	ΝΑΙ	2023-06-27	13	ΟΧΙ	ΟΧΙ																	2023-10-16
	2220	09126803338	ΒΑΦΕΙΔΗΣ ΒΑΣΙΛΕΙΟΣ	ΑΡΡΕΝ	2023-06-13	1968-12-09	MDS	RAEB II	ACTIVE DISEASE	ΑΛΛΟΓΕΝΗΣ	ΤΑΥΤΟΣΗΜΟΣ ΑΔΕΛΦΟΣ	12/12	ΠΕΡΙΦΕΡΙΚΟ	FLU-TREO		2023-06-19	25000	184	0.81	2023	Μ000723000757 Μ000723000757	4,8 X 10^6	2,73 X 10^8	OXI	ΝΑΙ	2023-06-28	9	ΝΑΙ	2023-06-30	11	ΟΧΙ	ΟΧΙ			2023-09-28			RELAPSED DISEASE											2023-10-23
	2221	28039302212	ΚΙΟΥΣΗΣ ΝΙΚΟΛΑΟΣ	ΑΡΡΕΝ	2023-06-13	1993-03-28	AML	M5	CR2	ΑΛΛΟΓΕΝΗΣ	ΤΑΥΤΟΣΗΜΟΣ ΑΔΕΛΦΟΣ	12/12	ΠΕΡΙΦΕΡΙΚΟ	BUCY-20h rest		2023-06-21	176000	167	0.75	2023	Μ000723000760	5,14 X 10^6	4,55 X 10^8	OXI	ΝΑΙ	2023-07-05	14	ΝΑΙ	2023-07-03	12	ΟΧΙ	ΟΧΙ																	2023-10-16
	2222	20025900760	ΒΑΡΔΑΚΗ ΚΩΣΤΟΥΛΑ	ΘΗΛΥ	2023-06-14	1959-02-20	MDS	RAEB II	ACTIVE DISEASE	ΑΛΛΟΓΕΝΗΣ	ΜΗ ΣΥΓΓΕΝΗΣ	9 / 10 (8 / 8)	ΠΕΡΙΦΕΡΙΚΟ	FLU-TREO-ATG		2023-06-21	23000	171	0.68	2023	6939 WSZ0 0600 7544 617	12,86Χ10^6	2,27Χ10^8		ΝΑΙ	2023-06-30	9	ΝΑΙ	2023-07-05	14																	ΝΑΙ		2023-08-25
	2223	04026603839	ΠΟΛΥΧΡΟΝΙΔΗΣ ΒΑΣΙΛΕΙΟΣ	ΑΡΡΕΝ	2023-06-16	1966-02-04	NHL	DLBCL	RELAPSE CHEMOSENSITIVE	ΑΥΤΟΛΟΓΗ			ΠΕΡΙΦΕΡΙΚΟ	BEAM		2023-06-22	122000	264	1.31	2023	M000723000746	6,03 Χ 10^6		ΌΧΙ	ΝΑΙ	2023-07-02	10	ΝΑΙ	2023-07-02	10	ΝΑΙ	ΝΑΙ	ΑΙΜΑ	Staphylococcus hominis ssp
	2224	09088202305	ΔΑΛΑ ΜΑΡΙΑ	ΘΗΛΥ	2023-06-19	1982-08-09	HL	Classical	PRIM. REF. CHEMORESISTANT	ΑΥΤΟΛΟΓΗ			ΠΕΡΙΦΕΡΙΚΟ	BEAM		2023-06-26	168000	171	0.72	2023	M000723000713	3,24 X 10^6		OXI	ΝΑΙ	2023-07-06	10	ΝΑΙ	2023-07-10	14	ΟΧΙ	ΟΧΙ																	2023-10-24
	2225	28039201596	ΚΟΥΡΕΑΣ ΙΩΑΝΝΗΣ	ΑΡΡΕΝ	2023-06-26	1992-03-28	HL	Classical	PR	ΑΥΤΟΛΟΓΗ			ΠΕΡΙΦΕΡΙΚΟ	BEAM		2023-07-03	181000	111	0.93	2023	Μ000723000752	6,579 Χ 10^6		OXI	ΝΑΙ	2023-07-13	10	ΝΑΙ	2023-07-17	14	ΟΧΙ	ΟΧΙ
	2226	0	ΧΑΤΖΑΚΟΣ ΔΗΜΟΚΡΙΤΟΣ	ΑΡΡΕΝ	2023-06-28	1980-01-12	MDS		ACTIVE DISEASE	ΑΛΛΟΓΕΝΗΣ	ΜΗ ΣΥΓΓΕΝΗΣ	7/8 one-way direction mismatch host versus graft	ΠΕΡΙΦΕΡΙΚΟ	FLU-TREO-GRAFALON		2023-07-06	9000	156	0.68	2023	4987 0000 0011 3349 306	10,7 X 10^6	2,93 X 10^8	OXI	ΝΑΙ	2023-07-17	11	ΝΑΙ	2023-07-27	21	ΟΧΙ	ΝΑΙ	ΠΡΩΚΤΙΚΟ ΕΠΙΧΡΙΣΜΑ	ENTEROCOCCUS FAECALIS															2023-10-16
	2228	08106905053	ΑΛΗ ΡΙΤΒΑΝ	ΑΡΡΕΝ	2023-06-30	1969-10-08	AML	M1	CR1	ΑΛΛΟΓΕΝΗΣ	ΤΑΥΤΟΣΗΜΟΣ ΑΔΕΛΦΟΣ	10 / 10	ΠΕΡΙΦΕΡΙΚΟ	FLU-TREO		6/7/2023, 07/07/23	117000	136	0.56	2023	M000723000767, M000723000768	5,06 X 10^6	4,73 X 10^8	OXI	ΝΑΙ	2023-07-16	10	ΝΑΙ	2023-07-19	13	ΟΧΙ	ΝΑΙ	ΚΟΠΡΑΝΑ	KLEBSIELLA PNEUMONIAE
	2229	26056804261	XATZHEΜΜΑΝΟΥΗΛ ΑΙΚΑΤΕΡΙΝΗ	ΘΗΛΥ	2023-06-30	2605/68	MM		CR1	ΑΥΤΟΛΟΓΗ			ΠΕΡΙΦΕΡΙΚΟ	HDM		2023-07-03	147000	248	0.73	2023	M000723000708	5,09 X 10^6		OXI	ΝΑΙ	2023-07-12	9	ΝΑΙ	2023-07-11	8	ΟΧΙ	ΟΧΙ
	2230	10076901684	ΤΡΟΣΙΔΟΥ ΕΛΙΣΑΒΕΤ	ΘΗΛΥ	2023-07-03	1969-07-11	NHL	Mantle cell	CR1	ΑΥΤΟΛΟΓΗ			ΠΕΡΙΦΕΡΙΚΟ	BEAM		2023-07-10	109000	167	0.8	2023	M000723000740	2,499 Χ 10^6		ΌΧΙ	ΝΑΙ	2023-07-20	10	ΝΑΙ	2023-07-31	21	ΟΧΙ	ΝΑΙ	ΟΥΡΑ, ΜΟΣΧΕΥΜΑ	Ε.COLI, KLEBSIELLA PNEUMONIAE ΣΤΑ ΟΥΡΑ, STAPHYLOCOCCUS EPIDERMIDIS ΣΤΟΝ 1ο ΑΣΚΟ ΤΟΥ ΜΟΣΧΕΥΜΑΤΟΣ															2023-10-11
	2231	06078701056	ΚΕΛΕΠΟΥΡΗΣ ΜΙΛΤΙΑΔΗΣ	ΑΡΡΕΝ	2023-07-04	1987-07-06	NHL	Mantle cell	CR1	ΑΥΤΟΛΟΓΗ			ΠΕΡΙΦΕΡΙΚΟ	BEAM		2023-07-10	224000	158	0.95	2023	Μ000723000756	7,49 X 10^6		OXI	ΝΑΙ	2023-07-21	11	ΝΑΙ	2023-07-21	11	ΟΧΙ	ΟΧΙ
	2232	27107803200	ΜΑΣΤΡΟΓΙΑΝΝΙΔΟΥ ΠΑΝΑΓΙΩΤΑ	ΘΗΛΥ	2023-07-07	1978-10-27	HL	Classical	RELAPSE CHEMOSENSITIVE	ΑΥΤΟΛΟΓΗ			ΠΕΡΙΦΕΡΙΚΟ	BEAM		2023-07-13	226000	264	0.54	2023	M000723000751	9,42 X 10^6		OXI	ΝΑΙ	2023-07-23	10	ΝΑΙ	2023-07-24	11	ΟΧΙ	ΟΧΙ
	2233	29117104512	ΤΣΟΚΑΣ ΝΙΚΟΛΑΟΣ	ΑΡΡΕΝ	2023-07-07	1971-11-29	NHL	DLBCL	PRIM. REF. CHEMORESISTANT	ΚΥΤΤΑΡΙΚΗ ΘΕΡΑΠΕΙΑ			ΠΕΡΙΦΕΡΙΚΟ	FLU-CY	ΥΕSCARTA	2023-07-13	113000	211	0.47	2023	226190513-02/9GR172947	0,4-2 Χ 10^8 CAR T		OXI							ΝΑΙ	ΝΑΙ	ΑΙΜΑ	ACINETOBACTER IWOFFII															2023-10-16
	2227	02015406503	ΡΙΖΟΥ ΣΟΦΙΑ	ΘΗΛΥ	2023-06-29	1954-01-02	NHL	DLBCL	RELAPSE CHEMORESISTANT	ΚΥΤΤΑΡΙΚΗ ΘΕΡΑΠΕΙΑ			ΠΕΡΙΦΕΡΙΚΟ	FLU-CY	YESCARTA	2023-07-04	135000	264	0.74	2023	119763939-01/ 9GR534076	0,4-2 Χ 10^8 CAR T									ΝΑΙ	ΝΑΙ	ΑΙΜΑ	STAPHYLOCOCCUS EPIDERMIDIS															2023-10-24
	2238	13019201543	ΓΚΟΤΣΗ ΚΑΛΛΙΟΠΗ	ΘΗΛΥ	2023-07-10	1992-01-13	HL	Classical	PR	ΑΥΤΟΛΟΓΗ				BEAM	BICNU,MELPHALAN	2023-07-19	280000	169	0.34	2023	M000721000495	14,1 X 10^6		NAI	ΝΑΙ	2023-07-29	10	ΝΑΙ	2023-08-04	16	ΟΧΙ	ΟΧΙ
	2234	21026002275	ΜΕΝΕΞΕΣ ΝΙΚΟΛΑΟΣ	ΑΡΡΕΝ	2023-07-11	1960-02-21	MF		ACTIVE DISEASE	ΑΛΛΟΓΕΝΗΣ	ΜΗ ΣΥΓΓΕΝΗΣ	10/10 11/12	ΠΕΡΙΦΕΡΙΚΟ	FLU-TREO-GRAFALON		2023-07-18	2000	892	0.75	2023	7414DKM000633834612	5,59 X 10^6	1,33 X 10^8	OXI	ΝΑΙ	2023-07-28	10	ΝΑΙ	2023-08-04	17	ΝΑΙ	ΝΑΙ	ΑΙΜΑ	STAPHYLOCOCCUS EPIDERMIDIS															2023-10-16
	2235	19064800592	ΜΠΟΥΖΑΚΗΣ ΚΩΝΣΤΑΝΤΙΝΟΣ	ΑΡΡΕΝ	2023-07-12	1948-06-20	NHL	DLBCL	PR	ΚΥΤΤΑΡΙΚΗ ΘΕΡΑΠΕΙΑ			ΠΕΡΙΦΕΡΙΚΟ	FLU-CY	YESCARTA	2023-07-17	91000	275	0.96	2023	606776898-01/9GR206147	0,4-2 X 10^8 CAR T		OXI							ΝΑΙ	ΝΑΙ	AIMA	PSEUDOMONAS AERUGINOSA															2023-10-16
	2236	02076204888	ΓΡΙΑΤΣΙΑΝΟΥ ΠΗΝΕΛΟΠΗ	ΘΗΛΥ	2023-07-13	1962-07-02	AML	M2	CR1	ΑΛΛΟΓΕΝΗΣ	ΜΗ ΣΥΓΓΕΝΗΣ	10 / 10	ΠΕΡΙΦΕΡΙΚΟ	FLU-TREO-GRAFALON		2023-07-20	9000	204	0.51	2023	4979 GR00 4121 73OR A32	5,14 Χ 10^6	2,69 Χ 10^8	ΌΧΙ	ΝΑΙ	2023-08-04	15	ΝΑΙ	2023-08-16	27	ΟΧΙ	ΟΧΙ																	2023-10-17
	2237	01016107490	ΓΕΩΡΓΙΟΥ ΑΠΟΣΤΟΛΟΣ	ΑΡΡΕΝ	2023-07-14	1961-01-01	MM		PR	ΑΥΤΟΛΟΓΗ			ΠΕΡΙΦΕΡΙΚΟ	HDM		2023-07-17	96000	154	0.83	2023	Μ000722000652	4,300 Χ 10^6		ΌΧΙ	ΝΑΙ	2023-07-28	11	ΝΑΙ	2023-07-31	14	ΟΧΙ	ΟΧΙ
	2239	18108800238	ΚΑΚΑΡΩΝΑΣ ΑΛΕΞΑΝΔΡΟΣ	ΑΡΡΕΝ	2023-07-18	1988-10-18	Other			ΑΛΛΟΓΕΝΗΣ	ΜΗ ΣΥΓΓΕΝΗΣ	8 / 8	ΠΕΡΙΦΕΡΙΚΟ	FLU-MEL-ATG		2023-07-24	108000	100	0.67	2023	4979 GR00 3644 42ORA01	6,21 Χ 10^6	2,6 Χ 10^8	ΌΧΙ	ΝΑΙ	2023-08-04	11	ΟΧΙ			ΝΑΙ	ΝΑΙ	AIMA BAL	STAPHYLOCOCCUS CONEG PSEUDOMONAS AERUGINOSA															2023-10-24
	2240	21059900106	ΔΗΜΗΤΡΙΑΔΟΥ ΕΛΕΥΘΕΡΙΑ	ΘΗΛΥ	2023-07-25	1999-05-21	ALL	B Ph(-)	ACTIVE DISEASE	ΚΥΤΤΑΡΙΚΗ ΘΕΡΑΠΕΙΑ				FLU-CY	KYMRIAH	2023-07-31	139000	256	0.56	2023	NTR3F4P, 2 ΑΣΚΟΙ	2,3 Χ 10^8 CAR T									ΝΑΙ	ΝΑΙ	AIMA	STAPHYLOCOCCUS EPIDERMIDIS.															2023-10-16
	2241	02076204888	ΚΩΝΣΤΑ ΚΩΝΣΤΑΝΤΙΝΑ	ΘΗΛΥ	2023-07-26	1958-07-26	AML	M4	CR1, MRD+	ΑΛΛΟΓΕΝΗΣ	ΜΗ ΣΥΓΓΕΝΗΣ	12/12	ΠΕΡΙΦΕΡΙΚΟ	FLU-TREO-GRAFALON		2023-08-02	2000	335	0.54	2023	3.553e+18	9,26 X 10^6	3,63 X 10^8	OXI	ΝΑΙ	2023-08-15	13	ΝΑΙ	2023-08-18	16	ΟΧΙ	ΟΧΙ																	2023-10-24
	2242	24027404474	ΔΕΣΠΟΤΟΠΟΥΛΟΣ ΣΤΕΦΑΝΟΣ	ΑΡΡΕΝ	2023-08-16	1974-02-24	NHL	ΚΝΣ	PR	ΑΥΤΟΛΟΓΗ			ΠΕΡΙΦΕΡΙΚΟ	Other	R-BCNU-THIOTEPA	2023-08-23	198000	204	0.6	2023	M000723000762	3,7 X 10^6		OXI	ΝΑΙ	2023-09-03	11
	2243	25049501486	ΜΠΕΛΗΤΑΣΙΟΥ ΠΑΣΧΑΛΙΝΑ ΑΝΑΣΤΑΣΙΑ	ΘΗΛΥ	2023-08-16	1995-04-25	HL	Classical	PR	ΑΥΤΟΛΟΓΗ			ΠΕΡΙΦΕΡΙΚΟ	BEAM		2023-08-23	124000	272	0.56	2023	M000723000749	5,29 X 10^6		OXI	ΝΑΙ	2023-09-01	9	ΝΑΙ			ΟΧΙ	ΝΑΙ	OYΡΑ	E.COLI
	2244	10129702972	ΜΠΑΣΙΟΣ ΑΛΕΞΑΝΔΡΟΣ	ΑΡΡΕΝ	2023-08-21	1997-12-10	ALL	Ph(+)		ΑΛΛΟΓΕΝΗΣ	ΣΥΓΓΕΝΗΣ - ΑΠΛΟΤΑΥΤΟΣΗΜΗ-maternal		ΠΕΡΙΦΕΡΙΚΟ			29/8/2023 ΚΑΙ 30/8/2023				2023	Μ000723000788 Μ000723000789	5,49 X 10^6	4,14 X 10^8	OXI	ΝΑΙ			ΝΑΙ																					2023-10-24
	2239	18108800238	ΚΑΚΑΡΩΝΑΣ ΑΛΕΞΑΝΔΡΟΣ	ΑΡΡΕΝ	2023-07-18	1988-10-18	Other	ΣΥΣΤΗΜΑΤΙΚΗ ΜΑΣΤΟΚΥΤΤΑΡΩΣΗ		ΑΛΛΟΓΕΝΗΣ	ΜΗ ΣΥΓΓΕΝΗΣ		ΠΕΡΙΦΕΡΙΚΟ							2023				OXI	ΝΑΙ																								2023-10-11
	2245	13016101555	ΤΣΟΡΜΠΑΣ ΑΘΑΝΑΣΙΟΣ	ΑΡΡΕΝ	2023-08-25	1961-01-13	AML			ΑΛΛΟΓΕΝΗΣ	ΣΥΓΓΕΝΗΣ - ΑΠΛΟΤΑΥΤΟΣΗΜΗ-child		ΠΕΡΙΦΕΡΙΚΟ			31/8/2023 ΚΑΙ 1/9/2023	54000	285	0.52	2023	Μ000723000792 Μ000723000793	5,42 Χ 10^6	4,9 Χ 10^8	OXI	ΝΑΙ			ΝΑΙ																					2023-10-24
	2246	15039202260	ΤΖΕΒΕΛΕΚΟΥ ΧΑΡΙΚΛΕΙΑ	ΘΗΛΥ	2023-08-25	1992-03-15	HL			ΑΛΛΟΓΕΝΗΣ	ΜΗ ΣΥΓΓΕΝΗΣ		ΠΕΡΙΦΕΡΙΚΟ			2023-08-31	56000	207	0.62	2023	Μ000723000791	11,7 Χ 10^6	2,58 Χ 10^8	OXI	ΝΑΙ			ΝΑΙ																					2023-10-20
	2247	24027504463	ΜΙΧΑΙΛΙΔΗΣ ΑΟΥΡΟΡΑ	ΘΗΛΥ	2023-08-28	1975-02-24	ALL	Ph(+)		ΑΛΛΟΓΕΝΗΣ	ΜΗ ΣΥΓΓΕΝΗΣ		ΠΕΡΙΦΕΡΙΚΟ			2023-09-07	19000	233	0.4	2023	6939DKM0012749664409	7,38 Χ 10^6	2,23 Χ 10^8	OXI	ΝΑΙ			ΝΑΙ																					2023-10-11
	2248	23078202431	ΡΟΥΜΠΙΕΣ ΑΘΑΝΑΣΙΟΣ	ΑΡΡΕΝ	2023-08-28	1982-07-23	HL	Classical		ΑΥΤΟΛΟΓΗ			ΠΕΡΙΦΕΡΙΚΟ	BEAM		2023-09-04	115000	168	1.04	2023				OXI	ΝΑΙ	2023-09-13	9	ΝΑΙ																					2023-10-23
	2181	26038601139	ΠΙΤΣΙΛΚΑΣ ΒΑΣΙΛΕΙΟΣ	ΑΡΡΕΝ	2023-09-01	1986-03-26	HL	Classical		ΑΥΤΟΛΟΓΗ			ΠΕΡΙΦΕΡΙΚΟ	BEAM		2023-09-07	141000	150	0.94	2023				OXI	ΝΑΙ	2023-09-18	11	ΝΑΙ																					2023-10-18
	2249	ΚΥΠΡΟΣ	ΠΑΡΛΑΤΑ ΔΕΣΠΟΙΝΑ	ΘΗΛΥ	2023-09-05	1984-01-27	Autoimmune	ΣΚΛΗΡΟΔΕΡΜΑ		ΑΥΤΟΛΟΓΗ			ΠΕΡΙΦΕΡΙΚΟ	CY-ATG ΣΚΛΗΡΟΔΕΡΜΑ		2023-09-12	89000	165	0.54	2023				OXI	ΝΑΙ	2023-09-21	9	ΝΑΙ																					2023-10-20
	2250	22046002204	ΜΟΥΡΑΤΟΓΛΟΥ ΔΕΣΠΟΙΝΑ	ΘΗΛΥ	2023-09-05	1960-04-22	MM			ΑΥΤΟΛΟΓΗ			ΠΕΡΙΦΕΡΙΚΟ	HDM		2023-09-07	166000	161	1.03	2023				OXI	ΝΑΙ	2023-09-18	11	ΝΑΙ
	2251	14046402914	ΔΙΔΑΣΚΑΛΟΥ ΓΕΩΡΓΙΟΣ	ΑΡΡΕΝ	2023-09-06	1964-04-14	HL	Classical		ΑΥΤΟΛΟΓΗ			ΠΕΡΙΦΕΡΙΚΟ	BEAM		2023-09-12	163000	214	0.86	2023				OXI	ΝΑΙ			ΝΑΙ
	2252	01045803838	ΣΠΑΝΔΩΝΙΔΗΣ ΔΗΜΗΤΡΙΟΣ	ΑΡΡΕΝ	2023-09-06	1958-04-01	MM			ΑΥΤΟΛΟΓΗ			ΠΕΡΙΦΕΡΙΚΟ	HDM		2023-09-08	263000	201	1.28	2023				OXI	ΝΑΙ			ΝΑΙ																					2023-10-16
	2253	08037604009	ΠΑΣΧΑΛΙΔΟΥ ΕΙΡΗΝΗ	ΘΗΛΥ	2023-09-07	1976-03-08	AML		CR1, MRD+	ΑΛΛΟΓΕΝΗΣ	ΜΗ ΣΥΓΓΕΝΗΣ	7 / 8	ΠΕΡΙΦΕΡΙΚΟ	FLU-TREO-GRAFALON		2023-09-14	5000	233	0.4	2023	5.117e+18	6,61 Χ 10^6	1,23 Χ 10^8	OXI				ΝΑΙ																					2023-10-16
		16040400299	ΝΑΤΣΙΟΥΛΑΣ ΘΕΟΔΩΡΟΣ	ΑΡΡΕΝ	2023-09-14	2004-04-16	HL	Classical		ΑΥΤΟΛΟΓΗ			ΠΕΡΙΦΕΡΙΚΟ	BEAM		2023-09-20	246000	198	0.71	2023		5,16 Χ 10^6		OXI	ΝΑΙ			ΝΑΙ																					2023-10-24
	2254	10018601053	ΚΑΣΣΑΠΑΚΗΣ ΧΡΗΣΤΟΣ	ΑΡΡΕΝ	2023-09-18	1986-01-10	AML		CR1	ΑΛΛΟΓΕΝΗΣ	ΜΗ ΣΥΓΓΕΝΗΣ	7/8 one-way direction mismatch host versus graft	ΠΕΡΙΦΕΡΙΚΟ	BUCY	GRAFALON	2023-09-26	15000	291	0.68	2023	4979GR00494295ORA10	9,94 Χ 10^6	1,70 Χ 10^8	OXI	ΝΑΙ																								2023-10-16
	2255	01046504575	ΓΡΗΓΟΡΙΟΥ ΝΙΚΟΛΑΟΣ	ΑΡΡΕΝ	2023-09-19	1965-04-01	AML		ACTIVE DISEASE	ΑΛΛΟΓΕΝΗΣ	ΤΑΥΤΟΣΗΜΟΣ ΑΔΕΛΦΟΣ		ΠΕΡΙΦΕΡΙΚΟ	FLU-TREO		2023-09-26	208000	170	0.62	2023	Μ000723000804	5,29 Χ 10^6	2,99 Χ 10^8	OXI	ΝΑΙ																								2023-10-12
	2256	04047804135	ΠΑΡΑΣΤΑΤΙΔΗΣ ΠΑΝΑΓΙΩΤΗΣ	ΑΡΡΕΝ	2023-09-21	1978-04-04	HL	Classical		ΑΥΤΟΛΟΓΗ			ΠΕΡΙΦΕΡΙΚΟ	BEAM		2023-09-27	191000	228	1.35	2023	Μ000723000776	13,81 Χ 10^6		OXI	ΝΑΙ																								2023-10-23
	2257	07106200418	ΚΑΡΥΔΑΚΗΣ ΚΩΝ/ΝΟΣ	ΑΡΡΕΝ	2023-09-22	1986-10-07	NHL	Mantle cell		ΑΥΤΟΛΟΓΗ			ΠΕΡΙΦΕΡΙΚΟ	BEAM		2023-09-28	160000	204	1.07	2023	Μ000723000779	6,33 Χ 10^6		OXI	ΝΑΙ																								2023-10-23
	2258	26115502358	ΑΝΤΩΝΙΟΥ ΜΙΧΑΗΛ	ΑΡΡΕΝ	2023-09-22	1955-11-26	AML	AML with dysplastic features		ΑΛΛΟΓΕΝΗΣ	ΜΗ ΣΥΓΓΕΝΗΣ	10 / 10	ΠΕΡΙΦΕΡΙΚΟ	Other	FLAMSA-RIC	2023-10-05				2023				OXI	ΝΑΙ
	2259	17077601387	ΦΑΧΟΥΡΙΔΟΥ ΣΤΕΛΛΑ	ΘΗΛΥ	2023-09-29	1976-07-17	CLL	Richter	CR1	ΑΛΛΟΓΕΝΗΣ	ΤΑΥΤΟΣΗΜΟΣ ΑΔΕΛΦΟΣ		ΠΕΡΙΦΕΡΙΚΟ	FLU-CY		5/10/2023 ΚΑΙ 6/10/2023				2023	Μ000723000810 ΚΑΙ Μ000723000811	6.61	3.28	OXI	ΝΑΙ	2023-10-15	15	ΝΑΙ										CR	II										2023-10-19
	2260	18045402478	ΤΣΙΦΛΙΤΖΗΣ ΣΤΕΦΑΝΟΣ	ΑΡΡΕΝ	2023-10-02	1945-04-18	ALL	B Ph(-)	CR2	ΑΛΛΟΓΕΝΗΣ	ΜΗ ΣΥΓΓΕΝΗΣ	10 / 10	ΠΕΡΙΦΕΡΙΚΟ			2023-10-09				2023				OXI	ΝΑΙ																								2023-10-14
	2261	05070401335	ΣΑΡΙΜΠΑΛΙΔΗΣ ΑΝΤΩΝΙΟΣ	ΑΡΡΕΝ	2023-10-02	2004-07-05	ALL			ΑΛΛΟΓΕΝΗΣ			ΠΕΡΙΦΕΡΙΚΟ			2023-10-09				2023				OXI	ΝΑΙ
	2262	25016404946	ΤΖΕΛΙΝΗ ΠΗΝΕΛΟΠΗ	ΘΗΛΥ		1964-01-25	HL			ΑΥΤΟΛΟΓΗ			ΠΕΡΙΦΕΡΙΚΟ							2023				OXI	ΝΑΙ
	2263	18107000129	ΛΙΤΟΒΟΛΗ ΣΤΑΥΡΟΥΛΑ	ΘΗΛΥ		1970-10-18	MM			ΑΥΤΟΛΟΓΗ			ΠΕΡΙΦΕΡΙΚΟ							2023				OXI	ΝΑΙ
	2264	13087401850	ΤΚΑΤΣΕΝΚΟ ΒΛΑΔΙΜΗΡΟΣ	ΑΡΡΕΝ	2023-10-11	1974-08-13	AML		CR1	ΑΛΛΟΓΕΝΗΣ	ΜΗ ΣΥΓΓΕΝΗΣ	10 / 10	ΠΕΡΙΦΕΡΙΚΟ	FLU-TREO-ATG		2023-10-18	96000	133	0.87	2023	6939LSA000500330912	4.44	0.66	OXI	ΝΑΙ	2023-10-27	9	ΝΑΙ	2023-10-27	9																			2023-11-15
	2265	09115703374	ΔΙΑΜΑΝΤΑΡΑΣ ΔΙΑΜΑΝΤΗΣ	ΑΡΡΕΝ	2023-10-19	1957-11-09	AML		aCTIVE DISEASE	ΑΛΛΟΓΕΝΗΣ	ΜΗ ΣΥΓΓΕΝΗΣ	12/12	ΠΕΡΙΦΕΡΙΚΟ	FLU-TREO-ATG		2023-10-26	5000	230	0.69	2023				OXI	ΝΑΙ
	2266	26057602828	ΓΕΛΒΕΡΑΔΗ ΔΗΜΗΤΡΑ	ΘΗΛΥ	2023-10-19	1976-05-26	HL	Classical	CR2	ΑΥΤΟΛΟΓΗ			ΠΕΡΙΦΕΡΙΚΟ	BEAM		2023-10-25	296000	277	0.65	2023		3.8		oxi	ΝΑΙ																								2023-11-15
	2267	10026501873	ΤΣΙΛΗΣ ΓΡΗΓΟΡΙΟΣ	ΑΡΡΕΝ	2023-10-23	1965-02-10	MDS/MPN	CMML-2	CR1	ΑΛΛΟΓΕΝΗΣ	ΜΗ ΣΥΓΓΕΝΗΣ	12/12	ΠΕΡΙΦΕΡΙΚΟ	FLU-TREO-ATG		2023-10-30	208000	273	1.17	2023				OXI	ΝΑΙ
	2269	15127001442	ΠΑΠΑΔΟΠΟΥΛΟΥ ΣΟΦΙΑ	ΘΗΛΥ	2023-10-25	1970-12-15	AML		CR1, MRD+	ΑΛΛΟΓΕΝΗΣ	ΤΑΥΤΟΣΗΜΟΣ ΑΔΕΛΦΟΣ		ΠΕΡΙΦΕΡΙΚΟ	FLU-TREO		2023-11-01	129000	150	0.76	2023				OXI	ΝΑΙ
	2268	06016600691	ΤΑΣΕΛΛΑΡΙ ΤΖΑΝΙ	ΑΡΡΕΝ	2023-10-24	1966-01-06	NHL	Mantle cell	REFRACTORY	ΚΥΤΤΑΡΙΚΗ ΘΕΡΑΠΕΙΑ				FLU-CY	TECARTUS	2023-10-30				2023				OXI
	2270	13015103677	ΚΑΡΑΒΑΣΙΛΕΙΟΥ ΣΑΒΒΑΣ	ΑΡΡΕΝ		1951-01-13	NHL	DLBCL		ΑΥΤΟΛΟΓΗ			ΠΕΡΙΦΕΡΙΚΟ	BEAM						2023				OXI	ΝΑΙ
	2271	28018104282	ΔΡΟΥΓΚΑ ΣΟΦΙΑ	ΘΗΛΥ		1981-01-28	HL			ΑΥΤΟΛΟΓΗ			ΠΕΡΙΦΕΡΙΚΟ	BEAM						2023				OXI	ΝΑΙ
	2273	13056400644	ΠΑΠΑΕΥΣΤΑΘΙΟΥ ΣΟΦΙΑ	ΘΗΛΥ	2023-11-01	1964-05-13	MDS	RAEB I		ΑΛΛΟΓΕΝΗΣ	ΤΑΥΤΟΣΗΜΟΣ ΑΔΕΛΦΟΣ		ΠΕΡΙΦΕΡΙΚΟ	FLU-TREO		2023-11-07	116000	244	0.86	2023	Μ000723000828	4.97	2.72	OXI	ΝΑΙ
	2272	02056203439	ΚΑΚΑΡΩΝΗΣ ΓΕΩΡΓΙΟΣ	ΑΡΡΕΝ			NHL	DLBCL		ΑΥΤΟΛΟΓΗ			ΠΕΡΙΦΕΡΙΚΟ	BEAM						2023				OXI	ΝΑΙ
	2274	21106800093	ΣΩΤΗΡΕΛΗΣ ΠΑΝΑΓΙΩΤΗΣ	ΑΡΡΕΝ	2023-11-02	1968-10-21	CLL		PR	ΑΛΛΟΓΕΝΗΣ	ΤΑΥΤΟΣΗΜΟΣ ΑΔΕΛΦΟΣ		ΠΕΡΙΦΕΡΙΚΟ	FLU-CY		9/11/2023 KAI 10/11/2023	124000	182	0.85	2023				OXI	ΝΑΙ
	2275	09106203475	ΦΙΛΙΠΠΟΥ ΛΑΖΑΡΟΣ	ΑΡΡΕΝ	2023-11-02	1962-10-09	Μυελοίνωση	Ιδιοπαθής	ACTIVE DISEASE	ΑΛΛΟΓΕΝΗΣ	ΤΑΥΤΟΣΗΜΟΣ ΑΔΕΛΦΟΣ		ΠΕΡΙΦΕΡΙΚΟ	FLU-TREO		8/11/2023 KAI 9/11/2023	60000	623	1.01	2023				OXI	ΝΑΙ
		25065701846	ΒΥΖΑ ΟΛΥΜΠΙΑ	ΘΗΛΥ	2023-11-07	2023-06-25	NHL	DLBCL	CR1	ΑΥΤΟΛΟΓΗ			ΠΕΡΙΦΕΡΙΚΟ	BEAM		2023-11-13				2023		1.66		OXI
		ΚΥΠΡΟΣ	ΣΕΡΑΦΕΙΜ ΠΡΟΚΟΠΗΣ	ΑΡΡΕΝ	2023-11-09	1995-02-13	ALL	Ph(+)	CR1	ΑΛΛΟΓΕΝΗΣ	ΣΥΓΓΕΝΗΣ - ΑΠΛΟΤΑΥΤΟΣΗΜΗ-maternal		ΠΕΡΙΦΕΡΙΚΟ	THIOTEPA-FLU-BU (POST-CY)		15/11/2023 KAI 16/11/2023	164000	160	0.68	2023	Μ000723000834 KAI Μ000723000835			OXI
		09036503176	ΠΑΠΑΚΩΣΤΑΣ ΔΗΜΗΤΡΙΟΣ	ΑΡΡΕΝ	2023-11-16	1965-03-09	AML		CR2	ΑΛΛΟΓΕΝΗΣ			ΠΕΡΙΦΕΡΙΚΟ	FLU-TREO		2023-11-22				2023				OXI
		15066503598	ΑΡΒΑΝΙΤΙΔΗΣ ΠΑΝΑΓΙΩΤΗΣ	ΑΡΡΕΝ	2023-11-16	1965-06-15	NHL	Mantle cell	REFRACTORY	ΚΥΤΤΑΡΙΚΗ ΘΕΡΑΠΕΙΑ				FLU-CY	TECARTUS	2023-11-21				2023				OXI
		22030602639	ΓΕΩΡΓΑΚΑΣ ΧΡΗΣΤΟΣ	ΑΡΡΕΝ	2023-11-20		HL	Non Classical	PR	ΑΥΤΟΛΟΓΗ			ΠΕΡΙΦΕΡΙΚΟ	BEAM		2023-11-27				2023
		30097503798	ΜΠΙΚΗΡΟΠΟΥΛΟΣ ΚΩΝΣΤΑΝΤΙΝΟΣ	ΑΡΡΕΝ	2023-11-20		MM			ΑΥΤΟΛΟΓΗ			ΠΕΡΙΦΕΡΙΚΟ	HDM		2023-11-22				2023				OXI
		15075200632	ΜΑΝΟΣ ΣΤΕΡΓΙΟΣ	ΑΡΡΕΝ	2023-11-21		MM			ΑΥΤΟΛΟΓΗ			ΠΕΡΙΦΕΡΙΚΟ	HDM		2023-11-23				2023				OXI
		22096202753	ΜΟΥΡΑΤΙΔΗΣ ΣΤΑΥΡΟΣ	ΑΡΡΕΝ	2023-11-21		MM			ΑΥΤΟΛΟΓΗ			ΠΕΡΙΦΕΡΙΚΟ	HDM		2023-11-23				2023				OXI
	2012		ΡΟΥΜΠΑΚΗΣ ΝΙΚΟΛΑΟΣ
	2014		ΚΟΥΛΙΟΠΟΥΛΟΥ ΒΑΪΑ
	2018		ΔΑΦΝΟΜΗΛΗΣ ΓΕΩΡΓΙΟΣ
	2019		ΔΑΒΗ ΑΙΚΑΤΕΡΙΝΗ
	2020		ΚΟΥΡΟΥΠΕΤΡΟΥ ΙΦΙΓΕΝΕΙΑ
	2021		ΑΝΑΓΝΩΣΤΑΚΗ ΝΙΚΗ
	2024		ΑΚΑΣΗ ΕΥΦΡΟΣΥΝΗ
	2023		ΟΙΚΟΝΟΜΟΥ ΣΤΑΥΡΟΣ
	2022		ΠΕΡΧΑΝΙΔΗΣ ΚΩΝΣΤΑΝΤΙΝΟΣ
			ΓΕΩΡΓΙΑΔΟΥ ΔΗΜΗΤΡΑ							ΚΥΤΤΑΡΙΚΗ						2023-04-19				2023
		21026002275	ΜΕΝΕΞΕΣ ΝΙΚΟΛΑΟΣ	ΑΡΡΕΝ	2023-07-11	1960-02-21	MF		ACTIVE DISEASE	ΑΛΛΟΓΕΝΗΣ	ΜΗ ΣΥΓΓΕΝΗΣ	10/10 11/12	ΠΕΡΙΦΕΡΙΚΟ	FLU-TREO-GRAFALON		2023-07-18				2023	7414DKM000633834612
			ΡΙΖΟΥ ΣΟΦΙΑ
			ΑΛΗ ΡΙΤΒΑΝ
			ΚΕΛΕΠΟΥΡΗΣ ΜΙΛΤΙΑΔΗΣ
			ΤΡΟΣΙΔΟΥ ΕΛΙΣΑΒΕΤ
			ΜΑΣΤΡΟΓΙΑΝΝΙΔΟΥ ΠΑΝΑΓΙΩΤΑ
[truncated: 5 more columns]

## Sheet: Data
Patient Nr.	Gender	Age	Disease	DF	DT	HLA	GS	CR	PLT	LDH	Crea	CD34	NEUT	PLAT	aGVHD	cGVHD	sMAL	DRI	Survival
1	2	41	3	1	1	1	1	1	174	249	2.86	6.46	1	1	1	1	2	1	2
2	1	43	2	1	2	2	1	1	94	250	1.5	4.12	1	1	2	1	2	0	1
3	1	27	3	1	2	2	1	1	142	295	1.25	5.38	1	1	1	1	2	0	1
4	1	57	3	1	2	2	1	1	90	249	2.83	7.22	1	1	2	1	2	0	1
5	2	22	2	1	2	2	1	1	30	250	2.52	8.45	1	1	2	2	2	0	1
6	1	34	2	1	1	1	1	1	120	295	2.83	4	1	1	2	1	2	0	1
7	1	22	3	1	1	1	2	1	100	249	2.77	2.44	1	2	2	2	2	1	1
8	2	17	1	1	2	2	1	1	111	250	2.58	4.29	1	1	2	1	2	2	1
9	1	22	2	1	2	2	1	1	8	295	2.66	9.82	1	1	2	2	2	1	1
10	1	33	2	1	2	2	1	2	112	249	2.62	12.5	1	1	2	2	2	2	2
11	2	53	1	1	1	1	2	1	182	250	1.13	2.9	1	1	2	2	2	0	1
12	1	45	3	1	1	1	1	1	17	295	2.51	7.28	1	1	2	2	2	1	2
13	2	47	2	1	2	1	1	1	59	295	2.55	8.96	1	1	2	2	2	2	2
14	1	47	2	1	1	1	2	1	1494	249	2.91	3.39	1	1	2	2	2	2	2
15	2	52	1	1	2	1	1	2	56	250	2.54	4.5	1	1	2	1	2	1	2
16	1	14	1	1	1	1	2	1	58	295	2.84	4.18	1	1	2	2	2	1	2
17	1	33	2	1	1	1	1	1	32	249	2.96	6.98	1	1	2	1	2	1	1
18	1	57	3	1	2	1	1	2	76	250	2.64	14.59	1	1	2	1	2	1	2
19	1	47	1	1	2	1	1	1	28	295	2.53	4.29	1	1	2	1	2	1	2
20	2	36	2	1	2	1	1	1	79	295	2.39	6.2	1	1	2	1	2	2	2
21	2	46	2	1	2	1	1	1	153	249	2.34	12.8	1	1	2	2	2	0	2
22	1	53	3	1	1	1	1	2	259	250	47	5.17	1	1	2	1	2	1	1
23	1	24	2	1	2	1	3	2	56	295	53	5.48	1	1	2	2	1	0	1
24	1	38	1	1	1	1	1	2	123	249	2.84	6.37	1	1	1	2	2	1	2
25	1	42	2	1	3	1	1	1	34	250	2.35	9.57	1	1	1	1	2	0	2
26	1	57	3	1	1	1	1	1	47	295	2.39	9.12	1	1	2	2	2	0	2
27	1	41	2	1	1	1	2	1	86	295	2.99	3.47	1	1	2	2	2	0	2
28	2	45	2	1	1	1	1	2	231	249	2.45	4.71	1	1	1	2	2	0	2
29	1	38	2	2	1	1	1	1	53	250	2.72	6.75	1	1	2	1	2	2	2
30	1	34	2	1	1	1	1	2	289	295	2	7.9	1	1	2	1	2	0	1
31	1	52	2	1	1	1	1	1	132	249	2.83	4.64	1	1	2	1	2	0	2
32	1	41	3	1	1	1	1	1	83	250	2.52	6.73	1	1	2	1	2	1	1
33	1	43	1	1	1	1	1	2	22	295	2.83	3.35	1	1	2	1	2	1	1
34	1	22	1	1	3	1	1	2	112	295	2.77	13.28	1	1	2	2	2	1	2
35	2	56	2	1	2	1	1	1	11	249	2.58	7.85	1	1	2	2	2	0	2
36	1	62	2	1	2	1	1	2	76	250	2.66	12.5	1	1	1	2	2	0	2
37	2	35	3	1	2	1	2	2	65	295	2.62	1.24	1	1	2	1	2	1	2
38	2	36	2	1	3	1	1	2	79	249	1.13	13.5	1	1	2	2	2	2	2
39	1	52	2	1	2	1	1	1	149	250	2.51	5.18	1	1	1	1	2	0	2
40	1	51	2	1	1	1	1	2	71	295	2.55	5.91	1	1	2	1	2	2	1
41	1	52	2	1	2	1	1	1	131	295	2.91	7.4	1	1	2	1	2	0	1
42	1	58	1	1	1	1	1	2	42	249	2.54	4.37	1	1	2	1	1	0	2
43	2	35	2	1	1	1	1	1	14	250	2.84	5.41	1	1	2	2	2	0	1
44	1	47	2	1	3	2	2	2	6565	295	2.96	1.68	1	1	2	2	2	0	2
45	1	24	1	2	1	1	1	1	26	249	2.64	5.2	1	1	2	2	2	2	2
46	2	23	1	1	1	1	1	1	173	250	2.53	6.32	1	1	1	1	2	1	2
47	2	25	2	1	1	1	1	1	54	295	2.39	5	1	1	2	2	2	0	1
48	1	37	1	1	1	1	1	1	767	936	2.34	8.98	1	1	2	1	2	1	1
49	2	36	2	1	2	2	2	1	65	265	4.7	2.85	1	1	2	1	2	0	2
50	2	32	2	1	1	1	1	1	71	322	5.3	5.76	1	1	2	1	2	0	1
51	1	52	2	1	1	1	1	1	34	376	2.84	5.3	1	1	2	1	2	0	1
52	1	32	2	1	2	2	1	1	23	181	2.35	8.93	1	1	2	2	2	0	2
53	1	27	1	2	1	1	1	1	145	167	2.39	4.3	1	1	2	1	2	2	1
54	2	64	2	1	2	1	1	1	42	185	2.99	5.25	1	1	2	2	2	0	1
55	1	33	2	1	2	1	1	1	34	122	2.45	5.73	1	1	2	2	2	1	1
56	2	58	2	1	1	1	1	1	61	159	2.72	6.19	1	1	2	1	2	1	1
57	1	45	1	1	2	1	1	1	124	132	2	11.2	1	1	2	1	2	2	2
58	1	33	1	1	2	1	1	1	228	163	2.89	5.28	1	1	2	2	2	1	1
59	1	55	2	1	2	1	1	1	45	255	2.8	5.94	1	1	1	1	2	0	2
60	1	52	2	1	2	1	1	1	89	158	2.38	12	1	1	2	1	2	0	1
61	2	55	2	1	2	1	1	1	114	223	2.83	3.5	1	1	2	2	2	0	1
62	1	32	1	1	2	1	1	1	22	126	2.52	7.26	1	1	1	1	2	1	1
63	1	51	2	1	2	1	1	1	122	177	2.83	4.35	1	2	2	1	2	1	1
64	1	44	1	1	2	1	1	1	32	122	2.77	9.24	1	1	2	1	2	1	1
65	1	22	1	1	2	1	1	1	43	94	2.58	4.69	1	1	2	1	2	1	2
66	1	42	2	1	2	1	1	1	141	152	2.66	6.1	1	1	2	1	2	0	1
67	2	61	2	1	1	1	1	2	111	223	2.62	6.27	1	1	2	1	2	0	2
68	1	43	3	2	1	1	2	2	8	269	1.13	1.63	1	1	2	2	2	1	2
69	2	43	2	1	1	1	1	1	112	227	2.51	2.65	1	1	2	1	2	0	1
70	1	29	1	2	1	1	1	1	182	185	2.55	5.97	1	1	2	1	2	2	2
71	1	52	2	1	2	1	1	2	17	137	2.91	17.8	1	1	2	2	2	0	2
72	1	22	1	1	2	1	1	1	59	127	2.54	5.52	1	1	1	1	2	1	2
73	1	35	1	1	1	1	1	1	1494	176	2.84	6	1	1	2	1	2	1	1
74	1	48	2	1	2	1	1	2	56	184	2.96	6.79	1	1	2	1	2	0	1
75	2	62	2	1	2	1	1	2	58	151	2.64	5.7	1	1	2	1	2	0	2
76	2	59	2	1	2	1	1	2	32	173	2.53	9.76	1	1	1	1	2	1	2
77	2	28	2	1	2	1	1	1	76	125	2.39	13.9	1	1	2	2	2	0	1
78	2	52	1	1	2	1	1	1	28	221	2.34	3.32	1	1	2	1	2	1	2
79	2	38	2	1	2	1	1	1	79	163	4.7	11.3	1	1	2	1	2	0	1
80	1	22	2	1	1	1	1	1	153	195	5.3	3.4	1	1	2	2	2	2	2
81	1	34	1	2	2	1	1	2	259	316	2.84	5.2	1	1	2	1	2	2	1
82	2	35	2	1	2	1	1	1	56	136	2.35	12.7	1	1	2	2	2	1	1
83	2	45	2	1	2	1	1	1	123	133	2.39	8.3	1	1	2	1	2	0	1
84	1	53	2	1	2	1	1	2	34	185	2.99	6.7	1	1	2	1	2	0	2
85	2	34	1	1	2	1	1	1	47	122	2.45	9.9	1	1	1	1	2	1	2
86	1	54	2	1	2	1	1	2	86	185	2.72	7.58	1	1	1	2	2	0	2
87	1	56	1	1	1	1	1	2	231	333	2	5	1	1	1	1	2	1	3
88	1	56	2	1	2	1	1	1	53	121	1.25	7.85	1	1	2	2	2	0	1
89	1	48	3	1	1	1	1	2	231	145	2.95	5.3	1	1	1	1	2	2	2
90	1	34	1	1	1	1	1	1	122	389	2.38	8.6	1	1	2	1	2	1	1
91	1	17	2	1	2	1	1	1	112	122	2.45	7.3	1	1	2	2	2	0	1
92	1	53	2	1	1	1	1	2	129	154	1.23	6.29	1	1	2	2	2	0	1
93	2	59	2	1	1	1	1	1	14	148	2.75	6.76	1	1	2	1	2	0	1
94	1	48	1	1	2	1	1	2	68	129	2.69	4.87	1	1	2	1	2	0	1
95	1	19	1	1	2	1	1	1	81	113	2.54	7.7	1	1	2	1	2	1	2
96	2	58	2	1	2	1	1	2	51	212	2.5	4.5	1	1	2	2	2	1	1
97	2	52	2	1	1	1	1	2	161	226	2.84	4.45	1	1	2	1	2	0	2
98	1	24	1	1	3	1	1	1	49	123	2.62	13.12	1	1	2	1	2	1	1
99	1	24	2	1	2	1	1	2	71	146	2.66	5.21	1	1	1	1	2	0	2
100	2	37	2	1	3	2	1	1	113	199	2.57	4.56	1	1	2	2	2	0	1
101	1	24	1	1	1	1	1	1	133	143	2.53	9.8	1	1	2	1	2	2	2
102	1	45	2	1	2	1	1	2	52	267	2.76	5.65	1	1	2	1	2	1	1
103	2	12	1	1	2	1	1	2	67	198	2.49	9.25	1	1	2	1	2	1	2
104	1	14	1	1	1	1	1	1	12	122	2.83	11.48	1	1	2	1	2	1	2
105	1	22	2	1	1	1	1	1	129	114	2.9	7	1	1	2	1	2	0	2
106	2	42	2	1	2	1	1	1	78	166	2.35	5.55	1	1	2	2	2	0	1
107	2	64	2	2	1	1	1	2	58	184	2.54	8.82	1	1	2	1	2	0	2
108	1	29	2	1	2	1	1	1	22	113	2.62	12	1	1	2	1	2	1	1
109	2	22	1	1	2	1	1	2	63	271	1.73	6.78	1	1	2	1	2	1	2
110	2	54	2	1	2	1	1	1	11	329	2.73	4.18	1	1	1	2	2	2	2
111	2	48	2	1	2	1	1	1	162	153	2.34	6.3	1	1	1	2	2	0	2
112	1	35	1	1	3	2	2	1	94	132	2.76	4.9	1	1	2	1	2	1	1
113	2	44	2	1	2	2	1	1	33	148	2.43	8.6	1	1	2	1	2	0	2
114	1	29	1	1	1	1	1	1	175	134	2.55	4.41	1	1	2	2	2	1	2
115	1	53	2	1	1	1	1	2	42	161	2.79	5.82	1	1	2	1	2	0	2
116	2	39	2	1	1	1	1	1	162	115	2.53	2.8	1	1	2	1	2	0	1
117	2	23	2	1	2	2	1	1	68	222	2.38	3.947	1	1	2	2	2	1	1
118	1	61	2	1	2	2	1	2	5	349	2.72	7.47	1	2	2	1	2	2	1
119	1	59	2	1	1	1	1	2	289	166	1.29	5.35	1	1	1	1	2	1	2
120	1	51	2	1	2	2	1	1	132	149	1.26	2.6	1	1	2	1	2	1	2
121	1	44	3	1	2	2	1	1	83	172	2.61	16.9	1	2	2	1	2	1	1
122	1	58	2	1	1	1	2	2	22	666	2.87	3.77	1	2	2	2	2	2	2
123	2	23	2	1	1	1	1	1	112	174	2.53	9.2	1	1	2	1	2	0	1
124	1	46	3	1	2	2	1	1	11	124	2.64	9.26	1	1	2	1	2	0	1
125	1	29	1	2	2	2	1	2	76	164	2.65	6.14	1	1	2	1	2	2	1
126	2	29	1	2	2	2	1	2	65	174	2.73	6.5	1	1	2	2	2	2	1
127	1	62	2	1	2	2	1	2	79	132	1.23	5.58	1	1	2	1	2	0	2
128	1	37	2	1	1	2	1	1	149	112	2.56	4	1	1	2	1	2	0	1
129	1	55	2	1	2	2	1	2	71	152	2.87	6.63	1	1	2	2	2	0	1
130	1	33	2	1	1	1	1	1	131	165	2.81	5.26	1	1	2	1	2	0	2
131	1	38	1	1	2	1	1	1	42	217	2.86	4.3	1	1	2	1	2	1	1
132	2	52	2	1	1	1	1	2	14	224	2.55	11.1	1	1	2	1	2	0	2
133	1	45	3	1	1	1	1	1	6565	127	2.66	8.18	1	1	2	2	2	0	2
134	2	31	1	1	2	1	1	2	26	185	2.47	9.25	1	2	2	2	2	1	3
135	2	61	2	1	1	1	1	2	173	183	2.66	4.18	1	1	2	1	2	0	2
136	2	19	1	1	2	1	1	1	54	168	2.3	3.75	1	1	1	1	2	2	1
137	1	43	2	1	1	1	1	2	767	128	2.47	5.18	1	1	1	1	1	0	2
138	2	41	2	1	2	1	1	1	65	173	2.62	5.14	1	1	1	1	2	0	2
139	2	34	1	1	2	1	1	2	71	133	2.6	6.75	1	1	1	1	1	1	3
140	2	34	2	1	1	1	2	1	34	161	2.39	4.26	1	1	1	1	2	0	2
141	2	59	2	2	1	1	1	2	32	225	2.6	4.73	1	1	1	1	2	0	1
142	1	65	2	1	2	1	1	2	69	118	1.37	19.8	1	1	2	2	2	0	2
143	2	42	1	1	1	1	1	1	99	162	2.59	6.14	1	1	2	1	2	1	2
144	1	61	2	2	1	1	1	2	452	469	2.69	4.28	1	1	2	1	2	1	2
145	2	45	2	1	1	1	1	2	111	226	1.49	5.77	1	1	2	2	2	0	1
146	1	39	1	1	1	1	1	1	75	137	2.63	7.98	1	1	2	1	2	1	2
147	1	32	1	1	1	1	1	1	136	157	2.89	4.21	1	1	2	1	2	1	2
148	1	64	2	1	2	1	1	2	22	176	2.84	3.2	1	1	1	2	2	1	2
149	1	34	2	1	2	1	1	1	66	141	2.71	5.64	1	1	1	1	2	1	2
150	1	63	2	1	1	1	1	2	95	288	2.86	5.59	1	1	1	1	2	0	1
151	1	33	1	1	3	2	2	1	49	159	2.6	2.38	1	2	2	1	2	1	1
152	1	24	1	1	2	2	1	1	62	149	2.64	7.39	1	1	1	1	2	1	2
153	1	54	2	1	1	1	1	2	225	155	2.7	6.9	1	1	1	1	2	1	1
154	2	52	2	1	2	1	1	2	34	185	0.61	7.14	1	2	2	2	2	1	1
155	1	59	2	1	1	1	1	2	39	168	2.71	7.29	1	2	1	1	2	0	2
156	1	57	3	1	1	1	1	2	127	128	1.24	7.3	1	2	2	1	2	0	1
157	1	27	1	1	2	1	1	2	42	114	2.58	3.35	1	2	1	1	2	0	2
158	2	45	2	2	1	1	1	1	18	371	2.33	4.16	1	2	1	1	2	2	2
159	1	88	2	1	1	1	1	1	72	122	2.83	3.99	1	2	1	2	2	1	1
160	1	46	2	2	2	1	1	1	37	245	2.63	7.64	1	2	1	1	2	2	2
161	2	54	2	1	2	1	1	2	141	222	2.59	12.8	1	2	2	1	2	0	1
162	1	62	2	1	1	1	1	2	42	141	2.73	3.48	1	2	2	1	2	0	1
163	2	23	2	1	3	2	2	1	48	139	2.47	4.62	1	1	2	2	2	0	1
164	2	27	2	1	2	2	1	1	18	112	2.26	3	1	1	2	1	2	2	1
165	1	54	2	1	2	2	3	2	135	214	2.58	4.2	1	1	2	1	2	1	2
166	2	54	2	1	2	2	1	2	56	196	2.69	4.12	1	1	1	1	2	0	2
167	1	61	2	2	2	1	1	2	91	792	2.68	12	1	1	1	2	2	1	2
168	1	34	2	1	1	1	2	1	113	168	2.71	8	1	1	1	1	2	0	2
169	1	36	1	1	2	1	1	2	82	149	2.72	6.6	1	1	1	1	2	0	2
170	1	56	3	1	2	1	1	1	139	167	2.98	8	1	1	1	1	2	0	2
171	1	42	3	1	3	1	2	1	23	166	2.87	4.1	1	1	2	2	2	0	1
172	2	17	2	1	2	1	1	1	241	264	1	12.4	1	1	2	1	2	0	2
173	2	57	1	1	2	1	1	1	83	195	2.43	9.24	1	1	2	1	2	1	2
174	1	68	2	2	2	1	1	2	131	172	2.84	4.37	1	1	2	1	2	2	2
175	1	55	2	1	2	1	1	2	22	161	1.25	7.3	1	1	2	1	2	0	2
176	1	52	2	1	2	1	1	2	53	176	2.92	7.89	1	1	2	1	2	0	1
177	2	37	2	2	1	1	1	1	53	156	2.56	8	1	2	2	2	2	2	1
178	1	38	1	1	1	1	1	1	92	155	2.98	4.3	1	2	2	1	2	1	1
179	1	48	3	1	2	2	1	1	93	137	2.67	5.8	1	2	2	1	2	2	1
180	1	23	2	2	3	2	2	1	52	156	2.77	5.2	1	2	2	1	2	0	2
181	1	28	2	2	2	1	1	1	41	93	2.6	5	1	1	2	2	2	0	1
182	1	67	2	1	1	1	1	2	22	176	1.29	4.5	1	1	2	1	2	1	2
183	2	42	2	2	2	1	1	1	19	255	2.71	9.3	1	1	2	1	2	0	1
184	1	34	2	1	2	1	1	1	132	159	2.66	12.1	1	1	2	2	2	0	1
185	2	42	3	1	2	2	1	2	128	328	2.64	5.6	1	1	2	2	2	1	2
186	1	33	1	1	2	1	1	1	82	452	2.64	6.6	1	2	2	2	2	1	1
187	1	58	1	1	2	1	1	1	47	125	2.88	11.12	1	1	2	1	2	1	2
188	1	15	1	1	2	1	1	1	123	167	2.68	4.3	1	1	2	2	2	1	1
189	2	59	2	1	2	1	1	2	122	153	2.65	8.9	1	1	2	2	2	1	2
190	1	61	2	1	1	1	1	2	22	222	2.56	4.31	1	1	1	1	2	1	2
191	2	28	2	1	2	2	3	2	78	158	2.25	4.12	2	2	1	2	2	2	2
192	2	24	2	2	3	2	1	1	9	237	2.44	4.52	1	1	2	1	2	2	2
193	2	25	2	1	1	1	1	2	169	146	2.48	5.89	1	1	2	1	2	0	1
194	1	66	2	1	1	1	1	2	61	182	1.27	5.91	1	1	2	2	2	0	3
195	1	45	2	1	2	1	1	2	52	149	2.98	6.17	1	1	2	2	2	0	1
196	2	72	2	1	2	1	1	2	57	231	2.69	6.7	1	1	2	1	2	1	2
197	2	44	1	1	2	1	1	1	26	193	2.68	6.6	1	1	2	1	2	1	2
198	1	44	2	1	2	1	1	1	21	154	2.64	5.62	1	1	2	1	2	0	3
199	2	52	2	1	2	1	1	1	124	182	2.5	7	1	1	2	1	2	0	2
200	1	42	2	1	2	1	1	2	12	128	2.96	7.5	1	1	2	1	2	0	2
201	1	56	2	1	3	2	2	2	127	226	2.64	6.3	1	1	2	2	2	2	2
202	1	49	2	1	1	1	1	2	92	167	2.61	3.44	1	1	2	2	2	2	3
203	2	28	2	1	3	2	2	2	19	229	2.44	2.4	2	1	2	2	2	2	2
204	1	17	3	1	2	1	2	2	22	695	2.71	6.23	1	1	2	1	2	1	3
205	2	42	2	1	3	2	1	2	63	117	2.44	6.13	2	2	2	2	2	0	2
206	1	59	2	1	3	2	1	2	13	168	2.64	9.22	1	2	2	2	2	0	2
207	1	27	1	2	3	2	1	2	27	166	2.65	8.34	1	2	2	2	2	2	2
208	2	42	2	1	3	2	1	2	16	221	2.59	6.99	2	2	2	2	2	0	2
209	2	45	1	1	1	2	1	1	166	163	2.42	6.87	1	1	2	1	2	1	1
210	2	22	2	1	2	1	1	2	96	131	2.29	5.97	1	1	2	2	2	0	3
211	2	47	2	2	2	1	1	2	12	168	2.24	8	1	1	1	1	2	2	3
212	2	18	1	1	2	1	1	1	51	132	2.16	6.4	1	1	1	2	2	1	3
213	2	66	2	2	1	1	1	1	56	227	2.61	4.33	1	1	2	1	2	1	2
214	2	58	2	1	2	1	1	2	128	132	2.47	8.8	1	1	1	1	2	0	2
215	1	42	2	2	1	1	1	2	64	526	2.8	8.68	1	2	1	1	2	1	1
216	1	35	2	2	3	2	2	2	63	136	2.66	3.36	1	1	2	2	2	0	2
217	2	61	2	1	1	1	1	1	49	238	2.56	4.25	1	1	2	1	2	2	2
218	1	55	2	1	1	1	1	1	122	142	2.75	2.48	1	1	2	2	2	0	2
219	2	22	1	1	1	1	1	1	163	141	2.32	8.45	1	1	2	1	2	1	1
220	1	28	2	1	3	2	2	2	33	154	2.47	7.4	1	1	1	1	2	0	2
221	2	36	1	1	2	1	1	2	69	156	2.45	8.64	1	1	2	2	2	0	2
222	1	22	2	1	1	1	1	1	198	135	2.44	6.7	1	1	1	1	2	0	3
223	2	55	2	1	3	2	2	2	43	184	2.67	5.23	1	1	1	1	2	0	3
224	2	36	2	1	2	1	1	1	116	139	2.33	5.21	1	1	1	2	2	0	3
225	2	41	2	1	1	1	1	1	129	162	2.48	5.68	1	1	1	1	2	0	2
226	2	25	1	1	1	1	1	1	138	124	2.43	4.1	1	1	2	2	2	1	1
227	1	42	1	1	2	1	2	1	45	116	2.4	4.4	1	1	1	1	2	1	2
228	1	34	2	1	2	1	1	1	43	91	2.53	17.7	1	1	1	1	2	0	2
229	1	55	1	1	1	1	1	1	59	158	2.88	4.39	1	1	1	1	2	1	2
230	1	28	1	1	1	1	1	1	68	191	2.66	3.54	1	1	1	1	2	1	2
231	1	48	3	1	1	1	1	1	132	189	2.74	3.31	1	1	1	1	2	0	2
232	1	39	1	1	2	1	1	1	51	91	2.53	5.41	1	1	1	1	2	2	2
233	1	28	1	1	1	1	1	2	44	459	2.41	2.24	1	1	1	1	2	1	1
234	2	28	3	1	1	1	2	2	192	222	2.5	3.56	1	1	2	2	2	1	3
235	1	24	1	2	1	1	1	1	132	176	2.75	2.89	1	1	1	1	2	2	2
236	2	42	1	1	2	1	1	1	54	138	2.38	9.7	1	2	1	2	2	1	2
237	1	23	1	1	2	1	2	1	57	132	2.39	2.84	1	1	2	1	2	2	1
238	1	57	2	1	3	2	2	1	121	217	2.91	12.2	1	1	1	2	2	0	2
239	1	49	2	1	3	2	1	2	43	194	2.75	7.7	1	1	2	2	1	0	2
240	1	49	2	1	3	2	1	2	9222	169	2.65	7.74	1	1	2	2	2	0	2
241	2	42	2	1	2	1	1	1	45	118	2.35	6.84	1	1	2	1	2	0	1
242	2	44	2	1	2	1	1	2	95	147	2.41	11.9	1	1	2	2	2	0	3
243	1	34	1	1	2	1	1	1	75	195	2.63	8.16	1	1	1	1	2	2	1
244	1	46	1	1	2	1	1	1	55	124	2.43	6.11	1	1	2	1	2	2	2
245	2	53	2	1	3	2	2	2	42	275	2.73	3.29	1	1	2	2	2	0	3
246	1	55	2	1	2	1	1	2	6	187	2.96	4.14	1	1	2	2	2	2	2
247	1	18	1	1	2	1	1	1	82	94	2.51	5.4	1	1	1	2	2	2	1
248	1	57	2	1	2	2	1	1	33	192	2.68	12.8	1	1	2	1	2	0	3
249	2	62	2	2	1	1	1	2	124	213	2.44	4.94	1	1	2	2	2	0	2
250	1	61	1	1	2	1	1	2	36	227	2.56	6.7	1	1	2	2	1	1	3
251	2	41	2	1	2	1	1	2	135	227	2.45	7.28	1	1	1	2	2	0	2
252	1	59	2	2	2	1	1	2	25	256	2.65	6.9	1	1	2	2	2	2	1
253	2	62	2	1	3	2	2	2	113	229	2.61	4.25	1	1	2	2	2	0	2
254	2	63	2	1	2	1	1	2	67	125	2.93	5.14	1	1	2	1	2	0	1
255	1	59	1	1	2	1	1	1	25	292	2.64	7.12	1	1	1	2	2	1	1
256	1	56	2	1	1	1	1	2	129	179	1.21	4.96	1	1	2	1	2	0	1
257	2	48	2	1	1	1	1	1	25	194	2.78	4.46	1	1	2	1	2	0	2
258	1	19	1	1	2	1	1	1	32	152	2.61	6.27	1	1	2	1	2	2	2
259	1	55	2	1	2	1	1	2	28	147	2.7	6.64	1	1	2	2	2	0	3
260	2	49	2	2	2	1	1	2	24	212	2.56	6.7	1	1	1	1	2	0	1
261	2	52	2	1	2	1	1	2	22	187	2.61	11	1	1	2	2	2	0	1
262	2	47	1	1	1	1	1	1	77	292	2.63	5.19	1	1	2	2	2	1	2
263	2	45	2	1	1	1	1	1	66	134	2.61	4.83	1	1	2	2	2	0	1
264	1	62	2	1	1	1	1	2	32	194	2.99	4.75	1	1	2	1	2	0	2
265	2	46	1	1	2	1	1	1	52	226	2.38	7.6	1	1	2	2	2	1	3
266	1	32	1	1	2	1	1	1	13	278	2.66	5.3	1	1	1	1	2	1	3
267	1	64	2	2	1	1	1	2	18	119	1.22	2.78	1	1	2	2	2	2	2
268	1	52	2	1	2	1	1	2	145	222	2.64	7.5	1	1	2	1	2	0	2
269	2	48	1	2	2	1	1	1	73	269	2.33	4.9	1	1	1	2	2	2	2
270	1	48	1	1	1	1	2	1	143	118	2.81	4.35	1	1	2	2	2	1	3
271	1	59	2	1	3	2	2	2	92	147	2.66	4.23	1	1	2	1	2	0	2
272	1	63	2	1	1	1	1	2	73	212	2.74	2.89	1	1	2	2	2	0	3
273	2	53	2	1	1	1	1	2	77	225	2.56	4.2	1	1	2	1	2	0	2
274	1	41	2	1	3	2	2	2	83	154	2.73	3.19	1	1	2	1	2	0	1
275	2	27	1	1	2	1	1	1	32	145	2.43	6	1	1	1	1	2	2	1
276	1	63	1	1	1	1	1	2	126	228	1	5.18	1	1	2	1	2	0	2
277	2	67	2	1	2	1	1	2	88	164	2.72	7.89	1	1	2	1	2	0	3
278	1	53	2	1	2	1	1	2	159	144	2.67	4.45	1	1	2	2	2	2	2
279	1	55	2	1	2	1	1	2	18	132	1.17	6.8	1	1	2	1	2	0	2
280	2	52	2	1	2	1	1	1	72	119	2.8	2.97	1	1	1	2	2	0	1
281	1	32	1	1	1	1	1	2	61	234	2.93	5.39	1	1	1	2	2	2	2
282	1	57	2	1	2	1	1	2	56	257	2.93	12.1	1	1	1	1	2	1	3
283	1	62	1	1	3	2	2	2	38	229	2.78	4.19	1	1	1	1	2	2	2
284	1	26	1	1	2	1	1	1	128	164	2.79	8	1	1	1	1	2	1	3
285	1	54	2	2	1	1	1	2	18	195	2.99	3.9	1	1	1	1	2	2	3
286	2	51	2	2	1	1	1	2	155	152	2.6	3.9	1	1	1	1	2	2	1
287	1	26	1	2	1	1	1	1	51.2	152	2.67	8.17	1	1	1	1	2	2	3
288	2	57	3	1	2	1	1	2	15.2	196	2.61	7.3	1	1	1	1	2	0	2
289	2	52	2	2	3	2	2	2	46.2	264	2.63	6.6	1	1	1	1	2	2	2
290	2	52	2	1	2	1	1	2	82.2	167	2.52	2.7	1	1	1	1	2	0	2
291	2	52	1	1	2	1	1	2	124.2	185	2.72	6	2	2	1	1	2	1	2
292	1	39	2	1	2	1	1	1	99.2	163	2.75	7.2	1	1	1	1	2	0	2
293	2	52	2	1	2	1	1	2	136.2	127	2.56	5.73	1	1	1	1	2	0	2
294	1	58	2	1	2	1	1	2	16.2	226	2.54	6	1	1	2	2	2	1	2
295	1	63	2	1	2	1	1	2	72.2	165	2.51	9.1	1	1	1	2	2	0	2
296	1	47	2	1	3	2	2	2	58.2	163	2.84	1.88	1	1	2	1	2	0	3
297	1	19	1	1	1	1	1	2	65.2	319	2.41	5.2	1	1	2	1	2	1	3
298	1	54	2	1	2	1	1	2	72.2	125	1.24	4.26	1	1	2	1	2	0	3
299	2	53	2	1	1	1	1	2	13.2	222	2.7	7	1	1	2	2	2	0	2
300	1	35	3	2	1	1	1	2	16.2	157	2.59	5.2	1	1	2	1	2	1	1
301	2	47	2	1	2	1	1	2	71.2	165	2.42	11.7	1	1	2	1	2	0	1
302	1	22	1	1	2	1	1	2	14.2	264	2.82	4.18	1	1	2	2	2	2	2
303	1	32	1	2	1	1	1	2	23.2	421	2.77	3.46	1	1	1	2	2	2	2
304	1	47	2	1	1	1	1	2	14.2	188	2.85	6.59	1	1	1	1	2	1	1
305	2	49	2	1	1	1	1	2	116.2	251	2.5	6.15	1	1	2	1	2	0	1
306	1	72	2	2	2	1	1	2	22.2	424	2.82	4.6	1	1	1	1	2	2	2
307	2	35	1	1	3	2	2	2	67.2	128	2.41	6.25	1	1	1	2	2	2	2
308	2	29	1	1	2	1	1	2	73.2	168	2.52	8.65	1	1	1	1	2	0	2
309	2	41	2	2	2	1	1	1	117.2	161	2.52	4.23	1	1	1	1	2	0	2
310	1	36	2	1	1	1	1	1	123.2	175	2.88	6.65	1	1	2	1	2	0	3
311	1	53	1	1	1	1	1	2	64	318	2.89	8.16	1	1	1	1	2	1	1
312	1	41	2	1	2	1	1	2	72	196	2.93	8.13	1	1	1	2	2	0	2
313	2	41	2	1	3	2	2	1	116.2	147	2.47	4.6	1	1	2	2	2	0	3
314	2	53	2	2	3	2	1	2	192.2	262	2.3	8.4	1	1	1	2	2	2	2
315	1	62	2	1	2	1	1	2	25.2	182	2.9	3.85	1	1	2	2	2	0	3
316	2	39	2	2	3	2	2	1	42.2	227	2.59	2.25	1	1	2	1	2	0	1
317	1	63	2	1	2	1	1	2	36.2	14	1.66	2.38	1	1	2	1	2	1	3
318	2	37	2	2	2	1	1	2	115.2	126	2.6	4.62	1	1	2	1	2	0	3
319	1	22	1	1	3	2	1	2	11.2	276	2.43	8.24	1	1	2	2	2	2	2
320	1	62	2	1	2	1	1	2	72.2	171	1	7.46	1	1	2	2	2	2	2
321	1	22	1	1	3	2	2	2	52.2	662	2.91	5.54	1	1	2	1	2	2	2
322	2	59	2	2	2	1	1	2	30	252.2	2.1	12.7	1	1	1	1	1	2	2
323	2	33	1	1	2	1	1	1	28.5	228	2.58	8.95	1	1	1	2	2	1	1
324	2	38	2	1	1	1	1	1	22.7	172	2.49	4.7	1	1	1	2	2	0	1
325	2	26	1	1	2	1	1	2	28.2	132	2.67	14.1	1	1	2	1	2	2	3
326	1	52	1	1	3	2	2	2	178.2	224	2.8	3.71	1	1	1	1	2	1	2
327	1	47	1	1	1	1	1	1	26.1	147	2.64	3.23	1	1	1	1	2	0	1
328	1	42	1	1	1	1	1	2	137.2	144	2.74	4.64	1	1	2	2	1	1	3
329	1	64	2	1	3	2	2	2	63.2	137	2.82	2.87	1	1	1	1	2	1	2
330	1	37	3	1	2	1	1	2	69.2	116	2.78	3.4	1	1	1	1	2	0	1
331	2	37	2	1	1	1	2	2	77.2	132	2.52	7.46	1	1	1	2	2	0	1
332	2	45	2	1	2	2	1	1	92.2	139	2.6	7.46	1	1	1	1	2	0	2
333	1	49	2	1	1	1	1	2	13.2	227	2.77	4.83	1	1	2	1	2	1	3
334	1	64	2	1	1	1	1	2	11.8	195	1.39	4.64	1	1	2	1	2	0	2
335	1	46	1	1	3	2	2	2	63.2	118	2.48	3.38	1	1	2	1	1	1	2
336	1	45	2	2	1	1	1	2	22.1	512	1.51	6.76	1	1	2	2	2	1	1
337	2	44	1	1	1	1	1	1	76.2	142	2.51	6.97	1	1	2	2	2	1	3
338	1	58	2	1	2	1	1	2	44.2	134	2.61	9.24	1	1	1	1	2	0	2
339	1	39	2	1	1	1	1	1	11.2	147	2.58	5.97	1	1	2	2	2	0	3
340	1	28	1	2	2	1	1	2	132.2	728	2.8	6.9	1	1	2	1	2	2	2
341	2	62	2	1	2	1	1	2	39.2	151	2.99	7.22	1	1	2	1	2	0	2
342	1	22	1	1	1	1	1	1	54.2	112	2.63	7.24	1	1	2	2	2	1	2
343	1	35	2	1	1	1	1	2	32.2	176	2.66	8.52	1	1	1	1	2	0	1
344	1	64	2	1	1	1	1	2	125.2	186	2.62	9.532	1	1	2	2	2	0	1
345	1	42	2	1	2	1	1	2	99.2	123	2.62	12.92	1	1	2	2	2	0	2
346	1	56	2	1	2	1	1	2	45.2	164	2.97	11.321	1	1	2	1	1	0	2
347	2	49	2	1	3	2	1	2	28.2	132	2.48	8.75	1	1	2	1	2	0	1
348	2	55	2	1	2	1	1	2	23.2	148	2.74	5.25	1	1	2	2	2	0	2
349	1	43	1	1	3	2	1	2	124.2	148	2.62	6.56	1	1	2	1	2	2	2
350	1	64	2	1	2	1	1	2	116.2	162	2.79	6.58	1	1	2	1	2	1	1
351	1	34	1	1	3	2	1	2	62.2	155	2.54	7.181	2	1	1	1	2	2	3
352	1	41	2	1	2	1	1	2	95.2	193	2.59	11.224	1	1	2	1	2	0	1
353	2	65	2	1	2	1	1	2	48.2	164	2.67	3.4	1	1	2	1	2	0	3
354	1	17	2	1	1	1	1	1	129.2	144	2.63	4.25	1	1	2	1	2	0	2
355	2	25	1	1	1	1	1	1	62.2	124	2.41	4.449	1	1	2	2	2	1	1
356	1	47	1	2	3	2	1	1	62.2	177	2.85	6.22	1	1	2	2	2	1	2
357	1	58	2	1	1	1	1	2	121.2	156	1.28	5.77	1	1	2	2	2	0	3
358	2	37	2	2	1	1	1	2	21.2	112	2.5	4.43	1	1	2	2	2	0	1
359	2	52	3	1	2	1	1	1	42.2	171	2.75	8.2	1	1	1	2	2	0	3
360	1	64	2	1	1	1	1	2	23.6	359	2.86	5.31	1	1	2	2	2	0	2
361	2	39	2	1	2	1	1	1	12.2	138	2.44	5.28	1	1	2	2	2	0	1
362	2	52	2	1	1	1	1	2	17.6	225	2.85	4.652	1	1	1	1	2	0	2
363	2	35	2	1	2	1	1	2	12.2	139	2.43	4.69	1	1	1	2	2	0	1
364	2	59	2	1	1	1	1	2	113.2	225	2.77	6.43	1	1	1	1	2	0	2
365	1	45	2	1	1	1	1	2	11.2	124	2.86	3.44	1	1	1	2	2	0	2
366	1	52	2	1	2	1	1	2	52.2	112	2.83	3.44	1	1	1	2	2	1	1
367	2	18	2	1	1	1	2	2	49.2	226	2.65	12.6	1	1	1	1	2	2	1
368	1	66	2	2	2	1	1	2	22.2	137	1.23	7.16	1	1	2	1	2	2	2
369	2	68	2	1	2	2	1	2	27.2	289	2.75	9.1	1	1	2	2	2	1	2
370	2	57	2	2	1	1	1	2	44.2	322	2.7	4.85	1	1	1	2	2	2	2
371	1	53	2	2	1	1	1	2	16.2	163	2.87	7.37	1	1	1	2	2	2	2
372	2	54	3	2	1	1	2	2	82.2	172	1.22	6.28	1	1	2	2	2	1	2
373	1	53	1	1	3	2	1	1	89.2	152	2.83	4.472	1	1	2	2	2	0	1
374	2	25	1	1	1	1	1	1	14.3	115	2.38	4.21	1	1	2	2	2	2	1
375	1	62	2	1	2	1	1	2	32.2	323	2.89	4.52	1	1	2	1	2	0	2
376	2	39	1	1	1	1	1	1	22.3	143	2.4	4.63	1	1	2	1	2	1	2
377	1	22	1	2	3	2	1	2	17.2	713	1.76	6.6	1	2	1	1	2	2	2
378	2	25	1	1	2	1	1	1	73.2	182	2.7	5.6	1	1	2	1	2	0	1
379	1	54	2	1	3	2	1	2	22.2	261	2.85	5.98	1	1	2	1	2	0	2
380	2	53	2	1	3	2	1	2	55.2	134	2.45	9.21	1	1	2	1	2	0	2
381	2	35	1	1	2	1	1	1	12.1	242	2.47	5.3	1	1	2	1	2	2	1
382	2	61	2	1	2	1	1	2	36.2	263	2.58	5.25	1	1	2	2	2	1	1
383	2	35	1	1	2	1	1	1	136.2	269	2.21	7.2	1	1	1	1	2	1	2
384	1	22	2	1	3	2	1	2	51.2	113	2.58	5.53	1	1	2	2	2	0	1
385	1	48	2	1	2	1	1	2	27.2	159	2.78	4.592	1	1	2	2	2	0	1
386	1	63	2	1	2	1	1	2	32.2	165	2.6	6.37	1	1	2	2	2	0	1
387	1	46	2	2	1	1	1	2	61.2	187	2.85	4.4	1	1	2	2	2	2	3
388	1	49	3	1	2	1	1	2	54.2	196	2.92	5.4	1	1	2	1	2	0	2
389	1	51	2	1	2	1	1	2	42.2	147	2.54	8.34	1	1	2	2	2	0	2
390	1	61	3	2	1	1	1	2	92.2	168	1.27	3.96	1	1	2	1	2	1	2
391	1	65	2	2	1	1	1	2	42.2	226	1.1	6.91	1	1	2	1	2	1	1
392	2	65	2	2	3	2	1	2	66.2	334	2.72	5.23	1	1	1	1	2	2	1
393	1	51	3	2	3	2	1	2	21.4	148	2.48	5.27	1	1	2	2	2	1	1
394	1	63	2	2	1	1	1	2	15.4	192	2.85	12.85	1	1	1	2	2	2	1
395	2	42	1	1	2	1	1	1	18.2	169	2.31	7.14	1	1	2	1	2	1	1
396	2	37	2	1	3	2	1	2	72.2	164	2.61	6.89	1	1	1	1	2	0	1
397	1	59	2	1	3	2	1	2	16	161	2.91	2.2	1	2	1	1	2	0	2
398	1	43	2	2	3	2	1	2	53.2	192	2.78	6	1	1	1	1	2	2	2
399	2	67	2	1	2	1	1	2	62	175	2.57	9.76	1	1	1	1	2	0	2
400	1	65	2	2	3	1	1	2	22.9	222	2.62	5.5	1	1	1	1	2	2	1
401	1	58	2	1	1	1	1	2	11.7	185	2.73	5	1	1	1	1	2	0	2
402	2	63	2	1	2	1	1	2	34.2	158	2.82	4.76	1	1	1	1	2	0	1
403	1	37	1	1	2	1	1	1	61	133	2.65	8.5	1	1	1	1	2	1	1
404	1	63	2	2	2	1	1	2	81	176	2.74	12.2	1	1	1	1	2	2	1
405	2	34	1	1	1	1	1	1	192	212	2.43	7.5	1	1	1	1	2	1	2
406	2	26	1	1	2	1	1	2	41	224	2.49	7.76	1	1	1	1	2	2	1
407	2	41	2	2	3	2	1	2	12.7	215	2.37	8.5	1	1	1	1	2	2	2
408	1	23	2	1	2	1	1	1	126	192	2.62	6.66	1	1	1	1	2	0	1
409	1	22	1	2	1	1	1	1	142	228	2.85	5.12	1	1	1	1	2	1	2
410	2	31	1	1	2	1	1	1	53	181	2.39	8.88	1	1	1	1	2	1	1
411	2	56	2	2	3	2	1	2	28.2	525	2.5	9.95	1	1	1	1	2	2	1
412	2	36	2	1	1	1	1	1	28.3	191	2.8	5.4	1	1	1	1	2	0	3
413	1	62	2	2	3	2	1	2	82	218	2.74	4.8	1	2	2	1	2	2	2
414	1	57	2	1	1	1	1	2	21.8	165	2.44	4.76	1	1	2	1	2	0	1
415	2	39	2	1	1	1	1	1	64.2	122	2.4	8.43	1	1	2	1	2	0	3
416	1	53	2	2	1	1	1	2	41.2	265	2.87	5.27	1	1	2	1	2	2	3
417	1	22	1	1	1	1	1	1	91.2	141	2.57	3.17	1	1	2	1	2	1	3
418	1	59	3	2	1	1	1	2	137.2	149	2.79	9.25	1	2	2	1	2	2	2
419	2	52	2	2	3	2	1	2	27.2	225	2.61	6.22	1	1	2	1	2	2	3
420	2	51	2	1	1	1	1	2	52.2	246	2.78	11.4	1	1	2	2	2	0	3
421	1	53	2	1	1	1	1	2	28.2	168	1.26	7.36	1	1	2	2	2	0	2
422	1	52	2	2	2	1	1	1	23.2	181	2.43	5.23	1	1	2	2	2	2	2
423	1	62	2	2	3	2	1	2	67.2	322	2.83	8.25	1	1	2	2	2	1	2
424	1	56	1	1	1	1	1	1	142.2	194.22	2.93	4.77	1	1	2	1	2	0	1
425	1	59	2	1	1	1	1	2	63.2	168	2.58	2.72	1	1	2	2	2	0	3
426	1	29	2	2	3	2	1	2	91.2	142	2.9	7	1	1	2	2	2	2	3
427	2	53	3	2	2	1	1	2	16.2	245.22	1.38	5.42	1	1	2	1	2	1	2
428	2	26	2	1	2	1	1	2	145.2	165.22	2.55	3.86	1	1	2	2	2	0	3
429	1	54	3	2	1	1	2	2	3.2	183.22	2.63	3.78	1	1	1	2	2	1	2
430	2	64	1	1	1	1	1	2	76.2	258.22	1.21	5.88	1	1	2	2	2	1	3
431	1	41	1	1	2	1	1	1	35.2	197.22	2.49	8.1	1	1	1	1	2	1	2
432	1	36	1	1	1	1	1	1	113.2	178.22	2.83	2.2	1	1	1	2	2	0	2
433	2	61	2	1	2	1	1	2	57.2	165.22	2.95	3.1	1	1	1	2	2	0	2
434	1	38	2	1	2	1	1	1	17.2	182.22	2.51	6.45	1	1	1	2	2	0	3
435	2	52	2	1	2	1	1	2	31.2	325.22	2.53	7.98	1	1	1	1	2	2	2
436	1	56	2	1	2	1	1	2	15.2	177.22	2.95	4.62	1	1	1	2	2	0	3
437	1	49	2	1	2	1	1	2	18.2	132.22	2.68	3.3	1	1	2	2	2	0	2
438	2	47	2	1	2	1	1	1	32.9	158.22	2.61	3.41	1	1	1	2	2	0	3
439	1	62	2	2	1	1	1	2	72.2	212	1.29	5.96	1	1	2	1	2	2	2
440	1	51	2	1	2	1	1	2	112	176	2.56	2.7	1	2	1	1	2	0	2
441	1	53	1	1	2	1	1	2	112.2	151.22	2.62	8.27	1	1	1	1	2	1	2
442	1	54	2	2	2	1	1	2	28.2	447.22	2.91	8.16	1	1	1	1	2	1	3
443	1	61	2	1	2	1	1	2	22.22	214.22	2.94	9	1	1	1	1	2	0	3
444	1	39	3	1	2	1	1	2	115.2	128.22	2.76	7.52	1	1	1	2	2	0	3
445	1	58	2	2	2	1	1	2	56	631	1.21	3.8	1	1	1	1	2	1	2
446	1	31	1	1	3	1	1	2	222	272	2.64	4.6	1	1	1	1	2	2	2
447	1	58	1	1	1	1	1	2	58	271	2.45	5.5	1	1	2	2	2	0	3
448	2	56	2	2	2	1	1	2	30	144	2.2	5.54	1	1	1	2	2	0	2
449	1	21	2	1	2	1	1	2	243	146	2.61	7.42	1	1	1	1	2	0	3
450	2	29	1	2	1	1	1	2	142	153	2.51	6.7	1	1	2	1	2	1	3
451	1	62	2	1	1	1	1	2	87	321	2.75	6.77	1	1	1	2	2	2	2
452	1	52	2	1	2	1	1	2	113	326	2.65	7.54	1	1	2	2	2	0	3
453	2	52	2	2	2	1	1	2	133	527	2.45	3.91	1	1	2	2	2	1	2
454	1	38	1	1	1	1	1	1	182	183	2.6	8.32	1	1	1	1	2	0	3
455	2	41	1	1	1	1	1	1	123	179	2.75	9.98	1	1	2	2	2	0	3
456	1	52	2	2	1	1	1	1	92	212	2.95	6.45	1	1	2	2	2	1	3
457	1	67	2	1	2	1	1	2	272	252	2.7	9.58	1	1	2	2	2	2	3
458	2	16	2	1	1	1	1	1	148	253	2.52	6.12	1	1	1	1	2	0	3
459	2	52	2	2	3	1	1	2	131	177	2.58	6.28	1	1	1	1	2	2	3
460	1	56	2	2	1	1	1	2	13	223	2.82	3.81	1	1	2	2	2	2	2
461	2	51	3	2	1	1	1	2	311	222	2.56	6.76	1	2	2	1	2	1	3
462	1	68	2	1	2	1	1	2	226	225	2.85	7.69	1	1	2	2	2	0	3
463	2	26	3	1	2	1	1	1	227	197	2.86	5.76	1	1	1	1	2	0	2
464	1	64	2	1	2	2	1	2	123	188	2.51	7.5	1	1	2	2	2	0	3
465	1	62	2	2	1	1	1	2	78	136	2.65	5.5	1	1	2	2	2	2	3
466	1	56	2	2	1	1	1	2	253	167	2.94	8.9	1	1	2	2	2	2	3
467	1	57	2	2	3	1	1	2	6	225	2.85	6.88	1	1	2	1	2	2	3
468	1	37	2	1	2	1	1	1	81	221	2.7	6.89	1	1	2	1	2	0	3
469	2	56	1	1	3	2	1	2	128	149	2.48	6.22	1	1	1	1	2	1	3
470	2	67	2	1	2	1	1	2	29	144	2.46	7.37	1	1	2	1	2	0	3
471	2	43	2	1	1	1	1	2	122	132	2.52	4.33	1	1	2	2	2	0	3
472	1	51	2	2	2	1	1	2	52	223	2.61	8.14	1	1	2	2	2	2	2
473	1	64	2	2	2	1	1	2	18	177	2.85	5.9	1	1	2	2	2	2	3
474	1	62	2	2	2	1	1	2	11.22	146	2.83	5.9	1	1	2	1	2	2	3
475	1	44	2	2	2	1	1	2	15	254	2.98	6.98	1	1	2	2	2	2	2
476	2	47	2	1	1	1	1	1	28	134	2.45	6.7	1	1	1	2	2	2	2
477	1	63	2	2	3	2	1	1	3	126	1.21	6	1	1	2	1	2	2	3
478	1	67	2	1	2	1	1	2	18	227	2.84	6.12	1	1	2	1	2	2	2
479	2	62	2	1	3	1	1	2	198	568	2.84	5.22	1	1	2	2	2	1	3
480	2	67	2	1	2	1	1	2	63	161	1.5	6.1	1	1	2	2	2	2	3
481	2	25	2	1	3	2	1	2	88	151	2.44	8.5	1	1	2	2	2	0	2
482	2	45	2	2	2	1	1	2	72	336	2.8	7	1	1	2	2	2	2	2
483	2	46	2	1	2	1	1	2	78	227	2.7	7.6	1	1	2	1	2	0	3
484	2	59	2	2	1	1	1	2	37	152	2.56	5.53	1	1	2	2	2	2	3
485	1	63	2	1	1	1	1	2	84	137	2.76	4.96	1	1	2	2	2	1	3
486	1	53	1	1	1	1	1	1	192	163	2.63	6.62	1	1	2	2	2	1	3
487	2	55	2	1	1	1	1	2	112	174	2.62	9.66	1	1	2	2	2	0	3
488	1	57	3	2	2	1	1	2	16	272	2.72	5.97	1	1	2	2	2	1	2
489	1	61	2	2	1	1	1	2	9	162	2.69	4.17	1	1	2	2	2	2	3
490	1	25	2	1	2	1	1	1	123	155	2.6	4.6	1	1	2	2	2	2	3
491	2	63	2	1	2	1	1	2	25	155	2.55	6.19	1	1	2	2	2	1	3
492	1	39	2	1	2	1	1	2	22	187	2.5	12.1	1	1	2	2	2	0	3
493	1	49	1	1	2	1	1	2	112	163	2.9	5.6	1	1	1	2	2	1	2
494	1	54	2	1	2	1	1	2	38	124	1.22	5.5	1	1	2	2	2	1	3
495	2	54	1	2	2	1	1	2	16	4326	2.84	3.65	1	1	2	2	2	2	2
496	1	47	1	1	1	1	1	1	63	129	2.62	5.8	1	1	2	2	2	2	3
497	2	44	1	1	1	1	1	2	127	169	2.93	7.3	1	1	2	2	2	1	3
498	2	55	1	1	1	1	1	2	79	143	2.67	6.48	1	1	2	2	2	1	3
499	1	62	2	1	2	1	1	2	11	114	2.62	11.4	1	1	2	2	2	0	3
500	2	42	1	1	1	1	1	1	120	123	2.9	6.5	1	1	2	2	2	1	3
501	2	52	2	2	2	1	1	2	11	243	2.56	6.28	1	1	2	2	2	2	2
502	1	68	2	2	2	1	1	2	126	238	1.26	6.1	1	1	2	2	2	2	3
503	2	52	2	1	2	1	1	2	3	222	2.58	8.1	1	1	2	2	2	0	3
504	2	49	2	1	1	1	1	1	122	162	2.44	8.7	1	2	1	2	2	0	3
505	2	45	2	1	2	1	1	2	33	196	2.48	2.3	1	1	1	2	2	0	3
506	1	22	3	2	2	1	1	2	13	149	2.56	16.67	1	1	1	2	2	1	3
507	2	65	2	2	2	1	1	2	12	245	2.74	6.17	1	1	1	2	2	2	2
508	1	35	1	1	1	1	1	1	132	116	2.87	9.72	1	1	1	2	2	1	3
509	1	43	2	2	3	2	1	2	7	228	2.66	8.722	1	1	2	2	2	2	3
510	2	66	2	1	2	1	1	2	9	269	2.73	7.48	1	1	2	2	2	0	2
511	2	62	2	2	2	1	1	2	4	412	2.86	7.16	1	1	2	2	2	1	3
512	2	54	3	2	1	1	2	2	9	232	2.54	1.23	1	1	2	2	2	1	3
513	2	52	2	1	1	1	1	2	151	242	2.7	6.56	1	1	2	2	2	0	2
514	2	47	2	1	3	2	1	2	8	185	2.59	5.67	1	1	2	2	2	0	2
515	1	41	2	2	2	2	1	2	11	125	2.82	3.8	1	1	2	2	2	2	3
516	2	41	2	1	2	1	1	2	63	127	2.49	5.28	1	1	2	2	2	0	3
517	2	36	2	1	2	1	1	3	13	177	2.67	12	1	1	2	2	2	0	3
518	1	58	1	1	1	1	1	2	12	362	2.8	6.27	1	1	2	2	2	2	3
519	1	42	1	1	2	1	1	2	132	353	1.26	8.25	1	1	2	2	2	1	3
520	1	61	2	2	1	1	1	2	7	216	2.63	5.28	1	1	2	2	2	2	3
521	1	42	1	1	1	1	1	1	9	153	2.7	12.32	1	1	2	2	2	0	3
522	2	45	1	1	1	1	1	2	4	198	2.55	7.56	1	1	2	2	2	1	3
523	2	48	1	1	2	1	1	1	9	229	2.96	4.45	1	2	2	2	2	1	2
524	1	62	2	2	3	2	1	2	151	124	2.73	4.6	1	1	2	2	2	2	3
525	1	72	2	2	2	1	1	2	8	217	2.63	4.74	1	1	2	2	2	2	3
526	1	51	2	1	3	2	1	2	11	125	1	5.3	1	1	2	2	2	0	3
527	1	58	2	1	2	2	1	2	63	155	2.63	7.1	1	1	2	2	2	0	3
528	2	22	1	1	2	1	1	1	13	142	2.45	4.52	1	1	2	2	2	2	3
529	1	63	2	2	2	1	1	1	12	224	2.67	7.27	1	1	2	2	2	2	3
530	2	66	2	1	2	1	1	2	132	192	2.79	12.71	1	1	2	2	2	0	3
531	1	24	2	1	1	1	1	1	7	118	2.53	9.49	1	1	2	2	2	0	3
532	2	27	1	1	2	1	1	2	9	168	2.47	9.92	1	1	2	2	2	0	3
533	2	62	2	2	2	1	1	2	4	129	2.57	12.98	1	1	2	2	2	2	3
534	1	55	2	2	1	1	1	2	9	184	2.81	4.8	1	1	2	2	2	2	3
535	1	32	2	1	1	1	1	1	151	167	2.75	5.14	1	1	2	2	2	0	3
536	2	64	2	2	2	2	1	2	8	171	2.68	12.86	1	1	2	2	2	2	2
537	1	43	2	2	2	2	1	2	11	156	2.68	12.7	1	1	2	2	2	2	3
538	1	54	2	1	1	1	1	2	63	136	2.56	5.26	1	1	2	2	2	0	3
539	1	43	2	2	2	2	1	2	9	892	2.75	5.59	1	1	2	2	2	1	3
540	2	61	2	1	2	1	1	2	9.2	224	2.51	5.14	1	1	2	2	2	0	3
541	1	35	3	1	2	1	1	2	128	122	2.67	6.21	1	2	2	2	2	1	3
542	2	65	2	1	2	1	1	2	22	335	2.54	9.26	1	1	2	2	2	0	3
543	1	26	1	1	3	2	1	2	22	233	2.7	5.49	1	1	2	2	2	2	3
544	1	25	3	1	2	2	1	2	22	287	2.2	7.6	1	2	2	2	2	1	3
545	1	61	2	1	3	2	1	2	54.2	285	2.52	5.42	1	1	2	2	2	2	3
546	2	31	1	1	2	2	1	2	56.2	227	2.62	11.7	1	1	2	2	2	0	3
547	2	47	1	1	2	2	1	2	19.2	233	2.4	7.38	1	1	2	2	2	1	3
548	2	47	2	1	2	1	1	2	52.2	233	2.4	6.61	1	1	2	2	2	0	3
549	1	37	2	1	2	2	1	1	15.2	291	2.68	9.94	1	2	2	2	2	0	3
550	1	58	2	2	1	1	1	2	128	172	2.62	5.29	1	2	2	2	2	2	3
551	1	68	2	1	2	1	1	2	30	340	2.3	6.7	1	2	2	2	2	2	3
552	2	47	3	1	1	1	1	2	12.2	200	2	6.61	1	1	2	2	2	0	3
553	1	78	1	1	2	1	1	2	13	367	2.23	4.4	1	2	2	2	2	2	3
554	1	19	1	1	2	1	1	2	100	243	2.4	5.4	1	2	2	2	2	2	3
555	1	47	2	1	2	1	1	2	96	133	2.87	4.44	1	1	2	2	2	0	3
556	1	66	2	2	2	1	1	2	52	232	2.69	5.3	1	2	2	2	2	2	3
557	1	58	2	1	2	1	1	2	128	273	1.17	5.6	1	2	2	2	2	1	3
558	2	53	2	1	1	1	1	2	129	152	2.76	4.87	1	2	2	2	2	0	3
559	2	59	2	1	1	1	1	2	116.2	244	2.86	4.97	1	2	2	2	2	2	3
560	1	55	3	1	1	1	1	2	124	182	2.85	5.4	1	2	2	2	2	0	3
561	1	61	2	2	1	1	1	2	62.2	623	1.21	5.3	1	2	2	2	2	1	3
562	1	28	1	1	3	1	1	2	164	162	2.68	6.5	1	2	2	2	2	1	3
563	1	28	2	1	3	1	1	2	120	167	2.1	5.1	1	2	2	2	2	0	3
564	1	63	2	2	2	2	1	2	30	340	2.3	4.67	1	1	2	2	2	1	3

## Sheet: Φύλλο2
ΗΜ/ΝΙΑ ΓΕΝΝΗΣΗΣ	ΗΜ/ΝΙΑ ΕΓΧΥΣΗΣ	ΗΜ/ΝIΑ ΤΕΛΕΥΤΑΙΟΥ FOLLOW-UP	ΚΑΤΑΣΤΑΣΗ ΑΣΘΕΝΗ	Age at transplantation (years)	Follow-up (Months)	Survivor
1972-04-07	2013-01-16	2014-02-20	DEAD	41	13	2
1970-01-05	2013-01-16	3012/22	ALIVE	43	119	1
1986-10-13	2013-01-21	2021-07-16	ALIVE	27	91	1
1956-06-23	2013-01-26	2019-02-07	ALIVE	57	71	1
1981-01-22	2013-02-20	2023-06-14	ALIVE	22	126	1
1979-06-19	2013-02-27	2018-12-21	ALIVE	34	70	1
1993-03-05	2013-03-04	2019-03-13	ALIVE	20	72	1
1996-01-17	2013-03-06	2018-06-14	ALIVE	17	63	1
1991-09-22	2013-03-14	2020-07-20	ALIVE	22	88	1
1979-10-26	2013-04-16	2014-05-01	DEAD	33	11	2
1960-11-30	2013-04-17	2019-01-24	ALIVE	53	69	1
1968-09-28	2013-04-22	2014-06-12	DEAD	45	14	2
1966-03-10	2013-04-25	2013-06-03	DEAD	47	2	2
1966-01-07	2013-04-26	2014-09-15	DEAD	47	5	2
1963-10-07	2013-06-06	2014-02-27	DEAD	50	8	2
1999-07-27	2013-06-10	2013-08-10	DEAD	14	2	2
1980-06-03	2013-06-17	2023-02-13	ALIVE	33	116	1
1954-10-27	2013-06-26	2014-04-08	DEAD	57	10	2
1976-04-25	2013-06-26	2014-01-08	DEAD	47	7	2
1977-05-05	2013-06-27	2013-07-27	DEAD	36	1	2
1967-02-10	2013-06-27	2018-12-15	DEAD	46	64	2
1960-12-08	2013-07-11	2018-12-12	ALIVE	53	65	1
1989-05-22	2013-07-16	2018-12-12	ALIVE	24	65	1
1975-11-29	2013-09-03	2014-07-11	DEAD	38	7	2
1971-04-27	2013-09-05	2014-10-06	DEAD	42	11	2
1956-03-22	2013-09-11	2013-11-28	DEAD	57	2	2
1972-03-12	2013-09-16	2013-12-30	DEAD	41	3	2
1968-10-20	2013-09-18	2014-01-21	DEAD	45	4	2
1975-04-07	2013-10-04	2015-04-09	DEAD	38	20	2
1979-11-21	2013-10-08	2018-06-20	ALIVE	34	56	1
1961-01-25	2013-10-11	2015-04-17	DEAD	52	18	2
1972-09-08	2013-10-16	2018-02-15	ALIVE	41	52	1
1970-07-23	2013-10-22	2018-05-10	ALIVE	43	55	1
1993-07-13	2013-10-24	2014-01-24	DEAD	20	3	2
1957-08-23	2013-10-30		DEAD	56		2
1953-02-02	2013-11-06	2014-04-28	DEAD	60	5	2
1978-11-14	2013-11-13	2015-01-12	DEAD	35	14	2
1977-04-01	2013-11-14	2014-05-20	DEAD	36	18	2
1963-07-19	2013-11-19	2017-04-06	DEAD	50	39	2
1962-04-15	2013-11-28	2019-04-08	ALIVE	51	65	1
1961-03-23	2013-12-10	2014-05-22	DEAD	52	5	1
1955-04-01	2013-12-12	2022-06-01	DEAD	58	102	2
1978-11-18	2013-12-12	2018-12-14	ALIVE	35	60	1
1966-07-06	2013-12-16	2014-04-25	DEAD	47	4	2
1989-11-23	2013-12-17	2015-08-03	DEAD	24	20	2
1991-10-20	2014-01-23	06/09//14	DEAD	23	5	2
1989-05-26	2014-01-23	2022-07-14	ALIVE	25	101	1
1977-03-17	2014-01-24	2018-06-06	ALIVE	37	52	1
1978-11-10	2014-02-13	2015-03-08	DEAD	36	13	2
1982-11-21	2014-02-19	2018-12-12	ALIVE	32	68	1
1964-11-17	2014-02-20	2018-12-18	ALIVE	50	54	1
1982-07-16	2014-02-21	2014-06-28	DEAD	32	4	2
1987-03-14	2014-03-07	2017-02-17	ALIVE	27	35	1
1950-01-12	2014-03-12	2017-05-25	ALIVE	64	38	1
1981-10-24	2014-03-27	10//10/23	ALIVE	33	114	1
1956-01-10	2014-04-01	2018-04-24	ALIVE	58	48	1
1979-02-17	2014-04-01	2015-01-19	DEAD	45	9	2
1981-06-22	2014-04-10	2019-04-10	ALIVE	33	60	1
1959-02-23	2014-04-24	2014-08-28	DEAD	55	4	2
1962-12-25	2014-04-25	2018-06-02	ALIVE	52	52	1
1959-04-06	2014-05-07	2022-07-21	ALIVE	55	100	1
1982-02-07	2014-05-15	2019-03-28	ALIVE	32	58	1
1963-04-15	2014-05-20	2018-11-14	ALIVE	51	54	1
1970-07-30	2014-06-06	2018-12-19	ALIVE	44	54	1
1992-03-21	2014-06-11	2014-12-21	DEAD	22	6	2
1974-09-01	2014-06-13	2018-06-11	ALIVE	40	48	1
1953-11-13	2014-06-24	2017-03-10	DEAD	61	33	2
1971-08-08	2014-06-26	2014-07-24	DEAD	43	1	2
1971-04-18	2014-06-26	2017-07-03	ALIVE	43	37	1
1985-07-26	2014-07-03	2018-06-02	DEAD	29	47	2
1962-07-24	2014-07-03	2016-05-23	DEAD	52	22	2
1992-03-16	2014-07-10	2017-09-02	DEAD	22	38	2
1979-09-25	2014-09-03	2023-09-23	ALIVE	35	108	1
1966-09-11	2014-09-04	2017-05-04	ALIVE	48	32	1
1954-11-26	2014-09-04	2016-01-24	DEAD	60	13	2
1955-12-05	2014-09-09	2015-12-14	DEAD	59	15	2
1986-07-21	2014-09-22	2019-04-17	ALIVE	28	55	1
1964-04-07	2014-09-23	2015-11-02	DEAD	50	14	2
1976-04-28	2014-09-26	2019-04-12	ALIVE	38	55	1
1994-07-06	2014-10-06	2016-08-22	DEAD	20	22	2
1980-05-12	2014-10-07	2017-02-13	ALIVE	34	28	1
1979-10-01	2014-10-08	2018-04-24	ALIVE	35	42	1
1969-06-29	2014-10-09	2019-03-20	ALIVE	45	53	1
1961-03-07	2014-10-14	2015-01-22	DEAD	53	3	2
1980-06-24	2014-10-15	2015-02-22	DEAD	34	4	2
1960-01-05	2014-10-23	2015-01-01	DEAD	54	3	2
1958-07-06	2014-10-29	2016-06-13	ALIVE	56	20	3
1952-11-07	2014-10-31	2018-10-31	ALIVE	56	48	1
1966-01-22	2014-11-06	2018-11-20	DEAD	48	48	2
1980-11-16	2014-11-18	2016-12-15	ALIVE	34	25	1
1997-05-04	2014-11-28	2017-05-10	ALIVE	17	30	1
1961-07-18	2014-12-08	2018-12-18	ALIVE	53	48	1
1955-11-08	2014-12-16	2018-08-09	ALIVE	59	44	1
1966-10-04	2014-12-16	2019-10-01	ALIVE	48	58	1
1995-08-05	2014-12-23	2018-03-30	DEAD	19	37	2
1956-12-15	2014-12-23	2018-12-14	ALIVE	58	48	1
1962-09-19	2014-12-29	2015-04-15	DEAD	52	5	2
1991-10-25	2015-03-20	2019-03-18	ALIVE	24	48	1
1991-09-06	2015-03-24	2015-07-24	DEAD	24	43	2
1978-02-27	2015-04-29	2018-11-05	ALIVE	37	47	1
	2015-06-02	2017-06-01	DEAD	24		2
1984-12-24	2015-06-09	2019-03-05	ALIVE	45	31	1
1976-07-23	2015-06-09	2016-04-04	DEAD	10	39	2
1985-06-25	2015-06-17	2016-08-09	DEAD	14	30	2
1996-02-03	2015-06-23	2017-04-15	DEAD	22	19	2
1990-07-28	2015-06-25	2019-02-21	ALIVE	42	25	1
1951-02-06	2015-07-20	2016-05-05	DEAD	64	10	2
1986-05-25	2015-09-03	2019-04-11	ALIVE	29	51	1
1993-03-09	2015-09-08	2016-07-23	DEAD	22	10	2
1961-02-08	2015-09-15	2015-12-22	DEAD	54	3	2
1967-11-08	2015-09-16	2015-12-21	DEAD	48	3	2
1980-10-20	2015-03-11	2019-12-18	ALIVE	35	54	1
1971-05-24	2015-07-17	2016-12-12	DEAD	44	17	2
1986-10-12	2015-07-17	2015-12-10	DEAD	29	5	2
1962-04-27	2015-07-15	2018-05-09	DEAD	53	35	2
1976-03-25	2015-05-28	2018-05-22	ALIVE	39	36	1
1992-09-23	2015-09-22	2019-01-23	ALIVE	23	40	1
1954-03-30	2015-09-22	2019-01-25	ALIVE	61	40	1
1956-07-11	2015-09-23	2018-09-01	DEAD	59	36	2
1964-01-13	2015-09-30	2018-03-20	DEAD	51	33	2
1971-09-06	2015-09-30	2019-03-05	ALIVE	44	42	1
1957-12-27	2015-10-01	2015-12-25	DEAD	58	2	2
1992-03-10	2015-10-13	2019-03-21	ALIVE	23	41	1
1969-01-17	2015-02-12	2019-04-11	ALIVE	46	50	1
1986-03-29	2015-01-29	2019-04-04	ALIVE	29	45	1
1986-10-21	2015-02-26	2018-09-11	ALIVE	29	41	1
1955-06-07	2015-02-20	2016-04-23	DEAD	60	14	2
1978-10-04	2015-05-14	2018-09-14	ALIVE	37	40	1
1960-02-21	2015-02-27	2018-12-07	ALIVE	55	46	1
1983-02-25	2015-01-22	2018-11-06	DEAD	33	46	2
1977-06-11	2015-02-04	2019-02-27	ALIVE	38	48	1
1965-03-03	2015-01-15	2016-04-09	DEAD	50	13	2
1970-10-14	2015-10-27	2019-08-09	DEAD	45	46	2
1984-07-26	2015-10-29	2016-03-03	ALIVE	31	5	3
1952-09-13	2015-11-04	2017-08-15	DEAD	61	21	2
1996-08-06	2015-12-02	2019-01-15	ALIVE	19	37	1
1972-07-17	2015-12-03	2016-11-07	DEAD	43	11	2
1974-01-20	2015-12-09	2016-03-20	DEAD	41	4	2
1981-03-07	2015-12-15	2017-09-01	ALIVE	34	21	3
1982-03-23	2016-01-22	2016-06-09	DEAD	34	4	2
1957-02-22	2016-01-20	2021-07-15	ALIVE	59	66	1
1951-01-07	2016-01-26	2016-12-08	DEAD	65	11	2
1976-10-05	2016-02-01	2017-01-31	DEAD	40	11	2
1955-12-12	2016-02-22	2020-03-13	DEAD	61	47	2
1971-05-14	2016-02-24	2018-12-07	ALIVE	45	34	1
1977-03-03	2016-03-01	2017-01-01	DEAD	39	9	2
1984-02-13	2016-02-29	2017-10-26	DEAD	32	20	2
1952-07-28	2016-03-02	2016-04-27	DEAD	64	1	2
1981-07-12	2016-03-17	2018-01-02	DEAD	34	22	2
1953-05-03	2016-04-06	2019-01-14	ALIVE	63	33	1
1983-02-23	2016-04-13	2023-10-22	ALIVE	33	92	1
1992-10-10	2016-04-20	2016-11-25	DEAD	24	7	2
1962-12-21	2016-04-26	2019-01-14	ALIVE	54	33	1
1964-01-01	2016-05-20	2019-01-17	ALIVE	52	32	1
1957-08-17	2016-06-02	2016-12-30	DEAD	59	6	2
1959-01-22	2016-06-07	2019-01-14	ALIVE	57	33	1
1989-11-17	2016-06-09	2016-10-07	DEAD	27	4	2
1971-09-30	2016-06-15	2017-03-14	DEAD	45	9	2
1977-04-19	2016-06-13	2023-10-13	ALIVE	88	39	1
1970-01-28	2016-06-21	2017-04-14	DEAD	46	10	2
1962-02-13	2016-06-22	2019-01-24	ALIVE	54	33	1
1956-04-23	2016-06-29	2019-03-05	ALIVE	60	33	1
1993-08-28	2016-07-06	2023-06-06	ALIVE	23	83	1
	2016-07-07	2022-09-27	ALIVE		74	1
1961-03-03	2016-07-20	2016-07-21	DEAD	54	0.03	2
1961-12-31	2016-08-31	2016-04-02	DEAD	54	4	2
1955-02-25	2016-08-31	2016-11-20	DEAD	61	3	2
1982-08-27	2016-08-30	2019-12-31	DEAD	34	16	2
1980-04-22	2016-08-30	2020-09-01	ALIVE	36	49	2
1960-06-04	2016-09-07	2016-12-24	DEAD	56	3	2
1976-10-20	2016-09-09	2018-12-17	ALIVE	40	26	1
1999-01-26	2016-09-12	2017-03-24	DEAD	17	7	2
1959-01-28	2016-09-20	2017-05-13	DEAD	57	8	2
1948-02-20	2016-09-20	2019-10-19	DEAD	68	37	2
1961-06-12	2016-09-28	2017-04-26	DEAD	55	7	2
1964-01-29	2016-10-07	2019-03-28	ALIVE	52	29	1
1979-08-28	2016-10-12	2016-12-20	DEAD	37	2	1
1978-11-08	2016-10-10	2022-09-29	ALIVE	38	71	1
1967-11-18	2016-10-18	2019-01-23	ALIVE	48	27	1
1993-01-09	2016-10-19	12ος/22	DEAD	23	74	2
1988-01-19	2016-10-26	2019-03-07	ALIVE	28	29	1
1949-07-05	2016-11-02	2017-09-09	DEAD	67	9	2
1976-09-19	2016-10-27	2019-01-28	ALIVE	40	27	1
1982-06-12	2016-11-15	2019-02-05	ALIVE	34	27	1
1974-02-02	2016-11-18	2017-01-20	DEAD	42	3	2
1983-05-11	2016-11-22	2019-01-09	ALIVE	33	26	1
1958-11-09	2016-12-06	2017-08-14	DEAD	58	8	2
2001-04-03	2016-12-13	2023-04-03	ALIVE	15	66	1
1957-09-28	2016-12-20	2017-06-24	DEAD	59	6	2
1956-06-18	2017-01-25	2017-09-08	DEAD	61	8	2
1989-12-12	2017-02-07	2017-05-16	DEAD	28	3	2
1993-01-28	2017-02-08	2018-04-22	DEAD	24	14	2
1992-05-13	2017-02-14	2019-01-17	ALIVE	25	23	1
1951-12-07	2017-02-15	2018-12-19	ALIVE	66	22	3
1972-07-14	2017-03-06	2022-06-23	ALIVE	45	63	1
1954-09-03	2017-03-07	27/8//2017	DEAD	70	5	2
1973-10-21	2017-03-22	2017-12-05	DEAD	44	9	2
1973-07-26	2017-05-10	2019-02-27	ALIVE	44	21	3
1967-06-24	2017-05-09	2020-04-11	DEAD	50	37	2
1977-05-03	2017-05-25	2017-12-28	DEAD	40	7	2
1961-03-08	2017-05-31	2017-08-26	DEAD	56	3	2
1968-07-18	2017-06-19	2017-11-06	ALIVE	49	5	3
1989-12-12	2017-04-11	2017-05-16	DEAD	28	13	2
2000-01-01	2017-06-27	2019-02-11	ALIVE	17	20	3
1977-08-18	2017-07-05	2017-11-14	DEAD	40	4	2
1958-11-10	2017-07-18	2017-11-04	DEAD	59	4	2
1990-04-10	2017-07-21	2018-01-20	DEAD	27	5	2
1977-08-18	2017-07-31	2017-11-14	DEAD	40	4	2
1972-11-14	2017-08-29	2022-05-10	ALIVE	45	57	1
1995-08-15	2017-09-06	2019-02-13	ALIVE	22	19	3
1970-01-05	2017-09-19	2019-02-13	ALIVE	47	17	3
1999-07-09	2017-10-03	2019-03-07	ALIVE	18	18	3
1951-09-01	2017-10-05	2022-06-23	DEAD	66	55	2
1959-06-01	2017-10-24	2020-10-10	DEAD	58	36	2
1975-05-26	2017-11-01	2023-07-05	ALIVE	42	56	1
6/10/1972 MLFS(φάση νόσου)	2017-11-21	2018-05-13	DEAD	35	6	2
24/5/1956 Early Relapse(φάση νόσου)	2017-11-23	2018-06-28	DEAD	61	7	2
1962-12-01	2017-11-24	2019-05-09	DEAD	55	18	2
1997-02-28	2017-11-27	2022-09-29	ALIVE	20	57	1
1989-08-01	2017-11-29	2018-07-30	DEAD	28	17	2
1981-07-10	2017-12-05	2022-08-15	DEAD	36	56	2
1995-01-22	2017-12-20	2019-03-13	ALIVE	22	16	3
1962-06-01	2017-12-20	2019-02-25	ALIVE	55	14	3
1986-08-22	2018-01-17	2019-04-12	ALIVE	36	15	3
1977-06-01	2018-01-24	2020-08-01	DEAD	41	27	2
1998-12-11	2018-01-23	2022-09-28	ALIVE	25	56	1
1978-01-13	2018-02-01	2018-10-12	DEAD	40	8	2
1984-03-18	2018-02-06	2018-10-30	DEAD	34	8	2
1963-02-10	2018-02-05	2019-03-05	DEAD	55	13	2
	2018-02-12	11ος/2018	DEAD		9	2
1970-05-21	2018-03-14	2022-08-22	ALIVE	48	53	2
1979-11-23	2018-03-27	2018-09-12	DEAD	39	6	2
1990-11-19	2018-03-30	2023-07-04	ALIVE	28	64	1
1999-08-22	2018-04-19	2019-03-01	ALIVE	28	11	3
1992-07-28	2018-04-23	2018-09-27	DEAD	24	17	2
1977-03-15	2018-04-26	2018-07-19	DEAD	42	5	2
1995-02-02	2018-05-09	2023-10-24	ALIVE	23	65	1
1961-05-26	2018-05-02	2018-08-31	DEAD	57	3	2
1969-07-15	2018-06-14	2020-05-05	DEAD	49	23	2
1969-11-25	2018-05-09	2018-11-04	DEAD	49	6	2
1976-03-24	2018-05-22	2022-06-23	ALIVE	42	47	1
1974-09-07	2018-06-06	2019-02-19	ALIVE	44	8	3
1984-06-24	2018-06-12	2021-01-27	ALIVE	34	32	1
1972-01-22	2018-06-19	2019-02-18	DEAD	46	8	2
1965-08-29	2018-06-20	2019-03-14	ALIVE	53	9	3
1963-09-29	2018-07-17	6ος/2019	DEAD	55	11	2
2000-10-25	2018-09-04	2021-03-05	ALIVE	18	33	1
1961-05-31	2018-09-19	2019-03-04	ALIVE	57	6	3
1956-06-03	2018-09-17	2019-03-10	DEAD	62	6	2
1957-04-19	2018-10-02	2019-03-06	ALIVE	61	5	3
1977-04-05	2018-10-09	2020-04-01	DEAD	41	18	2
1959-07-03	2018-10-16	2019-11-22	ALIVE	59	13	1
1956-06-08	2018-10-23	2020-01-02	DEAD	62	13	2
1955-06-27	2018-10-30	2021-02-18	ALIVE	63	28	1
1969-05-13	2018-11-07	2022-06-14	ALIVE	59	42	1
1962-11-04	2018-11-06	2022-08-05	ALIVE	56	45	1
1970-10-06	2018-11-09	2019-03-12	DEAD	48	4	2
1999-08-12	2018-11-20	10ς/22	DEAD	19	47	2
1963-01-07	2018-11-20	2019-03-13	ALIVE	55	4	3
1969-11-19	2018-11-27	2022-06-14	ALIVE	49	43	1
1966-05-23	2018-11-29	2019-03-14	ALIVE	52	4	1
1971-07-25	2018-12-04	2021-04-22	DEAD	47	28	2
1973-01-30	2018-12-13	2021-10-04	ALIVE	45	34	1
1956-12-04	2018-12-18	2020-10-04	DEAD	62	22	2
1972-06-13	2018-12-20	2019-03-12	ALIVE	46	3	3
1988-08-23	2018-12-19	2019-03-14	ALIVE	30	4	3
1954-04-14	2018-12-27	2019-04-05	DEAD	64	4	2
1967-01-09	2019-01-15	2021-02-01	DEAD	52	23	2
1971-04-08	2019-01-28	2019-04-02	DEAD	48	3	2
1971-06-13	2019-02-04	2019-09-17	ALIVE	48	7	3
1960-11-11	2019-02-06	2019-06-12	DEAD	59	4	2
1956-06-01	2019-02-25	2019-09-25	ALIVE	63	7	3
1966-02-13	2019-02-27	2019-12-30	DEAD	53	10	2
1988-02-02	2019-04-03	2023-09-12	ALIVE	41	52	1
1992-05-08	2019-04-10	2021-07-19	ALIVE	27	29	1
1956-06-18	2019-04-22	2019-10-10	DEAD	63	6	2
1952-10-12	2019-05-05	2019-05-24	ALIVE	67	1	3
1966-11-23	2019-05-14	2019-09-26	DEAD	53	4	2
1964-09-18	2019-05-22	2019-10-14	DEAD	55	5	2
1969-08-19	2019-05-30	2023-06-02	ALIVE	50	49	1
1987-07-29	2019-05-28	2019-12-18	DEAD	32	7	2
1962-06-28	2019-06-04	2019-12-22	ALIVE	57	6	3
1959-06-04	2019-06-05	2021-02-11	DEAD	60	20	2
1993-12-14	2019-06-18	2020-01-20	ALIVE	26	7	3
1965-04-01	2019-06-25	2020-01-17	ALIVE	54	7	3
1968-04-12	2019-07-01	2023-06-09	ALIVE	51	47	1
1993-06-04	2019-07-17	2020-01-16	ALIVE	26	6	3
1962-03-30	2019-07-16	2021-05-20	DEAD	57	22	2
1966-11-20	2019-07-23	2019-12-23	DEAD	52	5	2
1967-01-02	2019-07-23	2021-10-17	DEAD	52	27	2
1969-04-27	2019-08-28		DEAD	50		2
1980-04-24	2019-09-11	2020-12-20	DEAD	39	15	2
1967-11-17	2019-09-11	2022-06-26	DEAD	52	33	2
1961-11-28	2019-09-10	2020-01-07	DEAD	58	4	2
1956-06-10	2019-09-17	2019-11-11	DEAD	63	2	2
1972-04-18	2019-09-19	2020-04-07	ALIVE	47	7	3
2000-04-03	2019-09-23	2021-02-19	ALIVE	19	16	3
1965-02-15	2019-09-26	2020-01-07	ALIVE	54	4	3
1966-02-13	2019-09-30	2019-12-30	DEAD	53	3	2
1984-01-01	2019-10-10	2022-04-28	ALIVE	35	30	1
1972-02-16	2019-10-09	2022-07-20	ALIVE	47	33	1
1999-08-12	2019-10-18	10oς/22	DEAD	20	36	2
1987-07-29	2019-10-15	2019-12-18	DEAD	32	2	2
1972-12-10	2019-10-21	2023-06-20	ALIVE	47	44	1
1970-10-23	2019-10-23	2022-07-14	ALIVE	49	32	1
1949-08-20	2019-10-25	2020-05-13	DEAD	70	10	2
1984-04-06	2019-10-29	2021-10-05	DEAD	35	24	2
1990-01-08	2019-10-29	2020-05-04	DEAD	29	10	2
1978-01-05	2019-11-01	2020-01-15	DEAD	41	2	2
1983-02-14	2019-11-06	2022-08-04	ALIVE	36	21	3
1966-06-19	2019-11-06	2023-03-15	ALIVE	53	40	1
1978-08-05	2019-11-13	2022-04-25	DEAD	41	17	2
1978-12-13	2019-11-19	2020-01-20	ALIVE	41	2	3
1966-11-20	2019-11-22	2019-12-23	DEAD	53	1	2
1959-04-29	2019-11-22	2021-07-07	ALIVE	60	21	3
1980-02-17	2019-11-26	2023-06-20	ALIVE	39	43	1
1956-12-11	2019-11-26	2021-07-16	ALIVE	63	20	3
1982-08-21	2019-11-29	2021-03-02	ALIVE	37	16	3
1997-06-09	2019-12-16	2020-04-26	DEAD	22	5	2
1957-10-22	2019-12-21	2020-01-15	DEAD	62	2	2
2000-04-08	2020-01-07	2021-02-21	DEAD	20	13	2
1961-03-27	2020-01-08	2020-08-03	DEAD	59	7	2
1987-11-12	2020-01-15	2023-09-15	ALIVE	33	44	1
1982-06-07	2020-01-30	2022-02-23	ALIVE	38	25	1
1994-07-08	2020-02-04	2020-08-06	ALIVE	26	6	3
1968-11-07	2020-02-04	2020-09-28	DEAD	52	7	2
1973-10-15	2020-02-06	2022-07-14	ALIVE	47	29	1
1980-07-08	2020-02-18	2020-06-30	ALIVE	40	4	3
1956-01-01	2020-02-18	2020-05-28	DEAD	64	3	2
1983-05-01	2020-02-21	2023-10-18	ALIVE	37	44	1
1983-09-12	2020-02-27	2023-03-22	ALIVE	37	35	1
1975-02-26	2020-02-26	2021-10-07	DEAD	45	20	2
1971-08-02	2020-03-04	2020-08-06	ALIVE	49	5	3
1956-04-01	2020-03-03	2020-08-31	DEAD	64	5	2
1974-08-10	2020-03-10	2021-11-20	DEAD	46	20	2
1975-05-26	2020-03-17	2022-08-05	ALIVE	45	29	1
1976-02-19	2020-03-23	2020-07-08	ALIVE	44	4	3
1962-02-19	2020-04-28	2023-01-08	DEAD	58	33	2
1981-09-12	2020-05-04	2021-03-17	ALIVE	39	10	3
1992-12-30	2020-05-07	2019-11-20	DEAD	28	6	2
1958-04-24	2020-05-06	2020-08-04	DEAD	62	3	2
2000-10-15	2020-05-11	2021-05-18	DEAD	20	12	2
1985-08-31	2020-05-14	2023-10-18	ALIVE	35	41	1
1956-10-01	2020-05-21	2022-07-15	ALIVE	64	28	1
1978-02-15	2020-05-27	2022-08-01	DEAD	42	27	2
1964-01-18	2020-05-28	2021-04-28	DEAD	56	11	2
1971-06-26	2020-06-02	2023-10-23	ALIVE	49	42	1
1965-07-02	2020-06-11	2020-09-28	DEAD	55	3	2
1977-04-23	2020-06-12	2023-03-27	DEAD	43	33	2
1956-09-14	2020-06-29	2023-10-13	ALIVE	64	32	1
1986-09-30	2020-06-30	2021-02-10	ALIVE	34	7	3
1979-08-20	2020-07-07	2023-10-20	ALIVE	41	39	1
1955-08-10	2020-07-10	2021-10-06	ALIVE	65	15	3
2003-09-11	2020-07-15	2021-07-23	DEAD	17	0.3	2
1995-10-25	2020-07-14	2023-09-06	ALIVE	25	38	1
1973-11-03	2020-07-23	2021-01-21	DEAD	47	18	2
1962-04-12	2020-07-22	2021-01-11	ALIVE	58	7	3
1983-09-12	2020-08-11	2023-10-25	ALIVE	37	34	1
1968-09-10	2020-09-02	2021-03-05	ALIVE	52	6	3
1956-08-21	2020-09-01	2021-07-20	DEAD	64	10	2
1981-12-18	2020-09-03	2023-10-10	ALIVE	39	35	1
1968-09-20	2020-09-02	2022-06-07	DEAD	52	22	2
1985-04-30	2020-09-05	2023-07-24	ALIVE	35	34	1
1961-11-06	2020-09-16	2021-01-03	DEAD	59	4	2
1975-03-08	2020-09-21	2022-01-19	DEAD	45	17	2
1968-09-17	2020-09-24	2023-10-05	ALIVE	52	37	1
2002-11-08	2020-10-06	2023-09-28	ALIVE	18	35	1
1954-10-04	2020-10-07	2021-09-15	DEAD	66	11	2
1952-12-24	2020-10-14	2021-05-28	DEAD	68	7	2
1963-05-23	2020-10-14	2022-02-22	DEAD	57	16	2
1967-04-21	2020-10-23	10ος/22	DEAD	53	24	2
1966-01-16	2020-10-28	2021-08-07	DEAD	54	10	2
1967-10-21	2020-11-05	2023-04-03	ALIVE	53	30	1
1995-10-01	2020-11-10	2023-10-17	ALIVE	25	35	1
1958-01-01	2020-11-12	2021-07-30	DEAD	62	8	2
1981-04-05	2020-11-20	2021-07-05	DEAD	39	8	2
2000-04-08	2020-11-18	2021-02-21	DEAD	20	3	2
1995-03-04	2020-11-25	2023-10-17	ALIVE	25	35	1
1966-09-12	2020-12-14	2021-09-28	DEAD	54	9	2
1967-02-09	2020-12-23	2021-07-24	DEAD	53	8	2
1986-09-12	2021-01-13	2023-04-12	ALIVE	35	27	1
1960-01-01	2021-01-27	2023-08-23	ALIVE	61	31	1
1986-07-12	2021-01-26	2022-07-29	DEAD	35	19	2
1999-05-13	2021-01-25	2023-10-24	ALIVE	22	30	1
1973-05-12	2021-02-08	2023-10-10	ALIVE	48	32	1
1958-04-13	2021-02-10	2023-09-15	ALIVE	63	31	1
1975-01-30	2021-02-17	2022-04-06	ALIVE	46	14	3
1972-02-13	2021-02-18	2022-05-09	DEAD	49	15	2
1970-07-15	2021-02-25	2021-09-29	DEAD	51	7	2
1960-05-08	2021-03-01	2022-09-08	DEAD	61	15	2
1956-01-02	2021-03-03	2023-10-23	ALIVE	65	30	1
1956-08-03	2021-03-09	2023-03-07	ALIVE	65	24	1
1970-05-31	2021-03-11	2023-10-12	ALIVE	51	30	1
1959-10-20	2021-03-22	2023-03-23	ALIVE	63	24	1
1981-08-18	2021-04-02	2023-10-19	ALIVE	40	30	1
1984-08-31	2021-04-21	2023-04-05	ALIVE	37	24	1
1962-11-21	2021-04-26	2021-09-18	DEAD	59	5	2
1978-09-25	2021-04-27	12ος/22	DEAD	43	20	2
1954-02-05	2021-05-05	2021-11-10	DEAD	67	6	2
1956-09-29	2021-05-13	2023-03-25	DEAD	65	22	1
1963-10-28	2021-05-14	7ος/2021	DEAD	58	2	2
1958-10-27	2021-06-02	2023-09-25	ALIVE	63	27	1
1984-02-21	2021-06-02	2023-10-05	ALIVE	37	30	1
1958-05-15	2021-06-07	2023-10-02	ALIVE	63	30	1
1987-05-29	2021-06-15	2021-09-29	DEAD	34	3	2
1995-10-01	2021-06-22	2023-10-16	ALIVE	26	30	1
1980-07-11	2021-06-30	2023-03-10	DEAD	41	21	2
1998-01-29	2021-06-25	2023-10-10	ALIVE	23	28	1
2001-06-30	2021-07-12	2021-11-27	DEAD	20	4	2
1969-01-28	2021-07-28	2023-10-04	ALIVE	31	27	1
1965-12-23	2021-08-30	2023-10-23	ALIVE	56	26	1
1985-02-28	2021-08-31	2022-08-29	ALIVE	36	12	3
1961-11-07	2021-09-01	2021-12-23	DEAD	60	3	2
1964-04-03	2021-09-01	2023-10-13	ALIVE	57	25	1
1982-11-16	2021-09-07	2023-03-22		39	21
1968-03-04	2021-09-10	2022-04-12		53	5
1999-12-21	2021-09-20	2023-06-13		22	21
1962-05-16	2021-09-22	2022-08-30	DEAD	59	11	2
1969-03-24	2021-09-23	2023-07-04	ALIVE	52	21	3
1970-03-07	2021-09-28	2023-04-06	ALIVE	51	19	3
1969-04-03	2021-09-30	2023-03-03	DEAD	53	21	2
1969-04-13	2021-10-16	2022-03-28	DEAD	52	4	2
1959-06-01	2021-10-12	2022-02-10	DEAD	62	6	2
1965-11-02	2021-10-22	2022-06-16	DEAD	56	18	1
1962-08-18	2021-10-29	2023-07-06	ALIVE	59	21	3
1992-11-02	2021-11-11	2023-05-30	ALIVE	29	18	3
1968-11-03	2021-11-16	2022-07-12	DEAD	53	8	2
1995-02-07	2021-11-17	2023-09-28	ALIVE	26	21	3
1967-05-19	2021-11-18	2021-12-22	DEAD	54	1	2
1957-10-21	2021-11-29	2023-10-18	ALIVE	64	23	3
1980-07-02	2021-12-06	2022-06-09	DEAD	41	7	2
1985-03-10	2021-12-07	2022-12-13	DEAD	36	1	2
1960-06-05	2021-12-15	2023-01-25	DEAD	61	13	2
1983-10-17	2021-12-22	2023-05-29	ALIVE	38	17	3
1971-08-19	2021-12-23	2022-08-01	DEAD	50	8	2
1965-12-14	2021-12-27	2023-07-05	ALIVE	56	19	3
1978-02-15	2021-12-28	2022-02-15	DEAD	49	3	2
1975-01-27	2022-01-05	2022-08-01	ALIVE	47	7	3
1962-03-13	2022-01-04	2023-07-20	DEAD	60	18	2
1970-07-15	2021-12-06	2022-02-13	DEAD	51	2	2
1969-02-27	2022-01-11	2022-04-28		53	3	2
1968-12-29	2022-01-18	2023-03-23	ALIVE	54	14	3
1961-12-28	2022-01-24	2023-06-19	ALIVE	61	17	3
1983-05-01	2022-01-25	2023-10-18	ALIVE	39	20	3
1964-10-11	2022-02-09	2023-04-07	DEAD	58	14	2
1991-09-10	2022-02-07	2023-06-25	DEAD	31	16	2
1964-03-09	2022-02-10	2023-10-18		58	20
1966-08-21	2022-02-11	2022-04-20	DEAD	56	2	2
2001-05-30	2022-02-15	2023-05-24	ALIVE	21	15	3
1993-07-12	2022-02-16	2023-10-16	ALIVE	29	20	3
1960-09-15	2022-02-22	2022-09-02	DEAD	62	7	2
1970-01-12	2022-02-28	2023-06-20	ALIVE	52	16	3
1972-05-11	2022-03-02	2022-10-01	DEAD	50	7	2
1984-06-10	2022-03-03	2023-03-22	ALIVE	38	0.7	3
1981-03-03	2022-03-09	2022-04-29	ALIVE	41	1.5	3
1972-07-16	2022-03-15	2022-09-29	ALIVE	50	6	3
1955-11-17	2022-03-09	2023-10-05	ALIVE	67	19	3
2006-11-20	2022-03-30	2023-07-07	ALIVE	16	13	3
1970-11-11	2022-04-05	2023-10-12	ALIVE	52	18	3
1966-08-06	2022-04-06	10ς/2022	DEAD	56	6	2
1971-06-28	2022-04-26	2023-10-17	ALIVE	51	18	3
1954-06-02	2022-05-02	2023-10-16	ALIVE	68	19	3
1996-04-26	2022-05-11	2023-02-12	DEAD	26	9	2
1958-02-13	2022-05-11	2023-10-23	ALIVE	64	17	3
1962-10-19	2022-05-18	2023-05-23	ALIVE	60	12	3
1966-05-02	2022-05-23	2023-10-24	ALIVE	56	17	3
1965-03-03	2022-05-27	2022-08-02	ALIVE	57	3	3
1985-06-22	2022-06-03	2023-09-15	ALIVE	37	15	3
1966-12-05	2022-06-16	2023-09-28	ALIVE	56	15	3
1955-03-23	2022-06-14	2023-07-05	ALIVE	67	13	3
1979-09-20	2022-06-22	2023-06-20	ALIVE	43	12	3
1971-09-04	2022-07-04	2023-06-05	DEAD	51	11	2
1958-07-31	2022-06-29	2023-10-16	ALIVE	64	8	3
1962-01-16	2022-07-05	2023-07-05	ALIVE	60	12	3
1978-09-25	2022-07-05	12ος/22	DEAD	44	5	2
1975-11-04	2022-07-12	2023-03-01	DEAD	47	8	2
1959-12-23	2022-07-13	2023-02-14	ALIVE	63	8	3
1955-01-08	2022-07-19	2022-08-30	DEAD	67	13	2
1960-11-03	2022-07-19	2023-06-14	ALIVE	62	11	3
1955-09-24	2022-07-25	2023-04-03	ALIVE	67	9	3
1997-03-21	2022-08-29	2023-10-18	ALIVE	25	14	2
1977-09-08	2022-08-31	2022-12-27	DEAD	45	4	2
1976-06-05	2022-09-07	2023-10-19	ALIVE	46	13	3
1963-04-18	2022-09-06	2023-10-20	ALIVE	59	13	3
1959-10-14	2022-09-08	2022-09-28	ALIVE	63	12	3
1969-03-31	2022-09-20	2023-06-19	ALIVE	53	9	3
1967-06-12	2022-09-22	2023-01-10	ALIVE	55	5	3
1965-10-31	2022-09-30	2023-05-11	DEAD	57	9	2
1961-11-26	2022-10-04	2023-10-18	ALIVE	61	12	3
1997-06-20	2022-10-07	2022-12-27	ALIVE	25	14	3
1959-11-21	2022-10-10	2023-09-25	ALIVE	63	13	3
1983-03-18	2022-10-18	2023-10-10	ALIVE	39	12	3
1973-02-07	2022-10-25	2023-01-22	DEAD	49	4	2
1968-08-23	2022-11-01	2023-03-06	ALIVE	54	4	3
1968-07-14	2022-11-03	2023-10-13	DEAD	54	11	2
1975-05-31	2022-11-08	2023-10-17	ALIVE	47	11	3
1978-11-17	2022-11-23	2022-12-29	ALIVE	44	13	3
1967-10-03	2022-11-23	2023-03-06	ALIVE	55	4	3
1960-04-30	2022-12-08	2022-12-30	ALIVE	62	12	3
1980-07-17	2022-12-12	2023-10-16	ALIVE	42	10	3
1970-06-22	2022-12-13	2023-06-15	DEAD	52	6	2
1954-02-25	2022-12-13	2023-04-06	ALIVE	68	4	3
1971-12-29	2023-01-11	2023-10-23	ALIVE	52	9	3
1974-06-08	2023-01-13	2023-03-06	ALIVE	49	2	3
1978-09-12	2023-01-18	2023-10-12	ALIVE	45	9	3
2003-10-06	2023-01-19	2023-10-18	ALIVE	20	9	3
1958-02-24	2023-01-31	2023-05-22	DEAD	65	4	2
1988-08-25	2023-02-01	2023-10-19	ALIVE	35	8	3
1960-09-13	2023-02-09	2023-03-21	ALIVE	43	1	3
1957-10-11	2023-02-09	2023-08-26	DEAD	66	6	2
1961-06-19	2023-02-28	2023-07-03	ALIVE	62	5	3
1969-06-09	2023-03-02	2023-10-24	ALIVE	54	7	3
1971-02-10	2023-03-06	2023-11-14	DEAD	52	8	2
1976-02-18	2023-03-09	2023-07-05	DEAD	47	4	2
1982-06-27	2023-03-13	2023-10-18	ALIVE	41	7	3
1982-09-20	2023-03-16	2023-10-11	ALIVE	41	7	3
1987-05-29	2023-03-28	2023-10-17	ALIVE	36	7	3
1965-04-09	2023-03-27	2023-10-17	ALIVE	58	7	3
1983-04-21	2023-03-30	2023-10-16	ALIVE	40	7	3
1962-11-20	2023-04-06	2023-05-16	ALIVE	61	1	3
1981-08-19	2023-04-18	2023-10-16	ALIVE	42	6	3
1978-05-21	2023-04-19	2023-10-11	ALIVE	45	6	3
1975-02-14	2023-04-28	2023-08-28	DEAD	48	4	2
1961-12-02	2023-05-02	2023-08-01	ALIVE	62	3	3
1953-09-26	2023-05-03	2023-10-13	ALIVE	70	5	3
1972-07-02	2023-05-15	2023-10-11	ALIVE	51	5	3
1965-04-21	2023-05-16	2023-10-11	ALIVE	58	5	3
2001-08-09	2023-05-24	2023-08-01	ALIVE	22	3	3
1960-02-10	2023-05-23	2023-10-24	ALIVE	63	5	3
1957-03-09	2023-05-29	2023-10-23	ALIVE	66	5	3
24/0499	2023-06-06	2023-10-31	ALIVE	24	4	3
1996-02-28	2023-06-14	2023-10-16	ALIVE	27	4	3
1961-06-17	2023-06-15	2023-10-24	ALIVE	62	4	3
1968-12-09	2023-06-19	2023-10-23	ALIVE	55	4	3
1993-03-28	2023-06-21	2023-10-16	ALIVE	30	4	3
1959-02-20	2023-06-21	2023-08-25	DEAD	64	2	2
1980-01-12	2023-07-06	2023-10-16	ALIVE	43	3	3
1969-10-08	6/7/2023, 07/07/23		ALIVE	54	3	3
1960-02-21	2023-07-18	2023-10-16	ALIVE	43	3	3
1962-07-02	2023-07-20	2023-10-17	ALIVE	61	3	3
1988-10-18	2023-07-24	2023-10-24	ALIVE	35	3	3
1958-07-26	2023-08-02	2023-10-24	ALIVE	65	2	3
1997-12-10	29/8/2023 ΚΑΙ 30/8/2023	2023-10-24	ALIVE	26	2	3
1988-10-18		2023-10-11		25	2	3
1961-01-13	31/8/2023 ΚΑΙ 1/9/2023	2023-10-24	ALIVE	61	1	3
1992-03-15	2023-08-31	2023-10-20		31	2
1975-02-24	2023-09-07	2023-10-11		47	1
1976-03-08	2023-09-14	2023-10-16		47	1
1986-01-10	2023-09-26	2023-10-16	ALIVE	37	1	3
1965-04-01	2023-09-26	2023-10-12	ALIVE	58	0.5	3
1955-11-26	2023-10-05		ALIVE	68	0.5	3
1976-07-17	5/10/2023 ΚΑΙ 6/10/2023	2023-10-19	ALIVE	47	0.4	3
1945-04-18	2023-10-09	2023-10-14	ALIVE	78	0.1	3
2004-07-05	2023-10-09			19	0.4	3
1974-08-13	2023-10-18	2023-11-15	ALIVE	47	1	3
1957-11-09	2023-10-26		ALIVE	66	1	3
1965-02-10	2023-10-30			58
1970-12-15	2023-11-01			53
1964-05-13	2023-11-07			59
1968-10-21	9/11/2023 KAI 10/11/2023			55
1962-10-09	8/11/2023 KAI 9/11/2023			61
1995-02-13	15/11/2023 KAI 16/11/2023			28
1965-03-09	2023-11-22			28
1960-02-21	2023-07-18			63
