# Supplementary material for: Survival Prediction in Allogeneic Haematopoietic Stem Cell Transplant Recipients Using Pre‐ and Post‐Transplant Factors and Computational Intelligence
Source: J Cell Mol Med. 2025 Aug 27;29(16):e70672. doi: 10.1111/jcmm.70672 (PMC12381535; doi:10.1111/jcmm.70672)
Supplement: Supplementary file 1 — Appendix S1. [file JCMM-29-e70672-s001.zip › jcmm70672-sup-0003-DataS3@Optimal DERGA-Extra Trees Model -Supplementary Material.xlsx]

## Sheet: Optimal DERGA-Extra Trees Model
		Optimal DERGA-Extra Trees Model
		Number of parameters		Pattern of parameters																		Performace Indices
		Removed	Remaining	PLT	sMAL	CD34	DT	Gender	NEUT	DRI	LDH	HLA	CR	GS	PLAT	Disease	cGVHD	DF	aGVHD	Age	Crea	Accuracy	Precision	F1-Score	Recall
		0	18	·	·	·	·	·	·	·	·	·	·	·	·	·	·	·	·	·	·	0.902482	0.908699	0.901233	0.895447
		1	17		·	·	·	·	·	·	·	·	·	·	·	·	·	·	·	·	·	0.914894	0.920174	0.912825	0.907113
		2	16			·	·	·	·	·	·	·	·	·	·	·	·	·	·	·	·	0.911348	0.916724	0.909285	0.903619
		3	15				·	·	·	·	·	·	·	·	·	·	·	·	·	·	·	0.911348	0.913144	0.908312	0.904398
		4	14					·	·	·	·	·	·	·	·	·	·	·	·	·	·	0.911348	0.914897	0.909125	0.904451
		5	13						·	·	·	·	·	·	·	·	·	·	·	·	·	0.914894	0.917588	0.912736	0.908698
		6	12							·	·	·	·	·	·	·	·	·	·	·	·	0.916667	0.917997	0.914126	0.910821
		7	11								·	·	·	·	·	·	·	·	·	·	·	0.91844	0.917347	0.9162	0.915254
		8	10									·	·	·	·	·	·	·	·	·	·	0.925532	0.924273	0.92355	0.922861
		9	9										·	·	·	·	·	·	·	·	·	0.925532	0.922436	0.923401	0.924419
		10	8											·	·	·	·	·	·	·	·	0.929078	0.925781	0.926453	0.927161
		11	7	Optimal pattern- model											·	·	·	·	·	·	·	0.932624	0.929336	0.930305	0.931327
		12	6													·	·	·	·	·	·	0.914894	0.913265	0.913265	0.913265
		13	5														·	·	·	·	·	0.900709	0.899177	0.898504	0.897865
		14	4															·	·	·	·	0.891844	0.890082	0.89062	0.891224
		15	3																·	·	·	0.881206	0.880124	0.879718	0.879345
		16	2																	·	·	0.851064	0.849604	0.850861	0.853513
		17	1																		·	0.539007	0.541465	0.508871	0.50935
		Bullet in an hematological index means that this index participate as input
